# Supplementary material for: Elevated IgE promotes cardiac fibrosis by suppressing miR-486a-5p
Source: Theranostics. 2021 Jun 5;11(15):7600–15. doi: 10.7150/thno.47845 (PMC8210611; doi:10.7150/thno.47845)
Supplement: Supplementary file 2 — Supplementary table S1. [file thnov11p7600s2.xlsx]

## Sheet: Table S1. Primer sequences
Primers in qPCR
Mouse GAPDH up	TGTGTCCGTCGTGGATCTGA
Mouse GAPDH down	TTGCTGTTGAAGTCGCAGGAG
U6 mice RT	CGCTTCACGAATTTGCGTGTCAT
U6 mice up	GCTTCGGCAGCACATATACTAAAAT
U6 mice down	CGCTTCACGAATTTGCGTGTCAT
U6 human RT	AAAATATGGAACGCTTCACGAATTTG
U6 human up	CTCGCTTCGGCAGCACATATACT
U6 human down	ACGCTTCACGAATTTGCGTGTC
oligo dT	TTTTTTTTTTTTTTTTTT
Mouse Col1A1 up	ATCCAACGAGATCGAGCTCAG
Mouse Col1A1 down	CAAGGGAGCCACATCGAT
Mouse Col3A1 up	ACTGCAAAAACAGTATTGCCT
Mouse Col3A1 down	TCTATGATGGGTAGTCTCATTGCCT
Mouse SMAD1 up	TGAACTCACCAAAATGTGCACTA
Mouse SMAD1 down	ATTGTGGGGTGAGCCCAT
Mouse Periostin up	CTTGCAGAAATTCTTGCAAAAAG
Mouse Periostin down	AACGGCCTTCTCTTGATCG
Mouse α-SMA up	ATTGCTGACAGGATGCAGAA
Mouse α-SMA down	AGCATTTGCGGTGGACAAT
miRNAs RT and qPCR primers
miR-20a-5p RT	GTCGTATCCAGTGACGGGTCCGAGGTATTCGCACTGGATACGAC CTACCTGCA
miR-20a-5p up	TAAAGTGCTTATAGTGCAGGTAG
miR-382-5p RT	GTCGTATCCAGTGACGGGTCCGAGGTATTCGCACTGGATACGAC CGAATCCAC
miR-382-5p up	GAAGTTGTTCGTGGTGGATT
miR-365a-3P RT	GTCGTATCCAGTGACGGGTCCGAGGTATTCGCACTGGATACGAC ATAAGGATT
miR-365a-3p up	TAATGCCCCTAAAAATCCTTAT
miR-467a-3p RT	GTCGTATCCAGTGACGGGTCCGAGGTATTCGCACTGGATACGAC TGTAGGTG
miR-467a-3p up	CATATACATACACACACCTACA
miR-145a-5p RT	GTCGTATCCAGTGACGGGTCCGAGGTATTCGCACTGGATACGAC AGGGATTCC
miR-145a-5p up	GTCCAGTTTTCCCAGGAATC
miR-486a-5p RT	GTCGTATCCAGTGACGGGTCCGAGGTATTCGCACTGGATACGAC CTCGGGGCAG
miR-486a-5p up	TCCTGTACTGAGCTGCCC
miR-196a-5p RT	GTCGTATCCAGTGACGGGTCCGAGGTATTCGCACTGGATACGAC CCCAACAAC
miR-196a-5p up	TAGGTAGTTTCATGTTGTTGGG
miR-218-5p RT	GTCGTATCCAGTGACGGGTCCGAGGTATTCGCACTGGATACGAC ACATGGTT
miR-218-5p up	TTGTGCTTGATCTAACCATGT
miR down	GTGCAGGGTCCGAGGT
