# Supplementary material for: Elevated IgE promotes cardiac fibrosis by suppressing miR-486a-5p
Source: Theranostics. 2021 Jun 5;11(15):7600–15. doi: 10.7150/thno.47845 (PMC8210611; doi:10.7150/thno.47845)
Supplement: Supplementary file 3 — Supplementary table S3. [file thnov11p7600s3.xlsx]

## Sheet: miRanda数据库原始预测结果
#mirbase_acc	mirna_name	gene_id	gene_symbol	transcript_id	ext_transcript_id	mirna_alignment	alignment	gene_alignment	mirna_start	mirna_end	gene_start	gene_end	genome_coordinates	conservation	align_score	seed_cat	energy	mirsvr_score
MIMAT0003130	mmu-miR-486	76624	1700099I09Rik	uc007rsc.1	AK007100	gagccccgucGAGUCAUGUCCu	||| |||||||	cugaaccaccCUCUGUACAGGa	2	13	220	241	[mm9:13:103551528-103551549:+]	0.3366	152	7	-18.5	-0.2232
MIMAT0003130	mmu-miR-486	18191	Nrxn3	uc007oka.1	AK129205	gagccCCGU-CGAG-UCAUGUCCu	| || |: | ||||||||	uguacGCCAUGUACAAGUACAGGa	2	18	5050	5073	[mm9:12:91570675-91570698:+]	0.9029	147	7	-18.63	-0.2801
MIMAT0003130	mmu-miR-486	52521	Zfp622	uc007vjj.1	AK170489	gagcccCGUCGAGUCAUGUCCu	| |||| |||||||	uccacaGAAGCU--GUACAGGc	2	17	127	146	[mm9:15:25916978-25916997:+]	0.8464	149	7	-17.82	-0.4095
MIMAT0003130	mmu-miR-486	104215	Rhoq	uc008dum.1	NM_145491	gagccCCGUCGAG--U--CAUGUCCu	||: |||| | |||||||	ccaaaGGUCGCUCCGAGUGUACAGGa	2	18	470	495	[mm9:17:87396870-87396895:+]	0.8435	147	7	-21.7	-0.4451
MIMAT0003130	mmu-miR-486	791088	C630016N16Rik	uc009ggc.1	AK049951	gagccCCGUCGA--GUCAUGUCCu	|||||:| ::|||||||	agccaGGCAGUUGGUGGUACAGGa	2	18	526	549	[mm9:7:31517682-31517705:+]	0.8134	160	7	-25.32	-0.7921
MIMAT0003130	mmu-miR-486	19211	Pten	uc008hfr.1	NM_008960	gagccccgucgaguCAUGUCCu	|||||||	cacaaauaugacguGUACAGGa	2	9	3165	3186	[mm9:19:32897683-32897704:+]	0.8124	140	7	-14.53	-0.3467
MIMAT0003130	mmu-miR-486	226778	Mark1	uc007dyt.1	NM_145515	gagcccCGU-CGAGU---CAUGUCCu	|:| |:||| |||||||	ucaaaaGUAGGUUCACAUGUACAGGu	2	17	185	210	[mm9:1:186722193-186722218:-]	0.8072	146	7	-17.78	-1.2636
MIMAT0003130	mmu-miR-486	19056	Ppp3cb	uc007sjx.1	NM_008914	gagccccgucgaguCAUGUCCu	|||||||	uauagaccuaugauGUACAGGu	2	9	881	902	[mm9:14:21319804-21319825:-]	0.7962	140	7	-12.61	-1.1767
MIMAT0003130	mmu-miR-486	606736	C920009B18Rik	uc007epk.1	AK083339	gagCCCCGUCGAGUCAUGUCCu	| ||::| || |||||||	cugGAGGUGG-UCUGUACAGGu	2	20	1877	1897	[mm9:10:22030094-22030114:+]	0.795	157	7	-24.31	-0.7585
MIMAT0003130	mmu-miR-486	72669	2810032G03Rik	uc007myx.1	BC065777	gagccCCGUCGAGUCAUGUCCu	| || |: |||||||	cagcaGACACAUUUGUACAGGu	2	18	1625	1646	[mm9:12:5422673-5422694:+]	0.7935	149	7	-17.38	-0.9681
MIMAT0003130	mmu-miR-486	16001	Igf1r	uc009hja.1	NM_010513	gagccccgucgAGUCAUGUCCu	|| |||||||	ucaucuauacaUCUGUACAGGa	2	12	1317	1338	[mm9:7:75372604-75372625:+]	0.7925	147	7	-15.78	-0.3421
MIMAT0003130	mmu-miR-486	100910	Chpf2	uc008wsc.1	AK138814	gagccccgucgAGUCAUGUCCu	|::|||||||	agaggaauucaUUGGUACAGGa	2	12	1924	1945	[mm9:5:24095281-24095302:+]	0.792	147	7	-17.91	-0.1772
MIMAT0003130	mmu-miR-486	214899	Kdm5a	uc009dng.1	BC010717	gaGCCCCGUCGAGUCAUGUCCu	:|| |:: || |||||||	caUGGUGUGCCUGUGUACAGGa	2	21	2132	2153	[mm9:6:120344256-120344267,120348956-120348965:+]	0.7886	156	7	-20.57	-0.3772
MIMAT0003130	mmu-miR-486	214899	Kdm5a	uc009dnf.1	AK159079	gaGCCCCGUCGAGUCAUGUCCu	:|| |:: || |||||||	caUGGUGUGCCUGUGUACAGGa	2	21	2132	2153	[mm9:6:120344256-120344267,120348956-120348965:+]	0.7886	156	7	-20.57	-0.3817
MIMAT0003130	mmu-miR-486	16649	Kpna4	uc008pme.1	NM_008467	gagccccgUCGAGUCAUGUCCu	||: ||||||||	uuuauucaAGUAGAGUACAGGc	2	15	1793	1814	[mm9:3:68876197-68876218:-]	0.7886	150	7	-16.63	-0.8483
MIMAT0003130	mmu-miR-486	23964	Odz2	uc007ilk.1	NM_011856	gagcccCGUCGAGUCAUGUCCu	| | :|::|||||||	uaauaaGAACUUUGGUACAGGa	2	17	1199	1220	[mm9:11:35820317-35820338:-]	0.787	152	7	-15.91	-1.2288
MIMAT0003130	mmu-miR-486	74374	Clec16a	uc007yeb.1	AK171134	gagcccCGUCGAGUCAUGUCCu	| || | ||||||||	auguuuGAAGAUGAGUACAGGa	2	17	2007	2028	[mm9:16:10635360-10635381:+]	0.7857	156	7	-19.04	-0.2776
MIMAT0003130	mmu-miR-486	27215	Azi2	uc009rzj.1	NM_013727	gagccccgucgagUCAUGUCCu	||||||||	gcugacucgagggAGUACAGGc	2	10	1156	1177	[mm9:9:117972400-117972421:+]	0.785	145	7	-24.74	-0.2663
MIMAT0003130	mmu-miR-486	18422	Ott	uc009unx.1	X96604	gagccccgucgAGUCAUGUCCu	| :|||||||	cugacuauuuaUGGGUACAGGa	2	12	935	956	[mm9:X:145350390-145350411:+]	0.7843	143	7	-14.67	-1.0439
MIMAT0003130	mmu-miR-486	18422	Ott	uc009unl.1	X96604	gagccccgucgAGUCAUGUCCu	| :|||||||	cugacuauuuaUGGGUACAGGa	2	12	203	224	[mm9:X:144259696-144259717:+]	0.7839	143	7	-14.67	-1.1542
MIMAT0003130	mmu-miR-486	14007	Celf2	uc008igo.1	NM_010160	gagccccGUCGAG--U-CAUGUCCu	| |:|| | |||||||	uuuuauaCUGUUCCAAUGUACAGGa	2	16	2102	2126	[mm9:2:6466006-6466030:-]	0.7837	141	7	-17.64	-0.2398
MIMAT0003130	mmu-miR-486	14007	Celf2	uc008igu.1	AK159996	gagccccGUCGAG--U-CAUGUCCu	| |:|| | |||||||	uuuuauaCUGUUCCAAUGUACAGGa	2	16	736	760	[mm9:2:6466006-6466030:-]	0.7837	141	7	-17.64	-1.1823
MIMAT0003130	mmu-miR-486	18422	Ott	uc009uns.1	X96604	gagccccgucgAGUCAUGUCCu	| :|||||||	cugacuauuuaUGGGUACAGGa	2	12	935	956	[mm9:X:144650948-144650969:+]	0.7835	143	7	-14.67	-1.0428
MIMAT0003130	mmu-miR-486	100039890	Gm15093	uc009uyr.2	NM_001099920	gagccccgucgAGUCAUGUCCu	| :|||||||	cugacuauuuaUGGGUACAGGa	2	12	1877	1898	[mm9:X_random:403635-403656:-]	0.7834	143	7	-14.67	-0.8736
MIMAT0003130	mmu-miR-486	100039890	Gm15093	uc009uoa.1	NM_001099920	gagccccgucgAGUCAUGUCCu	| :|||||||	cugacuauuuaUGGGUACAGGa	2	12	1877	1898	[mm9:X:145731236-145731257:+]	0.7831	143	7	-14.67	-0.873
MIMAT0003130	mmu-miR-486	64297	Gprc5b	uc009jkx.1	NM_022420	gagccccGUCGAGUCAUGUCCu	||| | |||||||	agacaauCAG-UAUGUACAGGg	2	16	2988	3008	[mm9:7:126115665-126115685:-]	0.7804	145	7	-17.56	-0.8998
MIMAT0003130	mmu-miR-486	71640	4930422I07Rik	uc009qyu.1	AK015179	gagcccCGUCGA-GUCAUGUCCu	| || | | |||||||	cgcucaGAAGAUGCUGUACAGGa	2	17	870	892	[mm9:9:88462062-88462084:+]	0.7796	147	7	-19.78	-1.0523
MIMAT0003130	mmu-miR-486	319504	Nrcam	uc007nlx.1	BC055053	gagccccgUCGAGUCAUGUCCu	|| :||||||||	ggcccaaaAGGAUAGUACAGGg	2	15	1716	1737	[mm9:12:45665029-45665050:+]	0.7774	150	7	-18.77	-0.2366
MIMAT0003130	mmu-miR-486	22253	Unc5c	uc008roe.1	NM_009472	gagcccCGUCGAGUCAUGUCCu	|| |: ::|||||||	cuguauGCUGUAUGGUACAGGa	2	17	253	274	[mm9:3:141491789-141491810:+]	0.7756	152	7	-17.96	-0.106
MIMAT0003130	mmu-miR-486	319278	A230050P20Rik	uc009oji.1	NM_175687	gagccccGUCGAGUCAUGUCCu	|| ::|||||||	cagccccCACGAUGGUACAGGg	2	16	271	292	[mm9:9:20678486-20678507:+]	0.7735	143	7	-15.69	-0.2572
MIMAT0003130	mmu-miR-486	26895	Cops7b	uc007bvr.1	NM_172974	gagccccgucGAGUCAUGUCCu	:|: |||||||	aauuuuuuuuUUUUGUACAGGu	2	13	994	1015	[mm9:1:88502785-88502806:+]	0.7733	144	7	-11.42	-1.3231
MIMAT0003130	mmu-miR-486	226016	Fam108b	uc008gzb.1	NM_146096	gagccccGUCGAGUCAUGUCCu	|| | |||||||	uugccuuCAUAACUGUACAGGu	2	16	102	123	[mm9:19:21758909-21758930:+]	0.7727	143	7	-13.14	-1.1506
MIMAT0003130	mmu-miR-486	237362	Npffr1	uc007fgd.1	AY255578	gagcCCCGUCGAGUCAUGUCCu	| ||:|||::|||||||	agauGAGCGGCUUGGUACAGGg	2	19	290	311	[mm9:10:61086067-61086088:+]	0.7706	170	7	-27.94	-0.3797
MIMAT0003130	mmu-miR-486	208869	Dock3	uc009rkv.1	NM_153413	gaGCCCCGUCGAGUCAUGUCCu	| | |:| |: |||||||	ugCUGUGUA--UUUGUACAGGa	2	21	2199	2218	[mm9:9:106795507-106795526:-]	0.7648	145	7	-14.95	-1.2751
MIMAT0003130	mmu-miR-486	106931	Kctd1	uc008edo.1	NM_134112	gagcccCGUCGAGUCAUGUCCu	|||| || |||||||	cugacuGCAG-UCUGUACAGGa	2	17	593	613	[mm9:18:15127433-15127453:-]	0.7645	158	7	-21.78	-0.7589
MIMAT0003130	mmu-miR-486	67416	Armcx2	uc009ugq.1	NM_026139	gagccccguCGAGUCAUGUCCu	|: :||||||||	uacuuguguGUGUAGUACAGGa	2	14	79	100	[mm9:X:131338967-131338988:-]	0.7644	149	7	-22.26	-1.3011
MIMAT0003130	mmu-miR-486	239510	Phf20l1	uc007waj.1	NM_001081409	gagccccgUCGAGU-CAUGUCCu	||: :| |||||||	aaacuaaaAGUGUAUGUACAGGu	2	15	1339	1361	[mm9:15:66474841-66474863:+]	0.7617	145	7	-14.87	-1.0359
MIMAT0003130	mmu-miR-486	54725	Cadm1	uc009php.1	NM_207675	gagccccgucGAGUCAUGUCCu	||: |||||||	uugaguauuaCUUUGUACAGGu	2	13	2647	2668	[mm9:9:47661120-47661141:+]	0.7615	148	7	-14.6	-1.0871
MIMAT0003130	mmu-miR-486	16994	Ltb	uc008cgq.1	BC064062	gagccCCGUCGAG-UCAUGUCCu	| || || :|||||||	cuacuGCCACGUCGGGUACAGGg	2	18	332	354	[mm9:17:35332773-35332795:+]	0.7605	148	7	-17.71	-0.1242
MIMAT0003130	mmu-miR-486	230587	Glis1	uc008tzv.1	NM_147221	gagccccgucgaguCAUGUCCu	|||||||	cguguauauacaauGUACAGGa	2	9	222	243	[mm9:4:107307573-107307594:+]	0.7584	140	7	-13.04	-1.2445
MIMAT0003130	mmu-miR-486	20807	Srf	uc008ctg.1	NM_020493	gagcccCGUCGAGUCAUGUCCu	|:| :|: |||||||	auuuauGUAAUUU-GUACAGGg	2	17	1367	1387	[mm9:17:46684645-46684665:-]	0.7569	146	7	-15.66	-0.4768
MIMAT0003130	mmu-miR-486	14394	Gabra1	uc007imf.1	NM_010250	gagccccgucgaguCAUGUCCu	|||||||	auacaugaaagaauGUACAGGa	2	9	1420	1441	[mm9:11:41945540-41945561:-]	0.756	140	7	-15.79	-1.2847
MIMAT0003130	mmu-miR-486	16975	Lrp8	uc008uac.1	D85463	gagccCCGUCGAGU--CAUGUCCu	| || | || |||||||	auuucGACAACCCAGUGUACAGGa	2	18	2832	2855	[mm9:4:107541658-107541681:+]	0.7533	148	7	-18.28	-0.8291
MIMAT0003130	mmu-miR-486	19248	Ptpn12	uc008woh.1	NM_011203	gagccccgucgaguCAUGUCCu	|||||||	auuauuuuguauauGUACAGGg	2	9	318	339	[mm9:5:20492912-20492933:-]	0.7531	140	7	-12.52	-1.1016
MIMAT0003130	mmu-miR-486	15081	H3f3b	uc007mjo.1	NM_008211	gagccCCGUCGAGUCAUGUCCu	| :| | |||||||	gaauuGAUAAAUGUGUACAGGg	2	18	297	318	[mm9:11:115884403-115884424:-]	0.7528	141	7	-12.4	-1.015
MIMAT0003130	mmu-miR-486	23885	Gmcl1	uc009csl.1	NM_011818	gagccccgucgaguCAUGUCCu	|||||||	auuucauggugaauGUACAGGg	2	9	896	917	[mm9:6:86642000-86642021:-]	0.7526	140	7	-18.72	-0.8145
MIMAT0003130	mmu-miR-486	216831	AU040829	uc007jku.1	NM_175003	gagccccgUCGAGUCAUGUCCu	| || |||||||	caaucuaaACCUAUGUACAGGu	2	15	1208	1229	[mm9:11:64815768-64815789:-]	0.7524	146	7	-12.58	-1.1015
MIMAT0003130	mmu-miR-486	216831	AU040829	uc007jkv.1	NM_001099288	gagccccgUCGAGUCAUGUCCu	| || |||||||	caaucuaaACCUAUGUACAGGu	2	15	1024	1045	[mm9:11:64815768-64815789:-]	0.7524	146	7	-12.58	-1.1264
MIMAT0003130	mmu-miR-486	66104	Tceal6	uc009uhc.1	NM_025355	gagccccgucGAGUCAUGUCCu	:|:||||||||	cucucugucuUUUAGUACAGGa	2	13	160	181	[mm9:X:131743300-131743321:-]	0.7447	152	7	-21.19	-1.2994
MIMAT0003130	mmu-miR-486	69640	Fam83g	uc007jid.1	NM_178618	gaGCCCCGUCGAGUCAUGUCCu	| |||| || |||||||	aaCAGGGCUCCUGCGUACAGGu	2	21	1944	1965	[mm9:11:61523173-61523194:+]	0.7415	160	7	-23.04	-0.1131
MIMAT0003130	mmu-miR-486	50505	Ercc4	uc007yfw.1	AK043366	gagccCCGU-CGAGU-CAUGUCCu	|||| |||: |||||||	ugacaGGCAUCCUCGUGUACAGGg	2	18	555	578	[mm9:16:13111972-13111977,13122089-13122106:+]	0.7399	155	7	-24.16	-0.2877
MIMAT0003130	mmu-miR-486	75146	Tmem180	uc008htl.1	BC031169	gaGC-CCCGU--C-GAGUCAUGUCCu	|| ||||| | | ::|||||||	uuCGUGGGCAUGGACCUGGUACAGGu	2	21	985	1010	[mm9:19:46442856-46442879,46443727-46443728:+]	0.7396	153	7	-27.96	-0.1986
MIMAT0003130	mmu-miR-486	74284	1700086L19Rik	uc007nwx.1	AK005679	gaGCC-CCGUCGAGU--CAUGUCCu	||| | ||:|:| |||||||	aaCGGCUGAAGUUUAUGGUACAGGa	2	21	522	546	[mm9:12:75396745-75396769:+]	0.7357	154	7	-23.67	-0.9219
MIMAT0003130	mmu-miR-486	74284	1700086L19Rik	uc007nww.1	AK007020	gaGCC-CCGUCGAGU--CAUGUCCu	||| | ||:|:| |||||||	aaCGGCUGAAGUUUAUGGUACAGGa	2	21	622	646	[mm9:12:75396745-75396769:+]	0.7357	154	7	-23.67	-0.902
MIMAT0003130	mmu-miR-486	226562	Bat2l2	uc007dgp.1	BC050871	gagccccgucgAGUCAUGUCCu	|: |||||||	uuuuuuuuccaUUUGUACAGGg	2	12	1719	1740	[mm9:1:164601998-164602019:-]	0.7348	143	7	-13.68	-0.9813
MIMAT0003130	mmu-miR-486	226562	Bat2l2	uc007dgr.1	NM_001081290	gagccccgucgAGUCAUGUCCu	|: |||||||	uuuuuuuuccaUUUGUACAGGg	2	12	1514	1535	[mm9:1:164601998-164602019:-]	0.7348	143	7	-13.68	-1.0175
MIMAT0003130	mmu-miR-486	226562	Bat2l2	uc007dgo.1	AK052408	gagccccgucgAGUCAUGUCCu	|: |||||||	uuuuuuuuccaUUUGUACAGGg	2	12	1696	1717	[mm9:1:164601998-164602019:-]	0.7348	143	7	-13.68	-0.9855
MIMAT0003130	mmu-miR-486	18125	Nos1	uc008zfx.1	BC083183	gagccccgucgaguCAUGUCCu	|||||||	ggccaaagaaauauGUACAGGa	2	9	4767	4788	[mm9:5:118397570-118397577,118399643-118399656:+]	0.7342	140	7	-16.09	-0.2939
MIMAT0003130	mmu-miR-486	15569	Elavl2	uc008ton.1	NM_010486	gagccccgucgagUCAUGUCCu	:|||||||	aauauggacaagaGGUACAGGg	2	10	199	220	[mm9:4:90919711-90919732:-]	0.7339	141	7	-20.41	-0.3328
MIMAT0003130	mmu-miR-486	22057	Tob1	uc007kyf.1	NM_009427	gagccccgUCGAGUCAUGUCCu	| :| |||||||	auucugaaAAUUGUGUACAGGa	2	15	496	517	[mm9:11:94076538-94076559:+]	0.7338	142	7	-13.53	-1.2512
MIMAT0003130	mmu-miR-486	68278	Ddx39	uc009mlb.1	AK151395	gagcCCCGUCGAGUCAUGUCCu	| || | |||||||	acauGCGCCGGGAUGUACAGGa	2	19	816	837	[mm9:8:86245633-86245654:+]	0.7333	142	7	-19.73	-0.7739
MIMAT0003130	mmu-miR-486	69640	Fam83g	uc007jid.1	NM_178618	gagcccCGUCGAGUCAUGUCCu	||| : |||||||	auaccuGCAAUGGUGUACAGGg	2	17	1860	1881	[mm9:11:61523089-61523110:+]	0.73	144	7	-15.08	-0.1351
MIMAT0003130	mmu-miR-486	353170	4932441K18Rik	uc009uuh.1	NM_178935	gaGCCCCGUCGA-GUCAUGUCCu	| || | | ::|||||||	uaCUGGACUUAUGUGGUACAGGa	2	21	125	147	[mm9:X:159218877-159218899:-]	0.7279	143	7	-17.03	-0.6582
MIMAT0003130	mmu-miR-486	16431	Itm2a	uc009ucg.1	NM_008409	gagccccGUCGAGUCAUGUCCu	||| | |||||||	aaauccaCAGAACUGUACAGGu	2	16	604	625	[mm9:X:104592605-104592626:-]	0.7268	151	7	-18.25	-0.7937
MIMAT0003130	mmu-miR-486	22661	Zfp148	uc007zab.1	NM_011749	gaGCC-CCGUC---GAGUCAUGUCCu	||| | ||| ||: |||||||	auCGGUGUCAGUUUCUUUGUACAGGu	2	21	702	727	[mm9:16:33498132-33498157:+]	0.7255	154	7	-25.55	-0.2684
MIMAT0003130	mmu-miR-486	227094	Tmem194b	uc007ayi.2	AK048484	gagccccgucgagUCAUGUCCu	||||||||	cucacugaugacgAGUACAGGg	2	10	962	983	[mm9:1:52705640-52705661:+]	0.7236	145	7	-16.11	-0.3666
MIMAT0003130	mmu-miR-486	227094	Tmem194b	uc007ayj.2	AK030361	gagccccgucgagUCAUGUCCu	||||||||	cucacugaugacgAGUACAGGg	2	10	893	914	[mm9:1:52705640-52705661:+]	0.7236	145	7	-16.11	-0.1333
MIMAT0003130	mmu-miR-486	227094	Tmem194b	uc009uzw.1	AK036693	gagccccgucgagUCAUGUCCu	||||||||	cucacugaugacgAGUACAGGg	2	10	962	983	[mm9:1:52705640-52705661:+]	0.7236	145	7	-16.11	-0.1273
MIMAT0003130	mmu-miR-486	219257	Pcdh20	uc007uuh.1	NM_178685	gagccCCGUCGA-GUCAUGUCCu	| :||:| : |||||||	uacauGAUAGUUGUUGUACAGGa	2	18	407	429	[mm9:14:88866382-88866404:-]	0.7209	148	7	-18.54	-1.2931
MIMAT0003130	mmu-miR-486	225266	Klhl14	uc008efi.1	NM_001081403	gagccccgUCGAGUCAUGUCCu	| :|: |||||||	aggauguaAAUUUUGUACAGGa	2	15	2036	2057	[mm9:18:21708946-21708967:-]	0.7202	146	7	-15.48	-1.2213
MIMAT0003130	mmu-miR-486	12986	Csf3r	uc008use.1	AK144318	gagCCCCGUCG-AGUCAUGUCCu	|| || | |||||||||	cagGGUCCACCAACAGUACAGGc	2	20	2046	2068	[mm9:4:125717099-125717121:+]	0.7175	154	7	-20.68	-0.1273
MIMAT0003130	mmu-miR-486	170571	Cntnap4	uc009nnk.1	NM_130457	gagccccgucgaGUCAUGUCCu	| |||||||	cucuaacccugaCCGUACAGGc	2	11	74	95	[mm9:8:115405856-115405877:+]	0.7174	142	7	-12.67	-0.153
MIMAT0003130	mmu-miR-486	14168	Fgf13	uc009tht.1	NM_010200	gagcCCCGUCGAGU-CAUGUCCu	|| || || |||||||	aaguGGACAUAGCAUGUACAGGc	2	19	1260	1282	[mm9:X:56315428-56315450:-]	0.7163	149	7	-19.32	-0.5826
MIMAT0003130	mmu-miR-486	71175	Nipbl	uc007veo.1	AK020398	gagccccGUCGAGUCAUGUCCu	|||:|: |||||||	guuuauaCAGUUU-GUACAGGc	2	16	460	480	[mm9:15:8240474-8240494:-]	0.7157	153	7	-19.51	-1.1501
MIMAT0003130	mmu-miR-486	433634	Gm5546	uc008quc.1	NM_001013805	gagccccGUCGA-GUCAUGUCCu	:||:| ||||||||	uaauaucUAGUUGAAGUACAGGc	2	16	614	636	[mm9:3:104156330-104156352:-]	0.7152	150	7	-17.44	-0.4172
MIMAT0003130	mmu-miR-486	108816	4933409K07Rik	uc008smu.1	NM_178649	gagccCCGUCGA----GUCAUGUCCu	| ||||| |||||||||	aaacaGCCAGCUUCUGCAGUACAGGa	2	18	167	192	[mm9:4:42475013-42475038:+]	0.7147	156	7	-24.15	-0.6444
MIMAT0003130	mmu-miR-486	26385	Grk6	uc007qqy.1	Y15800	gaGCCCCGUCG-AGU-CAUGUCCu	|||| || |:: |||||||	acCGGGAACGCAUUGUGUACAGGg	2	21	949	972	[mm9:13:55553665-55553686,55554408-55554409:+]	0.7139	150	7	-23.55	-0.3403
MIMAT0003130	mmu-miR-486	594844	Tceal3	uc009uir.1	NM_001029978	gagccccgucGAGUCAUGUCCu	:|:||||||||	cucucugucuUUUAGUACAGGa	2	13	160	181	[mm9:X:133202838-133202859:+]	0.7137	152	7	-21.19	-1.2633
MIMAT0003130	mmu-miR-486	77128	A930001N09Rik	uc008bel.1	NM_029870	gagccccGUCGAGUCAUGUCCu	:| :|: |||||||	auuuuuaUAUUUUUGUACAGGu	2	16	1444	1465	[mm9:17:26909796-26909817:+]	0.7089	147	7	-11.89	-1.3282
MIMAT0003130	mmu-miR-486	74125	Armc8	uc009ref.1	NM_028768	gagccccgucgagUCAUGUCCu	||||||||	cuuuguaaaaggaAGUACAGGa	2	10	36	57	[mm9:9:99381106-99381127:-]	0.7083	145	7	-18.52	-0.9302
MIMAT0003130	mmu-miR-486	245684	Cnksr2	uc009ush.1	NM_177751	gagccccgucgaguCAUGUCCu	|||||||	gacuuugcacaaguGUACAGGa	2	9	1547	1568	[mm9:X:154259985-154260006:-]	0.7079	140	7	-16.56	-0.6622
MIMAT0003130	mmu-miR-486	622675	Zfp827	uc009mii.1	NM_178267	gagccccGUCGAGUCAUGUCCu	|| | |||||||	ugcauuaCAAGGCUGUACAGGg	2	16	3981	4002	[mm9:8:81717529-81717550:+]	0.7075	143	7	-16.19	-0.2596
MIMAT0003130	mmu-miR-486	108816	4933409K07Rik	uc009sin.1	NM_178649	gagccCCGUCGA----GUCAUGUCCu	| ||||| |||||||||	aaacaGCCAGCUUCUGCAGUACAGGa	2	18	167	192	[mm9:Un_random:610926-610951:+]	0.7059	156	7	-24.15	-0.6258
MIMAT0003130	mmu-miR-486	545614	Gm10590	uc008smg.1	AK048672	gagccCCGUCGA----GUCAUGUCCu	| ||||| |||||||||	aaacaGCCAGCUUCUGCAGUACAGGa	2	18	1213	1238	[mm9:4:42291826-42291851:+]	0.704	156	7	-24.15	-0.6137
MIMAT0003130	mmu-miR-486	14402	Gabrb3	uc009hed.1	NM_001038701	gagccccgUCGAGUCAUGUCCu	|| | ||||||||	uguguucaAGGUAAGUACAGGa	2	15	3803	3824	[mm9:7:65083932-65083953:+]	0.7037	154	7	-20.12	-0.7741
MIMAT0003130	mmu-miR-486	328110	Prpf39	uc007nqx.1	BC034078	gagccccgucgagUCAUGUCCu	||||||||	ucccacauggaagAGUACAGGa	2	10	174	195	[mm9:12:66143486-66143507:+]	0.7036	145	7	-18.44	-0.3996
MIMAT0003130	mmu-miR-486	77531	Anks1b	uc007gtf.1	AK038609	gagccCCGUCGAGUCAUGUCCu	|| | ||: |||||||	ccaacGGGA-CUU-GUACAGGa	2	18	1627	1646	[mm9:10:90434286-90434305:+]	0.7021	145	7	-23.97	-0.9116
MIMAT0003130	mmu-miR-486	13559	E2f5	uc008oqk.1	NM_007892	gagccccgucgagUCAUGUCCu	||||||||	uccacuuuccuagAGUACAGGa	2	10	478	499	[mm9:3:14606195-14606216:+]	0.7013	145	7	-16.26	-1.1918
MIMAT0003130	mmu-miR-486	27390	Mmel1	uc008wce.1	AF302077	gagccccgucGAGUCAUGUCCu	:| ||||||||	cacaguccucUUAAGUACAGGg	2	13	2414	2435	[mm9:4:154269127-154269146,154269235-154269236:+]	0.7007	148	7	-19.76	-0.1564
MIMAT0003130	mmu-miR-486	233274	Siglech	uc009hcy.1	AK139362	gagccCCGUCGA-GUCAUGUCCu	||||| | ::|||||||	ccccuGGCAGAUGUGGUACAGGu	2	18	725	747	[mm9:7:63026984-63027006:+]	0.6991	160	7	-22.96	-0.2225
MIMAT0003130	mmu-miR-486	20592	Kdm5d	uc009uza.1	AK140971	gagccccGUCGAGUCAUGUCCu	|| : ::|||||||	agauguuCAUUAUGGUACAGGa	2	16	2181	2202	[mm9:Y:263827-263848:+]	0.6988	147	7	-16.02	-0.1828
MIMAT0003130	mmu-miR-486	432987	Gm5478	uc007xtt.1	NM_001004170	gagcccCGUCGAGUCAUGUCCu	| || ||||||||	cuggaaGGAGAGGAGUACAGGu	2	17	692	713	[mm9:15:101474650-101474671:-]	0.6983	148	7	-19.82	-0.2492
MIMAT0003130	mmu-miR-486	54725	Cadm1	uc009php.1	NM_207675	gagccccGUCGAGUCAUGUCCu	|| : | |||||||	ggaucuuCAUUACUGUACAGGg	2	16	779	800	[mm9:9:47659252-47659273:+]	0.6979	147	7	-15.76	-0.5073
MIMAT0003130	mmu-miR-486	96990	C79798	uc008jij.1	AK138624	gaGCCCCGUCG-AGUCAUGUCCu	:|| |: || |:|||||||	ccUGGAGUUGCAACGGUACAGGa	2	21	4	26	[mm9:2:34143294-34143316:+]	0.6974	155	7	-22.91	-0.5669
MIMAT0003130	mmu-miR-486	56406	Ncoa6	uc008nkm.1	NM_019825	gagcccCGUCGAG--UCAUGUCCu	||||| : ||||||||	ucuuaaGCAGCCUAGAGUACAGGg	2	17	261	284	[mm9:2:155216629-155216652:-]	0.697	155	7	-23.09	-0.9716
MIMAT0003130	mmu-miR-486	13426	Dync1i1	uc009awn.1	NM_010063	gagccccgucgaGUCAUGUCCu	::|||||||	ugccucaugauaUGGUACAGGg	2	11	377	398	[mm9:6:5977865-5977886:+]	0.6969	142	7	-15.38	-0.3907
MIMAT0003130	mmu-miR-486	244585	Rpgrip1l	uc009msp.1	NM_173431	gagccccgucGAGU-CAUGUCCu	||:| |||||||	gaaugauuucCUUAUGUACAGGa	2	13	3052	3074	[mm9:8:93741002-93741024:-]	0.695	147	7	-16.66	-1.1279
MIMAT0003130	mmu-miR-486	69207	Sfrs11	uc008rvs.1	AK163152	gagcccCGUCGAGU--CAUGUCCu	||| :|:| |||||||	ccuaaaGCAUUUUACUGUACAGGu	2	17	471	494	[mm9:3:157686719-157686742:-]	0.6938	151	7	-15.63	-0.8378
MIMAT0003130	mmu-miR-486	18795	Plcb1	uc008mnz.1	NM_019677	gagcccCGUCGAGUCAUGUCCu	| ||:|: |||||||	gauucuGGAGUUU-GUACAGGa	2	17	76	96	[mm9:2:135297845-135297865:+]	0.6917	150	7	-21.43	-1.1069
MIMAT0003130	mmu-miR-486	104709	Pik3r6	uc007jnu.1	AK036623	gagccccgucgaguCAUGUCCu	|||||||	acuuccagaggaguGUACAGGc	2	9	338	359	[mm9:11:68339114-68339135:+]	0.6913	140	7	-14.78	-0.101
MIMAT0003130	mmu-miR-486	14390	Gabpa	uc007ztk.1	AK148087	gaGCCCCGUCGAGU--CAUGUCCu	| | |||||:| |||||||	gaCUGUACAGCUUAGUGUACAGGu	2	21	716	739	[mm9:16:84844574-84844597:+]	0.6907	159	7	-22.44	-0.1791
MIMAT0003130	mmu-miR-486	19647	Rbbp6	uc009jow.1	NM_175023	gagcccCGUCGAGUCAUGUCCu	|:| | |||||||	uauuuuGUAUGUAUGUACAGGc	2	17	269	290	[mm9:7:130122464-130122485:+]	0.6904	144	7	-11.98	-0.8915
MIMAT0003130	mmu-miR-486	11843	Arf4	uc007sta.1	NM_007479	gagccccguCGAGUCAUGUCCu	|||: |||||||	ucuaauaauGCUU-GUACAGGc	2	14	444	464	[mm9:14:27475912-27475932:+]	0.6896	147	7	-16.56	-0.3806
MIMAT0003130	mmu-miR-486	66965	Ctu2	uc009nta.1	AK090391	gagccCCGUCGAG--UCAUGUCCu	| |||| | |||||||	cuacaGUCAGCACCGUGUACAGGa	2	18	1132	1155	[mm9:8:125004113-125004134,125004802-125004803:+]	0.6864	148	7	-19.84	-0.3918
MIMAT0003130	mmu-miR-486	231600	Chfr	uc008ypu.1	AK133154	gagccccgucgaguCAUGUCCu	|||||||	aucaucuauuugguGUACAGGa	2	9	463	484	[mm9:5:110572640-110572661:+]	0.6841	140	7	-16.09	-0.9236
MIMAT0003130	mmu-miR-486	75820	Wdr64	uc007dtt.1	AK015753	gagccCCGUCGAGUCAUGUCCu	||| ||| |||||||	gaacuGGCUGCU--GUACAGGa	2	18	1810	1829	[mm9:1:177745511-177745530:+]	0.6834	154	7	-21.4	-0.3759
MIMAT0003130	mmu-miR-486	17126	Smad2	uc008fqn.1	NM_010754	gagcccCGUCGAGUCAUGUCCu	|:||:| |||||||	acaguaGUAGUUGUGUACAGGu	2	17	266	287	[mm9:18:76464650-76464671:+]	0.6816	156	7	-19.35	-1.0497
MIMAT0003130	mmu-miR-486	320742	A230072C01Rik	uc009sug.1	AK029359	gagccccgucgaGUCAUGUCCu	|:|||||||	ucguucacucacCGGUACAGGa	2	11	102	123	[mm9:X:20539048-20539069:+]	0.6794	146	7	-20.31	-0.3779
MIMAT0003130	mmu-miR-486	77034	2510039O18Rik	uc008vtm.1	NM_029841	gagCCCCGUCG-AGUCAUGUCCu	|| ||: : | :|||||||	ucaGGAGCGCUGUGGGUACAGGa	2	20	126	148	[mm9:4:147320853-147320875:+]	0.6792	150	7	-22.81	-0.1676
MIMAT0003130	mmu-miR-486	18232	Nxph2	uc008iog.1	NM_008752	gagccccgucGAGUCAUGUCCu	:|: |||||||	uuauuuugucUUUUGUACAGGu	2	13	1296	1317	[mm9:2:23257239-23257260:+]	0.6792	144	7	-13.4	-1.0911
MIMAT0003130	mmu-miR-486	21888	Tle4	uc008gwk.1	NM_011600	gagCCCCGUCGAGUCAUGUCCu	|| || | | :|||||||	uuaGGAGCUG-UAGGUACAGGa	2	20	896	916	[mm9:19:14523308-14523328:-]	0.6773	153	7	-22.17	-0.3639
MIMAT0003130	mmu-miR-486	26877	B3galt1	uc008jxm.1	NM_020283	gaGCCCCGUCGAGUCAUGUCCu	|| ||| :| |||||||	caCGAUGCAAUU--GUACAGGc	2	21	3660	3679	[mm9:2:67960640-67960659:+]	0.677	149	7	-18.01	-0.209
MIMAT0003130	mmu-miR-486	109151	Chd9	uc009msf.1	NM_177224	gagcccCGUCG--AGU-CAUGUCCu	||| | ||| |||||||	aacacaGCACCCUUCACGUACAGGa	2	17	895	919	[mm9:8:93576766-93576790:+]	0.6759	150	7	-20.7	-0.5571
MIMAT0003130	mmu-miR-486	56386	B4galt6	uc008eeu.1	NM_019737	gagcCCCGUCGAGUCAUGUCCu	| | |: | |||||||	uaaaGUGACGUGCUGUACAGGa	2	19	777	798	[mm9:18:20846024-20846045:-]	0.6755	146	7	-16.77	-0.5713
MIMAT0003130	mmu-miR-486	12921	Crhr1	uc007lwc.1	AF369656	gaGCCCCGUCGAGUCAUGUCCu	:| | | :||||||||||	ucUGAGACUAUUCAGUACAGGg	2	21	140	161	[mm9:11:104034686-104034705,104035203-104035204:+]	0.6744	160	7	-21.66	-0.4524
MIMAT0003130	mmu-miR-486	194738	Rhox11	uc009szm.1	NM_198598	gagccccGUCGAGUCAUGUCCu	|| : ||||||||	#NAME?	2	16	1	15	[mm9:X:35429782-35429796:-]	0.6744	147	7	-14.99	-1.1145
MIMAT0003130	mmu-miR-486	19819	Rnaseh1	uc007nfu.1	AK011680	gagcccCGUCGAG-UCAUGUCCu	| || | ||||||||	auggcuGGAGAACAAGUACAGGg	2	17	662	684	[mm9:12:29343069-29343091:+]	0.6728	147	7	-22.05	-0.9224
MIMAT0003130	mmu-miR-486	108816	4933409K07Rik	uc008slb.1	NM_178649	gagccCCGUCGA----GUCAUGUCCu	| ||||| |||||||||	aaacaGCCAGCUUCUGCAGUACAGGa	2	18	167	192	[mm9:4:41903548-41903573:-]	0.6723	156	7	-24.15	-0.5558
MIMAT0003130	mmu-miR-486	69745	Pold4	uc008fzn.1	AK170469	gagcCCCGUCGAGUCAUGUCCu	|||| ||: |||||||	guauGGGC--CUU-GUACAGGu	2	19	99	117	[mm9:19:4232536-4232552,4232748-4232749:+]	0.6721	149	7	-20.31	-0.6697
MIMAT0003130	mmu-miR-486	114679	Selm	uc007htc.1	AK079576	gagcccCGUCGAGUCAUGUCCu	|| ||| :|||||||	aucaauGC-GCU-GGUACAGGa	2	17	653	672	[mm9:11:3417038-3417057:+]	0.6719	148	7	-20.28	-0.4223
MIMAT0003130	mmu-miR-486	219065	A630038E17Rik	uc007ttu.1	AK045683	gagccccGUCG-AGUCAUGUCCu	|| | ||||||||||	gcauauuCAUCUUCAGUACAGGg	2	16	865	887	[mm9:14:54694704-54694724,54694892-54694893:+]	0.671	158	7	-20.84	-0.4105
MIMAT0003130	mmu-miR-486	70231	Gorasp2	uc008jzr.1	AK218436	gagccccgucGAGUCAUGUCCu	|||||||||||	cagcaauguuCUCAGUACAGGu	2	13	238	259	[mm9:2:70522141-70522160,70527240-70527241:+]	0.6706	160	7	-22.33	-0.7156
MIMAT0003130	mmu-miR-486	12918	Crh	uc008orx.1	NM_205769	gagcccCGUCGAGUCAUGUCCu	| || | |||||||	agcauaGAAGAU--GUACAGGg	2	17	123	142	[mm9:3:19593771-19593790:-]	0.6697	141	7	-15.48	-0.8557
MIMAT0003130	mmu-miR-486	233115	Dpy19l3	uc009gkg.1	NM_178704	gagccccguCGAGUCAUGUCCu	| | |||||||	agacacuguGAUAUGUACAGGa	2	14	1872	1893	[mm9:7:36473907-36473928:-]	0.6683	141	7	-14.21	-0.9512
MIMAT0003130	mmu-miR-486	26932	Ppp2r5e	uc007nxe.1	NM_012024	gagcccCGUCGAGU-CAUGUCCu	|: ||| | |||||||	agguaaGUUGCUGAUGUACAGGu	2	17	1335	1357	[mm9:12:76553344-76553366:-]	0.6678	151	7	-18.78	-0.2508
MIMAT0003130	mmu-miR-486	320705	Bend6	uc007aoc.1	NM_177235	gagCCCCGUCGAGUCAUGUCCu	||| | | | |||||||	ccaGGGACUACACUGUACAGGc	2	20	1175	1196	[mm9:1:33909003-33909024:-]	0.6677	155	7	-18.35	-0.4281
MIMAT0003130	mmu-miR-486	218503	Fcho2	uc007rpb.1	NM_172591	gagccccgucGAGUCAUGUCCu	:| :|||||||	caaguuuauaUUGGGUACAGGu	2	13	1972	1993	[mm9:13:99493716-99493737:-]	0.6676	144	7	-14.45	-0.546
MIMAT0003130	mmu-miR-486	20867	Stip1	uc008gkf.1	AK134171	gagccccgucgaguCAUGUCCu	|||||||	#NAME?	2	9	1	8	[mm9:19:7108641-7108648:-]	0.6672	140	7	-9.78	-0.3412
MIMAT0003130	mmu-miR-486	13654	Egr2	uc007fly.1	NM_010118	gagCCCCGUCG-AGUCAUGUCCu	||| | || | |||||||	acaGGGUCUGCAUGUGUACAGGa	2	20	864	886	[mm9:10:67004600-67004622:+]	0.6637	154	7	-22.01	-1.0124
MIMAT0003130	mmu-miR-486	72053	Tmub2	uc007lrb.1	NM_028076	gagccCCGUCGA--GUCAUGUCCu	| :|||| | |||||||	acaaaGUUAGCUACCUGUACAGGa	2	18	930	953	[mm9:11:102150680-102150703:+]	0.6637	152	7	-19.9	-1.145
MIMAT0003130	mmu-miR-486	217218	Atxn7l3	uc007lrg.1	NM_001098836	gagccccGUCGAGUCAUGUCCu	|| | | |||||||	uguaaucCAUC-CUGUACAGGu	2	16	2257	2277	[mm9:11:102150692-102150712:-]	0.6637	145	7	-13.23	-0.6051
MIMAT0003130	mmu-miR-486	68477	Rmnd5a	uc009cgt.1	BC034085	gagccccgucgagUCAUGUCCu	:|||||||	uuuaccauaaacaGGUACAGGc	2	10	2316	2337	[mm9:6:71339657-71339678:-]	0.6631	141	7	-13.3	-0.2522
MIMAT0003130	mmu-miR-486	16175	Il1a	uc008mhs.1	NM_010554	gagcccCGUCGAGUCAUGUCCu	|:| | : |||||||	cuguauGUACCAU-GUACAGGa	2	17	48	68	[mm9:2:129126379-129126399:-]	0.6631	142	7	-15.39	-0.7804
MIMAT0003130	mmu-miR-486	20383	Sfrs3	uc008bsd.1	NM_013663	gagcccCGUCGAGUCAUGUCCu	| || | |||||||	cugacaGGAG-UAUGUACAGGa	2	17	42	62	[mm9:17:29178398-29178418:+]	0.6629	142	7	-17.91	-1.1152
MIMAT0003130	mmu-miR-486	20383	Sfrs3	uc008bse.1	AK153073	gagcccCGUCGAGUCAUGUCCu	| || | |||||||	cugacaGGAG-UAUGUACAGGa	2	17	1109	1129	[mm9:17:29178398-29178418:+]	0.6629	142	7	-17.91	-0.9325
MIMAT0003130	mmu-miR-486	24071	Synj2bp	uc007och.1	NM_025292	gagccccgucgagUCAUGUCCu	||||||||	auucuaauggaagAGUACAGGg	2	10	149	170	[mm9:12:82602843-82602864:-]	0.6621	145	7	-18.09	-0.2134
MIMAT0003130	mmu-miR-486	55983	Pdzrn3	uc009dcd.1	NM_018884	gagcccCGUCGA-GU-CAUGUCCu	| | :| || |||||||	uuggaaGAAUUUGCAUGUACAGGg	2	17	709	732	[mm9:6:101099774-101099797:-]	0.662	142	7	-18.54	-0.5519
MIMAT0003130	mmu-miR-486	20404	Sh3gl2	uc008tlo.1	NM_019535	gagccccGUCGAGUCAUGUCCu	:|||| |||||||	auuuaucUAGCU--GUACAGGc	2	16	1465	1484	[mm9:4:85035122-85035141:+]	0.6611	148	7	-15.7	-0.412
MIMAT0003130	mmu-miR-486	19062	Inpp5k	uc007kek.1	NM_008916	gagCCCCGUCGAGU-----CAUGUCCu	|||| |:||| |||||||	gagGGGGACGUUCACAUUUGUACAGGc	2	20	433	459	[mm9:11:75461646-75461672:+]	0.6603	150	7	-24.83	-0.2616
MIMAT0003130	mmu-miR-486	64075	Smoc1	uc007obt.1	NM_022316	gagccccgucGAGUCAUGUCCu	:|: |||||||	uguauagaucUUUUGUACAGGc	2	13	354	375	[mm9:12:82285906-82285927:+]	0.6592	144	7	-14.07	-0.6535
MIMAT0003130	mmu-miR-486	68097	Dynll2	uc007kva.1	NM_026556	gagccccgucGAGUCAUGUCCu	:| :|||||||	caaaccguuaUUGGGUACAGGa	2	13	1688	1709	[mm9:11:87793226-87793247:-]	0.659	144	7	-16.62	-0.701
MIMAT0003130	mmu-miR-486	56458	Foxo1	uc008pei.1	NM_019739	gagCCCCGUCGAGUCAUGUCCu	| | |||||: |||||||	uaaGUGCCAGCUUUGUACAGGu	2	20	620	641	[mm9:3:52151523-52151544:+]	0.6589	167	7	-21.21	-0.7971
MIMAT0003130	mmu-miR-486	18607	Pdpk1	uc008aui.1	NM_011062	gagccccgucgaguCAUGUCCu	|||||||	gcuguaacugugauGUACAGGc	2	9	4903	4924	[mm9:17:24211069-24211090:-]	0.6585	140	7	-13.34	-0.1464
MIMAT0003130	mmu-miR-486	625249	Gpx4	uc007gbj.1	AK145770	gaGCCCCGUCGAGUCAUGUCCu	| | ::| | ||||||||	guCUGCCUGGAUAAGUACAGGa	2	21	369	390	[mm9:10:79517334-79517353,79517713-79517714:+]	0.6585	152	7	-18.65	-0.8634
MIMAT0003130	mmu-miR-486	229521	Syt11	uc008pwk.1	NM_018804	gaGCCCCGUCGAGUCAUGUCCu	|||||::| |||||||||	guCGGGGUGG-GCAGUACAGGa	2	21	2265	2285	[mm9:3:88549337-88549357:-]	0.6581	170	7	-36.66	-0.1891
MIMAT0003130	mmu-miR-486	140780	Bmp2k	uc008yfp.1	NM_080708	gaGCCCCGUCGAGUCAUGUCCu	:|| : |:|: |||||||	aaUGGAAUUGUUU-GUACAGGg	2	21	145	165	[mm9:5:97517300-97517320:+]	0.6573	146	7	-19.66	-0.6608
MIMAT0003130	mmu-miR-486	218811	Sec24c	uc007skg.1	NM_172596	gagccccgUCGA-GUCAUGUCCu	|||| :|||||||	ugcacaagAGCUGGGGUACAGGc	2	15	460	482	[mm9:14:21513473-21513495:+]	0.6571	149	7	-16.43	-0.1003
MIMAT0003130	mmu-miR-486	214922	Slc39a2	uc007tni.1	AK135117	gaGCCCCGUCG-AGUCAUGUCCu	:|| | | | |||||||||	gcUGGAGGAUCGACAGUACAGGa	2	21	468	490	[mm9:14:52514667-52514689:+]	0.6571	155	7	-25.88	-1.0277
MIMAT0003130	mmu-miR-486	240725	Sulf1	uc007aid.1	NM_172294	gagccccguCGAGUCAUGUCCu	| | ||||||||	agcaacaucGAUGAGUACAGGu	2	14	59	80	[mm9:1:12848982-12849003:+]	0.6565	149	7	-15.56	-0.4933
MIMAT0003130	mmu-miR-486	21354	Tap1	uc008cbt.1	AK040629	gagccccgUCG-AGUCAUGUCCu	||: | ||||||||	ggaccacgAGUGUGAGUACAGGa	2	15	715	737	[mm9:17:34328461-34328483:+]	0.6557	149	7	-18.84	-0.8082
MIMAT0003130	mmu-miR-486	68742	Tmem219	uc009jtk.1	NM_028389	gagcccCGUCGAGU-CAUGUCCu	|| | ||| |||||||	cacucuGCUG-UCAGGUACAGGu	2	17	19	40	[mm9:7:134029822-134029829,134032405-134032418:-]	0.6542	149	7	-20.02	-0.3857
MIMAT0003130	mmu-miR-486	13839	Epha5	uc008xwv.1	NM_007937	gagcccCGUCGAGUCAUGUCCu	| ||: : |||||||	uuccauGGAGUCUUGUACAGGa	2	17	259	280	[mm9:5:84487787-84487808:-]	0.6533	148	7	-19.06	-1.0727
MIMAT0003130	mmu-miR-486	74081	Cep350	uc007dbs.1	AK172956	gaGCCCCGUCGAGUCAUGUCCu	:||| :| :||||||||	ucUGGGUUAAACUAGUACAGGg	2	21	2704	2725	[mm9:1:157692968-157692989:-]	0.653	156	7	-22.7	-0.2592
MIMAT0003130	mmu-miR-486	52398	2020-09-11	uc008ydy.1	NM_001009818	gagcccCGUCGAGUCAUGUCCu	||| | ||||||||	gccuuuGCAUGUAAGUACAGGa	2	17	2174	2195	[mm9:5:93602554-93602575:+]	0.6517	156	7	-18.02	-0.2724
MIMAT0003130	mmu-miR-486	665845	Gm7819	uc009sig.1	AK029949	gagccCCGUCGA----GUCAUGUCCu	| ||||| |||||||||	aaacaGCCAGCUUCUGCAGUACAGGa	2	18	1369	1394	[mm9:Un_random:554830-554855:-]	0.6503	156	7	-24.15	-0.4075
MIMAT0003130	mmu-miR-486	19736	Rgs4	uc007dln.1	NM_009062	gagccccgucgagUCAUGUCCu	:|||||||	uuuuauaaauggaGGUACAGGa	2	10	1519	1540	[mm9:1:171672272-171672293:-]	0.6495	141	7	-15.56	-0.9506
MIMAT0003130	mmu-miR-486	106878	2010002N04Rik	uc008fag.1	NM_134133	gagcccCGUCGA--GUCAUGUCCu	|| ||| |:|||||||	ccugaaGCUGCUGCCGGUACAGGa	2	17	321	344	[mm9:18:60634706-60634729:-]	0.6483	155	7	-23.34	-0.1199
MIMAT0003130	mmu-miR-486	234353	Psd3	uc009lwa.1	NM_177698	gagccCCGUC-GAGUCAUGUCCu	| :|| :|| |||||||	uuuuuGUUAGUUUCUGUACAGGu	2	18	134	156	[mm9:8:70220715-70220737:-]	0.6474	152	7	-18.31	-1.0552
MIMAT0003130	mmu-miR-486	21676	Tead1	uc009jgx.1	NM_009346	gagcccCGUCGAGUCAUGUCCu	|:| |:||||||||	guaaauGUAAAUUAGUACAGGa	2	17	447	468	[mm9:7:120042621-120042642:+]	0.6469	156	7	-19.56	-1.3173
MIMAT0003130	mmu-miR-486	224014	Fgd4	uc007yiq.1	NM_139232	gagccccgucgagUCAUGUCCu	||||||||	aucuaugguaaaaAGUACAGGg	2	10	389	410	[mm9:16:16422246-16422267:-]	0.6463	145	7	-20.24	-1.074
MIMAT0003130	mmu-miR-486	18550	Furin	uc009iau.1	NM_011046	gagccCCGUCGA-GUCAUGUCCu	|||||:| |||||||||	cuguuGGCAGUUACAGUACAGGa	2	18	696	718	[mm9:7:87534875-87534897:-]	0.6462	172	7	-30.4	-0.2966
MIMAT0003130	mmu-miR-486	23881	G3bp2	uc008ycj.1	NM_011816	gagccccgucGAGUCAUGUCCu	:| ||||||||	auuugcccucUUGAGUACAGGg	2	13	774	795	[mm9:5:92483012-92483033:-]	0.6457	148	7	-18.41	-0.1413
MIMAT0003130	mmu-miR-486	72780	Rspo3	uc007etb.1	NM_028351	gagccccGUCGA-GU-CAUGUCCu	::||| || |||||||	agaaucaUGGCUCCAUGUACAGGg	2	16	427	450	[mm9:10:29173486-29173509:-]	0.6452	149	7	-20.53	-0.4113
MIMAT0003130	mmu-miR-486	330921	Pate2	uc009otl.1	NM_001033421	gagccccGUCGAGUCAUGUCCu	|| ||: |||||||	gacauccCAACUUUGUACAGGg	2	16	302	323	[mm9:9:35478950-35478971:+]	0.6439	155	7	-16.11	-0.7385
MIMAT0003130	mmu-miR-486	75359	4930555F03Rik	uc009lrw.1	AK016128	gagCCCCGUCGA-GUCAUGUCCu	| || || | | |||||||	gggGAGGAAGAUGCUGUACAGGa	2	20	308	330	[mm9:8:50548735-50548755,50580647-50580648:+]	0.6436	154	7	-24.75	-0.6853
MIMAT0003130	mmu-miR-486	216190	Appl2	uc007gkk.1	NM_145220	gagccccgucGA-GUCAUGUCCu	|| | |||||||	uucaacuucuCUGCCGUACAGGc	2	13	59	81	[mm9:10:83063571-83063593:-]	0.6427	143	7	-14.57	-0.1136
MIMAT0003130	mmu-miR-486	233908	Fus	uc009jxn.1	AK032815	gagCCCCGUCGAGUCAUGUCCu	|| |: :| |||||||	uuaGGUGUCAUUGUGUACAGGu	2	20	2425	2446	[mm9:7:135118713-135118734:+]	0.6419	147	7	-14.98	-0.6635
MIMAT0003130	mmu-miR-486	233908	Fus	uc009jxr.1	AK086587	gagCCCCGUCGAGUCAUGUCCu	|| |: :| |||||||	uuaGGUGUCAUUGUGUACAGGu	2	20	2616	2637	[mm9:7:135118713-135118734:+]	0.6419	147	7	-14.98	-0.6208
MIMAT0003130	mmu-miR-486	15234	Hgf	uc008wnh.1	AK082461	gaGCCCCGUCGAGUCAUGUCCu	| || | | :||||||||	ugCUGGACUCCCUAGUACAGGu	2	21	1608	1629	[mm9:5:16074291-16074312:+]	0.6415	156	7	-19.41	-0.5022
MIMAT0003130	mmu-miR-486	56406	Ncoa6	uc008nkp.1	BC031113	gagccccgUCGAGUCAUGUCCu	:| | ||||||||	aaaugaaaGGAUAAGUACAGGu	2	15	363	384	[mm9:2:155246305-155246326:-]	0.6414	150	7	-15.88	-1.2061
MIMAT0003130	mmu-miR-486	67495	Tmem167b	uc008qzf.1	AK155399	gagccccgucgagUCAUGUCCu	||||||||	gaauguauuaaaaAGUACAGGa	2	10	1997	2018	[mm9:3:108359662-108359683:-]	0.6409	145	7	-15.08	-1.2012
MIMAT0003130	mmu-miR-486	67495	Tmem167b	uc008qzg.1	NM_026198	gagccccgucgagUCAUGUCCu	||||||||	gaauguauuaaaaAGUACAGGa	2	10	2113	2134	[mm9:3:108359662-108359683:-]	0.6409	145	7	-15.08	-1.1898
MIMAT0003130	mmu-miR-486	19027	Sypl	uc007nih.1	NM_013635	gagccccgucgaguCAUGUCCu	|||||||	ccugacuuuuuguuGUACAGGa	2	9	1039	1060	[mm9:12:33661628-33661649:+]	0.6394	140	7	-13.51	-0.9395
MIMAT0003130	mmu-miR-486	66860	Tanc1	uc008jtj.1	NM_198294	gagccccgUCGAGU-CAUGUCCu	|| | | |||||||	accuguaaAGAUAAGGUACAGGg	2	15	1135	1157	[mm9:2:59683315-59683337:+]	0.6392	145	7	-17.04	-0.3104
MIMAT0003130	mmu-miR-486	27999	Fam3c	uc009bay.1	NM_138587	gagcccCGUCGAGUCAUGUCCu	|||| |: |||||||	aaccacGCAGGUU-GUACAGGa	2	17	292	312	[mm9:6:22258137-22258157:-]	0.6388	154	7	-20.67	-0.5623
MIMAT0003130	mmu-miR-486	22294	Uxt	uc009suf.1	AK086822	gagccccGUCGAGU--CAUGUCCu	::||| | |||||||	acuacauUGGCUAAGGGUACAGGg	2	16	31	54	[mm9:X:20536426-20536449:-]	0.6382	146	7	-18.58	-0.3875
MIMAT0003130	mmu-miR-486	15273	Hivep2	uc007eli.1	NM_010437	gagccccgucGAGUCAUGUCCu	:|| |||||||	caccuuacccUUCUGUACAGGg	2	13	1281	1302	[mm9:10:13870823-13870844:+]	0.6376	148	7	-17.43	-0.4052
MIMAT0003130	mmu-miR-486	18708	Pik3r1	uc007rrt.1	NM_001077495	gagcccCGUCGA---GUCAUGUCCu	|||| | |||||||||	uaacaaGCAGAUGUCCAGUACAGGu	2	17	3137	3161	[mm9:13:102451674-102451698:-]	0.6371	155	7	-22.14	-0.1649
MIMAT0003130	mmu-miR-486	76775	Slc10a7	uc009mic.1	AK040517	gagccccGUCGAGUCAUGUCCu	|| | |||||||	guguguaCAUAUAUGUACAGGc	2	16	1289	1310	[mm9:8:81255563-81255584:+]	0.637	143	7	-11.92	-0.2247
MIMAT0003130	mmu-miR-486	76775	Slc10a7	uc009mid.1	NM_029736	gagccccGUCGAGUCAUGUCCu	|| | |||||||	guguguaCAUAUAUGUACAGGc	2	16	26	47	[mm9:8:81255563-81255584:+]	0.637	143	7	-11.92	-0.3337
MIMAT0003130	mmu-miR-486	76775	Slc10a7	uc009mib.1	AY825927	gagccccGUCGAGUCAUGUCCu	|| | |||||||	guguguaCAUAUAUGUACAGGc	2	16	1132	1153	[mm9:8:81255563-81255584:+]	0.637	143	7	-11.92	-0.4411
MIMAT0003130	mmu-miR-486	320324	9630033C03Rik	uc007zgf.1	AK082948	gagccccGUCGAGU---CAUGUCCu	||| | | |||||||	agaaaaaCAGAUAAUGUGUACAGGu	2	16	903	927	[mm9:16:43511175-43511199:+]	0.6368	142	7	-15.53	-0.4044
MIMAT0003130	mmu-miR-486	18193	Nsd1	uc007qqd.1	NM_008739	gagccccGUCGAGUCAUGUCCu	:|| ||||||||||	agcuuccUAGGUCAGUACAGGa	2	16	3560	3581	[mm9:13:55418649-55418670:+]	0.6364	163	7	-25.24	-0.234
MIMAT0003130	mmu-miR-486	75991	Slain2	uc008xsh.1	BC076573	gagcccCGUCGAGU--CAUGUCCu	|:| |||| |||||||	auugacGUAACUCACUGUACAGGu	2	17	2605	2628	[mm9:5:73369907-73369930:+]	0.6358	155	7	-19.58	-0.3538
MIMAT0003130	mmu-miR-486	320833	D230004N17Rik	uc009paj.1	AK084170	gaGCCCCGUCGAGUCAUGUCCu	:| ||| ||| ||||||||	ccUGUGGCUGCUGAGUACAGGa	2	21	198	219	[mm9:9:41283217-41283236,41296277-41296278:+]	0.6344	172	7	-28.91	-0.3399
MIMAT0003130	mmu-miR-486	54352	Irx5	uc009mub.1	NM_018826	gagccCCGUCGAGUCAUGUCCu	| || || |||||||	aucaaGACACCU--GUACAGGc	2	18	302	321	[mm9:8:94885097-94885116:+]	0.6344	146	7	-13.25	-1.0355
MIMAT0003130	mmu-miR-486	237542	Osbpl8	uc007gzy.1	NM_175489	gagccCCGUCGAGUCAUGUCCu	| :| | : |||||||	ggacuGUUAACAUUGUACAGGa	2	18	3280	3301	[mm9:10:110733560-110733581:+]	0.6341	145	7	-15.95	-0.6506
MIMAT0003130	mmu-miR-486	14815	Nr3c1	uc008esx.1	NM_008173	gagccccgucgaGUCAUGUCCu	::|||||||	uagcuuuccuggUGGUACAGGa	2	11	1138	1159	[mm9:18:39572977-39572998:-]	0.6333	142	7	-17.72	-0.1743
MIMAT0003130	mmu-miR-486	246103	Atxn7	uc007sgi.1	NM_139227	gagcccCGUCGAGUCAUGUCCu	|||| | ||||||||	ucuguaGCAG-UGAGUACAGGu	2	17	165	185	[mm9:14:14936003-14936023:+]	0.6325	158	7	-21.96	-0.8954
MIMAT0003130	mmu-miR-486	67198	Spats2l	uc007bbd.1	NM_144882	gagccccguCGAGUCAUGUCCu	|| ||||||||	ucuucuuuuGCCAAGUACAGGc	2	14	1295	1316	[mm9:1:58004602-58004623:+]	0.6324	149	7	-16.38	-0.1698
MIMAT0003130	mmu-miR-486	98267	Stk17b	uc007azj.1	NM_133810	gagccccgucgaguCAUGUCCu	|||||||	gcauauguguauguGUACAGGu	2	9	1313	1334	[mm9:1:53812998-53813019:-]	0.6323	140	7	-12.89	-0.8878
MIMAT0003130	mmu-miR-486	219135	Mtmr6	uc007ufa.1	NM_144843	gagccccgUCGAGUCAUGUCCu	||: |||||||	acauccugAGUGACGUACAGGa	2	15	1704	1725	[mm9:14:60921062-60921083:+]	0.632	142	7	-15.14	-0.3665
MIMAT0003130	mmu-miR-486	268515	Bahcc1	uc007mse.1	AB257855	gagccccgucgaguCAUGUCCu	|||||||	aauauaugacuauuGUACAGGu	2	9	2378	2399	[mm9:11:120153575-120153596:+]	0.6319	140	7	-14.06	-1.2681
MIMAT0003130	mmu-miR-486	53902	Rcan3	uc008vgm.1	NM_022980	gagcCCCGUCGAGUCAUGUCCu	|||:| :|: |||||||	guguGGGUAUUUUUGUACAGGu	2	19	352	373	[mm9:4:134971962-134971983:-]	0.631	162	7	-22.95	-0.1894
MIMAT0003130	mmu-miR-486	228662	Btbd3	uc008mpb.1	NM_145534	gagccccGUCGAGUCAUGUCCu	:| :| |||||||	aaccuuuUAAUUAUGUACAGGc	2	16	134	155	[mm9:2:138110360-138110381:+]	0.6301	143	7	-11.46	-0.8407
MIMAT0003130	mmu-miR-486	245578	Pcdh11x	uc009uej.1	AY861426	gagccccgucgaGUCAUGUCCu	|||||||||	acagcccuccacCAGUACAGGu	2	11	3211	3232	[mm9:X:118019565-118019586:+]	0.6298	150	7	-20.2	-0.1309
MIMAT0003130	mmu-miR-486	67048	2610030H06Rik	uc009tkf.1	NM_001081356	gagccCCGUCGA--GUCAUGUCCu	| :| || ::|||||||	cguuuGCUAACUAAUGGUACAGGu	2	18	1917	1940	[mm9:X:69068203-69068226:+]	0.629	144	7	-15.06	-0.4004
MIMAT0003130	mmu-miR-486	97064	Wwtr1	uc008phb.1	NM_133784	gagccccgUCGAGUCAUGUCCu	||: ::|||||||	uuaucuagAGUCUGGUACAGGg	2	15	3203	3224	[mm9:3:57259624-57259645:-]	0.6278	150	7	-17.81	-0.4234
MIMAT0003130	mmu-miR-486	232314	Ppp4r2	uc009dcb.1	NM_182939	gagccCCGUCGAGU-CAUGUCCu	| || || | |||||||	uuucaGACAUCUGAGGUACAGGg	2	18	1478	1500	[mm9:6:100818048-100818070:+]	0.6274	152	7	-17.63	-0.1767
MIMAT0003130	mmu-miR-486	245877	Mtap7d1	uc008usz.1	NM_144941	gagCCCCGUCGA-GUCAUGUCCu	| |||:| | :|||||||	gaaGAGGCGGGUAGGGUACAGGa	2	20	359	381	[mm9:4:125909619-125909641:-]	0.6273	154	7	-24.54	-0.2841
MIMAT0003130	mmu-miR-486	320982	Arl4c	uc007byt.1	NM_177305	gagCCCCGUCG-AGUCAUGUCCu	| ||::|: |||||||||	uugGAGGUGGUGGCAGUACAGGu	2	20	891	913	[mm9:1:90596748-90596770:-]	0.6273	158	7	-29.09	-0.153
MIMAT0003130	mmu-miR-486	381626	Rbm33	uc008wtz.1	NM_028234	gagccccgucGAGUCAUGUCCu	:||||||||||	ugcacuuaucUUCAGUACAGGc	2	13	398	419	[mm9:5:28740554-28740575:+]	0.6271	156	7	-18.68	-0.1108
MIMAT0003130	mmu-miR-486	68420	Ankrd13a	uc008zaf.1	NM_026718	gagcccCGUCGAGUCAUGUCCu	| :| | |||||||	agccaaGAGGAUAUGUACAGGa	2	17	505	526	[mm9:5:115254938-115254959:+]	0.6267	144	7	-14.86	-1.1281
MIMAT0003130	mmu-miR-486	70737	Cgn	uc008qgy.1	AK173148	gagccccgUCGAGUCAUGUCCu	|| ::|||||||	cagacuuaAGACUGGUACAGGu	2	15	100	121	[mm9:3:94565161-94565182:-]	0.6261	146	7	-15.04	-0.3379
MIMAT0003130	mmu-miR-486	19012	Ppap2a	uc007rwr.1	NM_008247	gagccccgucgagUCAUGUCCu	:|||||||	#NAME?	2	10	1	11	[mm9:13:113657777-113657787:+]	0.6255	141	7	-13.68	-0.2459
MIMAT0003130	mmu-miR-486	56455	Dynll1	uc008zdp.1	NM_019682	gagccccguCGAGUCAUGUCCu	|:| |||||||	aucuguuguGUUGUGUACAGGg	2	14	113	134	[mm9:5:115748571-115748592:-]	0.6253	145	7	-15.41	-0.6689
MIMAT0003130	mmu-miR-486	70797	Ankib1	uc008who.1	NM_001003909	gagccccgucgaguCAUGUCCu	|||||||	ucucuacuaaguguGUACAGGg	2	9	1496	1517	[mm9:5:3691239-3691260:-]	0.625	140	7	-19.05	-0.1913
MIMAT0003130	mmu-miR-486	71148	Mier1	uc008txi.1	NM_001039081	gagccccgucgAGUCAUGUCCu	|: |||||||	auuguucugugUUUGUACAGGu	2	12	2344	2365	[mm9:4:102837700-102837721:+]	0.6239	143	7	-15.21	-0.5866
MIMAT0003130	mmu-miR-486	207165	Bptf	uc007mac.1	NM_176850	gagccCCGU-CGAGU---CAUGUCCu	| || ||||| |||||||	cuuauGACAGGCUCAGGUGUACAGGu	2	18	1498	1523	[mm9:11:106895594-106895619:-]	0.6239	151	7	-20.65	-0.1423
MIMAT0003130	mmu-miR-486	13723	Emb	uc007rym.1	NM_010330	gagccccgucgAGUCAUGUCCu	| :|||||||	acuccccucugUGGGUACAGGg	2	12	234	255	[mm9:13:118062103-118062124:+]	0.6231	143	7	-18.05	-0.2075
MIMAT0003130	mmu-miR-486	70508	Bbx	uc007zks.1	AK167724	gagccccgucGAGUCAUGUCCu	||::|||||||	ccuuauccuaCUUGGUACAGGu	2	13	1497	1518	[mm9:16:50219035-50219056:-]	0.6225	152	7	-17.39	-0.432
MIMAT0003130	mmu-miR-486	226016	Fam108b	uc008gzb.1	NM_146096	gagccccgucGAGUCAUGUCCu	| | |||||||	auauauacucCACUGUACAGGg	2	13	478	499	[mm9:19:21759285-21759306:+]	0.6222	144	7	-16.2	-0.7161
MIMAT0003130	mmu-miR-486	241263	Gpr158	uc008inf.1	NM_001004761	gagccccGUCGAGUCAUGUCCu	:|| | :|||||||	aagcccaUAGGU-GGUACAGGc	2	16	1342	1362	[mm9:2:21750662-21750682:+]	0.6221	145	7	-14.9	-0.1138
MIMAT0003130	mmu-miR-486	286951	Eif2c5	uc009ulf.1	AK090061	gagccccgucgaguCAUGUCCu	|||||||	aaguacagagaaguGUACAGGa	2	9	711	732	[mm9:X:137330717-137330738:+]	0.6221	140	7	-17.62	-0.82
MIMAT0003130	mmu-miR-486	15904	Id4	uc007qid.1	NM_031166	gaGCCCCGUCGAGUCAUGUCCu	|||| : :| ||||||||	cuCGGGUU--UUAAGUACAGGg	2	21	989	1008	[mm9:13:48359291-48359310:+]	0.621	153	7	-26.73	-1.0918
MIMAT0003130	mmu-miR-486	14343	Fut1	uc009gwg.1	NM_008051	gagccCCGUCGAGUCAUGUCCu	| ::|| | |||||||	cccaaGUUGGC-CUGUACAGGc	2	18	1246	1266	[mm9:7:52876373-52876393:+]	0.621	147	7	-15.38	-0.195
MIMAT0003130	mmu-miR-486	57376	Smarce1	uc007lii.1	NM_020618	gagccccgucGAGUCAUGUCCu	:|: |||||||	aauucauccuUUUUGUACAGGg	2	13	633	654	[mm9:11:99070729-99070750:-]	0.621	144	7	-14.19	-0.7729
MIMAT0003130	mmu-miR-486	72181	Nsun4	uc008ufu.1	NM_028142	gagcccCGUCGA--GUCAUGUCCu	|| ||| ::|||||||	gcaaaaGCUGCUUGUGGUACAGGu	2	17	590	613	[mm9:4:115706027-115706050:-]	0.6207	151	7	-18.75	-0.4192
MIMAT0003130	mmu-miR-486	19099	Mapk8ip1	uc008kxx.1	NM_011162	gagcccCGUCGAGUCAUGUCCu	| || |||||||||	aucuauGGAGGACAGUACAGGc	2	17	174	195	[mm9:2:92224311-92224332:-]	0.6203	156	7	-22.79	-0.4259
MIMAT0003130	mmu-miR-486	21843	Tial1	uc009jyy.1	NM_009383	gagccccgucgaguCAUGUCCu	|||||||	uucagcauaaaaauGUACAGGg	2	9	1770	1791	[mm9:7:135584256-135584277:-]	0.6201	140	7	-16.74	-0.5494
MIMAT0003130	mmu-miR-486	15200	Hbegf	uc008enm.1	AK052084	gaGCCCCGUCGAGUCAUGUCCu	:||| || || ||||||||	agUGGGUCA-CUGAGUACAGGa	2	21	1643	1663	[mm9:18:36672800-36672820:-]	0.6188	166	7	-28.34	-0.3212
MIMAT0003130	mmu-miR-486	68839	Ankrd46	uc007vmt.1	NM_175134	gagccccgucGAGUCAUGUCCu	|| |||||||	gaugucuuccCUGUGUACAGGu	2	13	957	978	[mm9:15:36408034-36408055:-]	0.6178	144	7	-12.95	-0.4013
MIMAT0003130	mmu-miR-486	73728	Psd	uc008htd.1	NM_028627	gagccccgucGAGUCAUGUCCu	:|: |||||||	uuuugcacuuUUUCGUACAGGa	2	13	216	237	[mm9:19:46386952-46386973:-]	0.6178	144	7	-17.07	-0.5322
MIMAT0003130	mmu-miR-486	76773	Wdyhv1	uc007vtj.1	AK167510	gagCCCCGUCGAGUCAUGUCCu	| | ||| ::|||||||	uaaGAGAGAGCGUGGUACAGGu	2	20	176	197	[mm9:15:57989627-57989648:+]	0.6173	155	7	-17.82	-0.1904
MIMAT0003130	mmu-miR-486	76773	Wdyhv1	uc007vti.1	NM_029734	gagCCCCGUCGAGUCAUGUCCu	| | ||| ::|||||||	uaaGAGAGAGCGUGGUACAGGu	2	20	55	76	[mm9:15:57989627-57989648:+]	0.6173	155	7	-17.82	-0.2061
MIMAT0003130	mmu-miR-486	26420	Mapk9	uc007iri.1	AF052466	gagccCCGUCGAGUCAUGUCCu	| :|| ||||||||||	augccGAUAG-UCAGUACAGGu	2	18	2806	2826	[mm9:11:49699466-49699486:+]	0.6168	159	7	-22.62	-0.1951
MIMAT0003130	mmu-miR-486	26420	Mapk9	uc007irg.1	NM_207692	gagccCCGUCGAGUCAUGUCCu	| :|| ||||||||||	augccGAUAG-UCAGUACAGGu	2	18	2675	2695	[mm9:11:49699466-49699486:+]	0.6168	159	7	-22.62	-0.2099
MIMAT0003130	mmu-miR-486	67338	Rffl	uc007kni.1	NM_001007465	gagccccGUCGA-GUCAUGUCCu	:| || | |||||||	aucucccUACCUCCUGUACAGGa	2	16	1584	1606	[mm9:11:82617904-82617926:-]	0.6166	146	7	-18.57	-0.5694
MIMAT0003130	mmu-miR-486	20404	Sh3gl2	uc008tlo.1	NM_019535	gagccccgucgagUCAUGUCCu	:|||||||	cccguuucugaagGGUACAGGa	2	10	1041	1062	[mm9:4:85034698-85034719:+]	0.6162	141	7	-16.03	-0.1093
MIMAT0003130	mmu-miR-486	192160	Casc3	uc007lhp.1	NM_138660	gagccccguCGAG--UCAUGUCCu	|||: :|||||||	ggagcccuuGCUUGGGGUACAGGu	2	14	652	675	[mm9:11:98694184-98694207:+]	0.6158	144	7	-21.3	-0.2774
MIMAT0003130	mmu-miR-486	57436	Gabarapl1	uc009ega.1	AK006103	gagccccgucGAGU-CAUGUCCu	|||| |||||||	cuucaccuuuCUCAUGUACAGGg	2	13	1146	1168	[mm9:6:129491924-129491946:+]	0.6143	151	7	-19.26	-0.1509
MIMAT0003130	mmu-miR-486	226098	Hectd2	uc008hho.1	NM_172637	gagccCCGUCGAGU--CAUGUCCu	| || : || |||||||	ucacuGCCAAUGCAGUGUACAGGg	2	18	460	483	[mm9:19:36693794-36693817:+]	0.6143	144	7	-18.14	-0.3093
MIMAT0003130	mmu-miR-486	57436	Gabarapl1	uc009efz.1	NM_020590	gagccccgucGAGU-CAUGUCCu	|||| |||||||	cuucaccuuuCUCAUGUACAGGg	2	13	739	761	[mm9:6:129491924-129491946:+]	0.6143	151	7	-19.26	-0.1906
MIMAT0003130	mmu-miR-486	211556	Ap1ar	uc008rhp.1	NM_145964	gagccccgucgaguCAUGUCCu	|||||||	aaaccaacuagaauGUACAGGu	2	9	35	56	[mm9:3:127511353-127511374:-]	0.6138	140	7	-13.8	-0.673
MIMAT0003130	mmu-miR-486	53379	Hnrnpa2b1	uc009bxn.1	NM_016806	gagccccGUCGAGUCAUGUCCu	|| :|:||||||||	aaaacuuCA-UUUAGUACAGGu	2	16	1990	2010	[mm9:6:51411265-51411285:-]	0.6132	153	7	-18.08	-1.0313
MIMAT0003130	mmu-miR-486	53379	Hnrnpa2b1	uc009bxo.1	NM_182650	gagccccGUCGAGUCAUGUCCu	|| :|:||||||||	aaaacuuCA-UUUAGUACAGGu	2	16	169	189	[mm9:6:51411265-51411285:-]	0.6132	153	7	-18.08	-1.281
MIMAT0003130	mmu-miR-486	233271	Luzp2	uc009hcx.1	NM_178705	gagccccgucgagUCAUGUCCu	||||||||	uaaauacuuugaaAGUACAGGg	2	10	1034	1055	[mm9:7:62521770-62521791:+]	0.6127	145	7	-14.95	-0.2487
MIMAT0003130	mmu-miR-486	71819	Kif23	uc009pzy.1	AK013939	gaGCCCCGUCGAGUCAUGUCCu	| ||| :| |:|||||||	acCCGGGAGG--CGGUACAGGa	2	21	160	179	[mm9:9:61774874-61774893:-]	0.6123	153	7	-27.45	-0.1316
MIMAT0003130	mmu-miR-486	224585	Zfp160	uc008aqm.1	AK161712	gagccCCGUCGAGU-CAUGUCCu	| || |||| |||||||	uggcuGUCA-CUCAGGUACAGGa	2	18	97	118	[mm9:17:21148723-21148741,21157036-21157038:+]	0.6119	154	7	-22.52	-0.3502
MIMAT0003130	mmu-miR-486	71779	2020-03-08	uc009dkb.1	NM_027920	gagccccgucGAGUCAUGUCCu	||| |||||||	uugaauaauuCUCUGUACAGGg	2	13	3130	3151	[mm9:6:116359474-116359495:+]	0.6108	152	7	-18.63	-0.2228
MIMAT0003130	mmu-miR-486	171580	Mical1	uc007exo.1	AK154665	gagccccgucgAGU-CAUGUCCu	||| |||||||	guaacccccaaUCAGGUACAGGa	2	12	1631	1653	[mm9:10:41201819-41201833,41202014-41202021:+]	0.6106	146	7	-16.18	-0.1344
MIMAT0003130	mmu-miR-486	75747	Sesn3	uc009oek.1	BC003348	gagccccgucgaguCAUGUCCu	|||||||	uugaauagacaugcGUACAGGc	2	9	464	485	[mm9:9:14136348-14136369:+]	0.6106	140	7	-13.37	-0.2354
MIMAT0003130	mmu-miR-486	245386	Fam70a	uc009szr.1	NM_172930	gagccccgucgagUCAUGUCCu	||||||||	uguauuauguaaaAGUACAGGa	2	10	1283	1304	[mm9:X:35551365-35551386:-]	0.6101	145	7	-15.35	-0.8778
MIMAT0003130	mmu-miR-486	101488	Slco2b1	uc009ily.1	NM_175316	gagccccGUCGAGUCAUGUCCu	|||:|: |||||||	uguuuccCAGUUU-GUACAGGa	2	16	1562	1582	[mm9:7:106806969-106806989:-]	0.6088	153	7	-20.64	-0.5482
MIMAT0003130	mmu-miR-486	77975	Tmem50b	uc007zxr.1	NM_030018	gagcccCGUCGAGUCAUGUCCu	|| || ||||||||	ccagcuGCUGCAGAGUACAGGu	2	17	845	866	[mm9:16:91575492-91575513:-]	0.608	156	7	-19.96	-0.1469
MIMAT0003130	mmu-miR-486	30930	Vps26a	uc007fhg.1	NM_133672	gagccccGUCGAGUCAUGUCCu	|| |||||||||||	cuugauaCACCUCAGUACAGGu	2	16	1100	1121	[mm9:10:61918372-61918393:-]	0.6079	167	7	-25.88	-0.7696
MIMAT0003130	mmu-miR-486	52837	Tmx4	uc008mnt.1	NM_029148	gagccccgucgAGUCAUGUCCu	| ||||||||	agucagaauaaUGAGUACAGGu	2	12	1264	1285	[mm9:2:134422976-134422997:-]	0.6076	147	7	-17.91	-0.4376
MIMAT0003130	mmu-miR-486	216613	Ccdc85a	uc007igm.1	AK087070	gagccccGUCGAGU-CAUGUCCu	:||||:| |||||||	cagugaaUAGCUUAUGUACAGGa	2	16	348	370	[mm9:11:28475974-28475996:-]	0.607	158	7	-22.97	-1.2505
MIMAT0003130	mmu-miR-486	110920	Hspa13	uc007zrp.1	NM_030201	gagccccgucgaguCAUGUCCu	|||||||	ucuuaaaaauguguGUACAGGu	2	9	2135	2156	[mm9:16:75755870-75755891:-]	0.6069	140	7	-13.03	-0.8613
MIMAT0003130	mmu-miR-486	331528	LOC331528	uc009uip.1	AK044164	gagccccgucGAGUCAUGUCCu	:|| |||||||	ucaccauguuUUCUGUACAGGg	2	13	785	806	[mm9:X:133179963-133179984:+]	0.6067	148	7	-15.89	-0.6857
MIMAT0003130	mmu-miR-486	76954	St5	uc009jdu.1	NM_001001326	gagcCCCGU-CGA-GUCAUGUCCu	|| || | | |:|||||||	ugguGGCCAUGAUGCGGUACAGGg	2	19	649	672	[mm9:7:116667488-116667511:-]	0.6064	152	7	-26.34	-0.165
MIMAT0003130	mmu-miR-486	68558	Ankra2	uc007rop.1	AK054037	gagccccgucgaGUCAUGUCCu	::|||||||	uguaaccuuuuaUGGUACAGGu	2	11	802	823	[mm9:13:99043641-99043662:+]	0.6059	142	7	-12.27	-0.5596
MIMAT0003130	mmu-miR-486	68558	Ankra2	uc007ror.1	NM_023472	gagccccgucgaGUCAUGUCCu	::|||||||	uguaaccuuuuaUGGUACAGGu	2	11	253	274	[mm9:13:99043641-99043662:+]	0.6059	142	7	-12.27	-0.6808
MIMAT0003130	mmu-miR-486	18569	Pdcd4	uc008hxb.1	NM_011050	gagcCCCGUCGAGUCAUGUCCu	| |: | ||||||||||	guaaGAGUUG-UCAGUACAGGu	2	19	50	70	[mm9:19:54003683-54003703:+]	0.6058	156	7	-18.55	-1.1179
MIMAT0003130	mmu-miR-486	107182	Btaf1	uc008hhw.1	NM_001080706	gagccccgucGAGU-CAUGUCCu	:||| |||||||	uuuguauauaUUCAUGUACAGGc	2	13	1117	1139	[mm9:19:37087011-37087033:+]	0.605	147	7	-16.24	-0.6297
MIMAT0003130	mmu-miR-486	80985	Trim44	uc008lhv.1	NM_020267	gagCCCCGUCGA--GU-------CAUGUCCu	||||||||| || |||||||	uuaGGGGCAGCUAACAUGUGUAUGUACAGGa	2	20	1517	1547	[mm9:2:102143087-102143117:-]	0.6046	149	7	-32.7	-0.5081
MIMAT0003130	mmu-miR-486	13131	Dab1	uc008txw.1	NM_177259	gagccccGUCGAGUCAUGUCCu	| |:|: |||||||	cugcuacCUGUUU-GUACAGGa	2	16	2210	2230	[mm9:4:104416312-104416332:+]	0.6045	145	7	-16.6	-0.3126
MIMAT0003130	mmu-miR-486	70717	6330406I15Rik	uc009apt.1	NM_027519	gagccccgucgagUCAUGUCCu	:|||||||	guggcuaaaaaaaGGUACAGGg	2	10	1175	1196	[mm9:5:150233661-150233682:+]	0.6039	141	7	-17.4	-0.224
MIMAT0003130	mmu-miR-486	116871	Mta3	uc008dsj.1	AK158866	gaGCCCCGUCGAGUCAUGUCCu	| | | | :| |||||||	ugCUGUGAAAUUAUGUACAGGa	2	21	433	454	[mm9:17:84219919-84219940:+]	0.6031	148	7	-15.05	-0.71
MIMAT0003130	mmu-miR-486	235281	Scn3b	uc009ozk.1	NM_178227	gagccccgUCGAGU-CAUGUCCu	|| | | |||||||	gugacuugAGGUGAUGUACAGGc	2	15	7	29	[mm9:9:40096029-40096051:+]	0.6029	145	7	-20.42	-0.1404
MIMAT0003130	mmu-miR-486	18935	Phox2b	uc008xpm.1	NM_008888	gagccccguCGAGUCAUGUCCu	|| | |||||||	agagaugauGCCCUGUACAGGa	2	14	855	876	[mm9:5:67486470-67486491:-]	0.6021	149	7	-15.85	-0.2057
MIMAT0003130	mmu-miR-486	19183	Psmc3ip	uc007lnh.1	NM_008949	gagccCCGUCGAGUCAUGUCCu	| | |:|: |||||||	gucauGUCCGUUUUGUACAGGc	2	18	147	168	[mm9:11:100953546-100953567:-]	0.6021	153	7	-14.73	-0.6463
MIMAT0003130	mmu-miR-486	67865	Rgs10	uc009jyw.1	NM_026418	gagccccGUCGAGUCAUGUCCu	:|| | |||||||	ggacucuUAGGACUGUACAGGc	2	16	34	55	[mm9:7:135517355-135517376:-]	0.602	147	7	-17.06	-0.6308
MIMAT0003130	mmu-miR-486	237436	Gas2l3	uc007gsd.1	NM_001033331	gagccccgucGAGU-CAUGUCCu	:|:| |||||||	uuguaaaugaUUUAUGUACAGGc	2	13	1610	1632	[mm9:10:88874316-88874338:-]	0.6015	143	7	-12.92	-0.2382
MIMAT0003130	mmu-miR-486	226252	Fam160b1	uc008iac.1	NM_145505	gagccCCGU--CGAGUCAUGUCCu	|||| | :|||||||	gauaaGGCAUUGAGAGGUACAGGu	2	18	1730	1753	[mm9:19:57462796-57462819:+]	0.6012	144	7	-18.49	-0.1259
MIMAT0003130	mmu-miR-486	68117	Apool	uc009udg.1	AK028953	gagccccgucGAGU--CAUGUCCu	:||| |||||||	gucauacacuUUCAGGGUACAGGu	2	13	1745	1768	[mm9:X:109461726-109461749:+]	0.6005	143	7	-15.07	-0.117
MIMAT0003130	mmu-miR-486	67180	Yipf5	uc008etd.1	NM_023311	gagccccguCGAGU---CAUGUCCu	|:||| |||||||	uagacauuuGUUCAUUUGUACAGGa	2	14	131	155	[mm9:18:40365737-40365761:-]	0.5996	144	7	-16.79	-0.8913
MIMAT0003130	mmu-miR-486	338370	Nalcn	uc007vbq.1	NM_177393	gagccccgucgaGUCAUGUCCu	:||||||||	gguccauauuuaUAGUACAGGa	2	11	441	462	[mm9:14:123676928-123676949:-]	0.5989	146	7	-16.56	-1.195
MIMAT0003130	mmu-miR-486	70599	Ssfa2	uc008kgx.1	AK037213	gagcCCCGUCGAGUCAUGUCCu	| ||| :|| |||||||	caguGUGCAUUUCUGUACAGGu	2	19	130	151	[mm9:2:79512032-79512053:+]	0.5983	162	7	-19.53	-0.7052
MIMAT0003130	mmu-miR-486	21927	Tnfaip1	uc007kjr.1	NM_009395	gagccccGUCGAGUCAUGUCCu	:|| | |||||||	ccugcucUAG-UAUGUACAGGu	2	16	96	116	[mm9:11:78338691-78338711:-]	0.5982	141	7	-16.68	-0.1939
MIMAT0003130	mmu-miR-486	21943	Tnfsf11	uc007ush.1	NM_011613	gagccccgUCGAGUCAUGUCCu	||| | |||||||	cucucuugAGC-CUGUACAGGu	2	15	129	149	[mm9:14:78678234-78678254:-]	0.5972	148	7	-19.28	-0.3833
MIMAT0003130	mmu-miR-486	64406	Sp5	uc008jzg.1	NM_022435	gaGCCCCGUC-GAGUCAUGUCCu	|| |:| ||: |||||||	ccCGAUUCGGACUUUGUACAGGu	2	21	363	385	[mm9:2:70315589-70315611:+]	0.5965	151	7	-20.27	-1.2055
MIMAT0003130	mmu-miR-486	229589	Prune	uc008qiz.1	NM_173347	gagcccCGUCGAGUCAUGUCCu	|:||| : |||||||	ccucauGUAGCAU-GUACAGGg	2	17	976	996	[mm9:3:95057922-95057942:-]	0.5965	150	7	-22.19	-0.2466
MIMAT0003130	mmu-miR-486	56726	Sh3bgrl	uc009uct.1	NM_019989	gaGCCCCGUC-GAGUCAUGUCCu	:||| || || ||||||||	acUGGGAAAGACUGAGUACAGGg	2	21	2106	2128	[mm9:X:106357607-106357629:+]	0.5963	163	7	-28.34	-0.1835
MIMAT0003130	mmu-miR-486	319239	Npsr1	uc009oox.1	NM_175678	gagcccCGUCGAGUCAUGUCCu	|:|| ||||||||	guuguuGUAGGAAAGUACAGGu	2	17	1917	1938	[mm9:9:24120174-24120195:+]	0.5962	152	7	-20	-0.4821
MIMAT0003130	mmu-miR-486	16874	Lhx6	uc008jle.1	NM_001083127	gagccccgucgaguCAUGUCCu	|||||||	aacagccugggaauGUACAGGu	2	9	1802	1823	[mm9:2:35937693-35937714:-]	0.5956	140	7	-17.4	-0.1977
MIMAT0003130	mmu-miR-486	16874	Lhx6	uc008jlf.1	NM_008500	gagccccgucgaguCAUGUCCu	|||||||	aacagccugggaauGUACAGGu	2	9	1861	1882	[mm9:2:35937693-35937714:-]	0.5956	140	7	-17.4	-0.1913
MIMAT0003130	mmu-miR-486	18015	Nf1	uc007kkl.1	NM_010897	gagcccCGUCGAGUCAUGUCCu	||| | ||||||||	gucuuaGCA-AUAAGUACAGGa	2	17	577	597	[mm9:11:79392475-79392495:+]	0.5954	150	7	-18.82	-0.9611
MIMAT0003130	mmu-miR-486	20383	Sfrs3	uc008bsd.1	NM_013663	gagccccgUCGAGUCAUGUCCu	||: |||||||	uuugcaaaAGUGGUGUACAGGa	2	15	9	30	[mm9:17:29178365-29178386:+]	0.5953	142	7	-18.07	-1.1764
MIMAT0003130	mmu-miR-486	20383	Sfrs3	uc008bse.1	AK153073	gagccccgUCGAGUCAUGUCCu	||: |||||||	uuugcaaaAGUGGUGUACAGGa	2	15	1076	1097	[mm9:17:29178365-29178386:+]	0.5953	142	7	-18.07	-0.5505
MIMAT0003130	mmu-miR-486	212190	Ubxn10	uc008vld.1	NM_178671	gagcCCCGUCGAGUCAUGUCCu	|| | : |||||||||	acuuGGACCCUCCAGUACAGGc	2	19	1610	1631	[mm9:4:138274814-138274835:-]	0.5951	154	7	-24.8	-0.249
MIMAT0003130	mmu-miR-486	11922	Neurod6	uc009cav.1	NM_009717	gaGCCCCGUCGAGUCAUGUCCu	| || : :|| |||||||	uuCAGGAUUUUUCUGUACAGGu	2	21	724	745	[mm9:6:55627886-55627907:-]	0.595	152	7	-18.69	-1.0598
MIMAT0003130	mmu-miR-486	104099	Itga9	uc009rzw.1	NM_133721	gagccCCGUCGAGUCAUGUCCu	| ||| ||||||||	uacaaGACAGGAGAGUACAGGg	2	18	1156	1177	[mm9:9:118807606-118807627:+]	0.5949	153	7	-18.95	-0.2598
MIMAT0003130	mmu-miR-486	73395	1700049E22Rik	uc009dbx.1	AK006738	gagccccgucGAGUCAUGUCCu	| | |||||||	aucugcuuccCACCGUACAGGa	2	13	406	427	[mm9:6:100483319-100483340:+]	0.5947	144	7	-14.85	-0.1729
MIMAT0003130	mmu-miR-486	16889	Lipa	uc008hgl.1	NM_021460	gagcccCGUCGAGUCAUGUCCu	|| || |||||||	ugcuuuGCUCCUGCGUACAGGa	2	17	1420	1441	[mm9:19:34567013-34567034:-]	0.5946	148	7	-18.71	-0.103
MIMAT0003130	mmu-miR-486	74197	Gtf2e1	uc007zeb.1	NM_028812	gaGCCCCGUCGAGUCAUGUCCu	:|| |:: ||||||||	aaUGGAGUGAGAGAGUACAGGa	2	21	479	500	[mm9:16:37510975-37510996:-]	0.5937	148	7	-21.44	-0.4459
MIMAT0003130	mmu-miR-486	105351	AW209491	uc007pnn.1	NM_134067	gagCCC--CGUC-GA-GUCAUGUCCu	||| |||| || |||||||||	guaGGGCUGCAGCCUCCAGUACAGGu	2	20	286	311	[mm9:13:14730382-14730407:+]	0.5933	164	7	-28.87	-0.5309
MIMAT0003130	mmu-miR-486	67812	Ubxn4	uc007cll.1	NM_026390	gagcccCGUCGA---GUCAUGUCCu	||| || : |||||||	cuguaaGCAUCUUUGUUGUACAGGg	2	17	518	542	[mm9:1:130174190-130174214:+]	0.5933	143	7	-17.76	-0.2491
MIMAT0003130	mmu-miR-486	11832	Aqp7	uc008sig.1	NM_007473	gaGCCCCGUCGAGUCAUGUCCu	| || :|| ||||||||	uuCUGGAUAG--GAGUACAGGa	2	21	461	480	[mm9:4:40980799-40980818:-]	0.5923	149	7	-21.23	-0.5923
MIMAT0003130	mmu-miR-486	213582	Mtap9	uc008poy.1	NM_001081230	gagccccgUCGAGUCAUGUCCu	|| | ||||||||	caaaaauaAGAU-AGUACAGGa	2	15	3100	3120	[mm9:3:82198272-82198292:+]	0.5922	148	7	-17.79	-0.7883
MIMAT0003130	mmu-miR-486	71955	2400003C14Rik	uc009niz.1	NM_028018	gagccCCGUCGAGUCAUGUCCu	|| || ||||||||	uguuaGGAAG-GAAGUACAGGu	2	18	694	714	[mm9:8:112195634-112195654:-]	0.5922	147	7	-18.26	-0.6959
MIMAT0003130	mmu-miR-486	228994	Ythdf1	uc008okd.1	NM_173761	gagccCCGUCGA--GUCAUGUCCu	|| | || :||||||||	uuguaGGAAUCUGAUAGUACAGGc	2	18	798	821	[mm9:2:180639526-180639549:-]	0.5922	152	7	-17.19	-0.4512
MIMAT0003130	mmu-miR-486	110173	Manba	uc008rls.1	AK171416	gagccCCGUCGAGU---------CAUGUCCu	||||||||| |||||||	ucuuuGGCAGCUCAAGGCCAUGUGUACAGGu	2	18	365	395	[mm9:3:135174457-135174487:+]	0.5919	144	7	-27.93	-0.1415
MIMAT0003130	mmu-miR-486	67874	Rprm	uc008jrp.1	NM_023396	gagcccCGUCGAGUCAUGUCCu	||| | |||||||	ccccaaGCAAGACUGUACAGGa	2	17	180	201	[mm9:2:53937185-53937206:-]	0.5918	148	7	-17.27	-0.5331
MIMAT0003130	mmu-miR-486	23845	Clec5a	uc009bna.1	NM_001038604	gagccccgucGAGU-CAUGUCCu	|||| |||||||	ugagaaguuaCUCAUGUACAGGu	2	13	1516	1538	[mm9:6:40526427-40526449:-]	0.5917	151	7	-18.61	-0.448
MIMAT0003130	mmu-miR-486	72640	Mex3a	uc008pvm.1	NM_001029890	gagCCCCGUCGAGUCAUGUCCu	| | :| | ||||||||	uaaGUGUGGGAUAAGUACAGGa	2	20	2930	2951	[mm9:3:88344033-88344054:+]	0.5917	151	7	-22.58	-0.247
MIMAT0003130	mmu-miR-486	68133	Gcsh	uc009not.1	NM_026572	gagccccgUCGAGU--CAUGUCCu	| | || |||||||	ugcagauaAACACAGUGUACAGGu	2	15	165	188	[mm9:8:119506341-119506364:-]	0.5915	141	7	-15.52	-1.0647
MIMAT0003130	mmu-miR-486	67733	Itgb3bp	uc008tux.1	NM_026348	gagcccCGUCGAGUCAUGUCCu	|| : |||||||||	auguaaGCCUUGCAGUACAGGa	2	17	1222	1243	[mm9:4:99433026-99433047:-]	0.5912	152	7	-21.36	-0.4131
MIMAT0003130	mmu-miR-486	68552	1110003E01Rik	uc008xnt.1	NM_133697	gagccccGUCGAGUCAUGUCCu	|| | |:|||||||	uuaacaaCA-CACGGUACAGGa	2	16	1473	1493	[mm9:5:65840151-65840171:-]	0.5907	149	7	-18.86	-0.5456
MIMAT0003130	mmu-miR-486	239652	Zfp641	uc007xme.1	NM_173769	gagccccGUCGAGUCAUGUCCu	| | ::|||||||	acguauuCUGAGUGGUACAGGg	2	16	1007	1028	[mm9:15:98117875-98117896:-]	0.5907	143	7	-16.61	-0.1347
MIMAT0003130	mmu-miR-486	214987	Chtf8	uc009ngp.1	NM_145412	gagCCCCGUCGAGU-CAUGUCCu	| ||| ||:| |||||||	cagGUGGCCUCUUAGGUACAGGa	2	20	766	788	[mm9:8:109409414-109409436:-]	0.5907	158	7	-26.44	-0.2622
MIMAT0003130	mmu-miR-486	21916	Tmod1	uc008ste.1	NM_021883	gagcccCGU-CGAGUCAUGUCCu	|:| | |||||||||	guaacaGUAUGGACAGUACAGGg	2	17	1454	1476	[mm9:4:46128704-46128726:+]	0.5907	151	7	-20.88	-0.2793
MIMAT0003130	mmu-miR-486	21968	Tom1	uc009mha.1	NM_011622	gagccccgucGAGU-CAUGUCCu	|||| |||||||	uugauuggucCUCAGGUACAGGg	2	13	643	665	[mm9:8:77593946-77593968:+]	0.5903	151	7	-21.88	-0.2286
MIMAT0003130	mmu-miR-486	14571	Gpd2	uc008jse.1	AK152097	gagccccgucgaGUCAUGUCCu	| |||||||	ucccaauuaaacCUGUACAGGu	2	11	2410	2431	[mm9:2:57222179-57222200:+]	0.59	142	7	-12.89	-0.4692
MIMAT0003130	mmu-miR-486	12399	Runx3	uc008vgb.1	NM_019732	gagccccguCGAGUCAUGUCCu	|||: |||||||	gcacaacuuGCUU-GUACAGGu	2	14	2050	2070	[mm9:4:134733797-134733817:+]	0.5895	147	7	-16.35	-0.4496
MIMAT0003130	mmu-miR-486	16597	Klf12	uc007uvh.1	NM_010636	gagccccGUCGAGU--CAUGUCCu	:||| | |||||||	uuguauuUAGCGAAAUGUACAGGa	2	16	1570	1593	[mm9:14:100272759-100272782:-]	0.5894	142	7	-17.53	-0.3997
MIMAT0003130	mmu-miR-486	16522	Kcnj6	uc008abm.1	NM_010606	gagccccgucgaGUCAUGUCCu	|||||||||	cacagacacugaCAGUACAGGa	2	11	515	536	[mm9:16:94983431-94983452:-]	0.5893	150	7	-20.72	-0.7185
MIMAT0003130	mmu-miR-486	414097	C130060C02Rik	uc008gws.1	AK048429	gagccccGUCGAGUCAUGUCCu	||| |||||||	aucaacuCAGGAAUGUACAGGc	2	16	439	460	[mm9:19:16084684-16084705:+]	0.5891	143	7	-16.37	-0.1098
MIMAT0003130	mmu-miR-486	192678	Rassf3	uc007hfs.1	NM_138956	gaGCCCCGUCGAGUCAUGUCCu	||| :: ::|||||||	uuCGGAAUGUGAUGGUACAGGg	2	21	2384	2405	[mm9:10:120847587-120847608:-]	0.5891	144	7	-21.06	-0.1641
MIMAT0003130	mmu-miR-486	74107	Cep55	uc008hja.1	NM_028760	gagccccgucgAGUCAUGUCCu	|:||||||||	cuuaaauuucaUUAGUACAGGu	2	12	618	639	[mm9:19:38148606-38148627:+]	0.589	151	7	-15.78	-0.8938
MIMAT0003130	mmu-miR-486	12590	Cdx1	uc008fbj.1	NM_009880	gagcccCGUCGAGUCAUGUCCu	|||||| |||||||	ggacucGCAGCU--GUACAGGg	2	17	735	754	[mm9:18:61178626-61178645:-]	0.589	157	7	-25.72	-0.2376
MIMAT0003130	mmu-miR-486	72198	Skiv2l2	uc007rws.1	NM_028151	gagccccgucgaguCAUGUCCu	|||||||	cuuucaauaaaaauGUACAGGu	2	9	141	162	[mm9:13:113657989-113658010:-]	0.5889	140	7	-11.35	-1.296
MIMAT0003130	mmu-miR-486	319682	D830026I12Rik	uc009azk.1	AK081964	gagccccgucgagUCAUGUCCu	||||||||	gaauccuuauaaaAGUACAGGg	2	10	1020	1041	[mm9:6:17155106-17155127:+]	0.5888	145	7	-14.65	-0.7773
MIMAT0003130	mmu-miR-486	20907	Stx1a	uc008zxk.1	NM_016801	gaGCCCCGUCGAGUCAUGUCCu	| | |:: || |||||||	gaCAGUGUGUGUCUGUACAGGa	2	21	201	222	[mm9:5:135525975-135525996:+]	0.5883	152	7	-18.48	-0.4378
MIMAT0003130	mmu-miR-486	71738	Mamdc2	uc008hac.1	NM_174857	gagccccgucgagUCAUGUCCu	||||||||	aacuguuacuagaAGUACAGGc	2	10	205	226	[mm9:19:23377886-23377907:-]	0.5883	145	7	-16.59	-0.7663
MIMAT0003130	mmu-miR-486	20907	Stx1a	uc008zxl.1	BC057892	gaGCCCCGUCGAGUCAUGUCCu	| | |:: || |||||||	gaCAGUGUGUGUCUGUACAGGa	2	21	1160	1181	[mm9:5:135525975-135525996:+]	0.5883	152	7	-18.48	-0.2618
MIMAT0003130	mmu-miR-486	94282	Sfxn5	uc009cpj.1	NM_178639	gagcccCGUCGAG---UCAUGUCCu	||| :|: ||||||||	uggaaaGCAAUUUGGGAGUACAGGa	2	17	2294	2318	[mm9:6:85163345-85163369:-]	0.5875	147	7	-21.73	-0.4202
MIMAT0003130	mmu-miR-486	75137	Rprd2	uc008qkx.1	NM_001081293	gagccccguCGAGUCAUGUCCu	| ||||||||||	uaaaacuucGGUCAGUACAGGu	2	14	378	399	[mm9:3:95567204-95567225:-]	0.5873	157	7	-23.42	-0.1574
MIMAT0003130	mmu-miR-486	218454	Lhfpl2	uc007rlp.1	NM_172589	gagccccgucgagUCAUGUCCu	||||||||	acauaagaauaaaAGUACAGGc	2	10	657	678	[mm9:13:94962713-94962734:+]	0.5871	145	7	-13.51	-0.2006
MIMAT0003130	mmu-miR-486	74488	Lrrc15	uc007ywn.1	NM_028973	gagccccGUC-GAGU--CAUGUCCu	||| :|:: |||||||	cuuguaaCAGAUUUGGUGUACAGGa	2	16	3429	3453	[mm9:16:30269413-30269437:-]	0.5869	141	7	-19.31	-0.301
MIMAT0003130	mmu-miR-486	331528	LOC331528	uc009uip.1	AK044164	gagccccgucGAGUCAUGUCCu	||| |||||||	uuaaaagucuCUC-GUACAGGu	2	13	630	650	[mm9:X:133179808-133179828:+]	0.5867	146	7	-16.72	-0.3358
MIMAT0003130	mmu-miR-486	18708	Pik3r1	uc007rrt.1	NM_001077495	gagccccgucgaguCAUGUCCu	|||||||	uuuuuuaaagaaguGUACAGGa	2	9	990	1011	[mm9:13:102453824-102453845:-]	0.5862	140	7	-14.84	-0.5888
MIMAT0003130	mmu-miR-486	17309	Mgat3	uc007wvf.1	NM_010795	gagccccgucgagUCAUGUCCu	||||||||	aagacuagaagggAGUACAGGg	2	10	1821	1842	[mm9:15:80044841-80044862:+]	0.5861	145	7	-19.07	-0.1014
MIMAT0003130	mmu-miR-486	99375	Cul4a	uc009kwz.1	BC024667	gagccccgucgaguCAUGUCCu	|||||||	gagacauacuguguGUACAGGu	2	9	1120	1141	[mm9:8:13147446-13147467:+]	0.586	140	7	-13.67	-0.3163
MIMAT0003130	mmu-miR-486	99375	Cul4a	uc009kwy.1	AK190734	gagccccgucgaguCAUGUCCu	|||||||	gagacauacuguguGUACAGGu	2	9	1288	1309	[mm9:8:13147446-13147467:+]	0.586	140	7	-13.67	-0.2903
MIMAT0003130	mmu-miR-486	99375	Cul4a	uc009kww.1	NM_146207	gagccccgucgaguCAUGUCCu	|||||||	gagacauacuguguGUACAGGu	2	9	819	840	[mm9:8:13147446-13147467:+]	0.586	140	7	-13.67	-0.3667
MIMAT0003130	mmu-miR-486	194401	Mical3	uc009dnw.1	BC043122	gagccccGUCGAGUCAUGUCCu	|| || |||||||	cagcaccCACAUCUGUACAGGa	2	16	741	762	[mm9:6:120883924-120883945:-]	0.5858	151	7	-17.63	-0.2112
MIMAT0003130	mmu-miR-486	100043597	Srcap	uc009jvw.1	AK142089	gagccccGUCGAGU-CAUGUCCu	||| | |||||||	#NAME?	2	16	1	17	[mm9:7:134669426-134669442:+]	0.5856	142	7	-19.75	-1.3399
MIMAT0003130	mmu-miR-486	53626	Insm1	uc008msh.1	NM_016889	gagccccgucGAGUCAUGUCCu	:|| |||||||	guccgucucuUUCUGUACAGGg	2	13	233	254	[mm9:2:146049800-146049821:+]	0.5853	148	7	-17.3	-0.3093
MIMAT0003130	mmu-miR-486	271005	Klhdc1	uc007nrx.1	NM_178253	gagccccgucGAGUCAUGUCCu	| ::|||||||	aaugugauuaCAUGGUACAGGa	2	13	108	129	[mm9:12:70384414-70384435:+]	0.5852	144	7	-15.07	-0.9787
MIMAT0003130	mmu-miR-486	16543	Mdfic	uc009azc.1	NM_175088	gagccccgucGAGUCAUGUCCu	||: |||||||	aauuuccauaCUU-GUACAGGu	2	13	2025	2045	[mm9:6:15751890-15751910:+]	0.5845	142	7	-14.68	-0.3991
MIMAT0003130	mmu-miR-486	140488	Igf2bp3	uc009bwi.1	NM_023670	gagcCCCGUCGAGU-CAUGUCCu	|| ||||| : |||||||	uaaaGGACAGCUAGUGUACAGGg	2	19	913	935	[mm9:6:49036406-49036428:-]	0.5844	161	7	-25.28	-0.1421
MIMAT0003130	mmu-miR-486	140488	Igf2bp3	uc009bwi.1	NM_023670	gaGCCCCGUCGAGU--CAUGUCCu	:||| |:|| || |||||||	gcUGGGACGGC-CAGUGUACAGGa	2	21	881	903	[mm9:6:49036438-49036460:-]	0.5844	157	7	-28.36	-0.2348
MIMAT0003130	mmu-miR-486	70408	Polr3f	uc008mrh.1	AK013897	gagcccCGUCGAGUCAUGUCCu	|| |:| |||||||	ccaaauGCUGUU--GUACAGGa	2	17	712	731	[mm9:2:144364951-144364970:+]	0.5835	145	7	-15.82	-0.3656
MIMAT0003130	mmu-miR-486	70408	Polr3f	uc008mrg.1	NM_029763	gagcccCGUCGAGUCAUGUCCu	|| |:| |||||||	ccaaauGCUGUU--GUACAGGa	2	17	526	545	[mm9:2:144364951-144364970:+]	0.5835	145	7	-15.82	-0.4033
MIMAT0003130	mmu-miR-486	229877	Rap1gds1	uc008rnr.1	NM_001040690	gagCCCCGUCGAGUCAUGUCCu	| | ||| ::|||||||	uaaGCGACAG--UGGUACAGGg	2	20	659	678	[mm9:3:138589871-138589890:-]	0.5822	148	7	-19.44	-0.1403
MIMAT0003130	mmu-miR-486	116871	Mta3	uc008dsj.1	AK158866	gagcccCGUCGAGUCAUGUCCu	||| ||: |||||||	cuuucuGCAUCUU-GUACAGGg	2	17	603	623	[mm9:17:84220089-84220109:+]	0.5819	154	7	-18.73	-0.3592
MIMAT0003130	mmu-miR-486	12817	Col13a1	uc007fgn.1	NM_007731	gagcccCGUC-GAGUCAUGUCCu	|||| :|: |||||||	aagccuGCAGAUUUUGUACAGGa	2	17	126	148	[mm9:10:61301306-61301328:-]	0.5817	155	7	-19.52	-1.1763
MIMAT0003130	mmu-miR-486	72972	Gcap14	uc007tbn.1	BC111465	gagccccgucgaGU-CAUGUCCu	|| |||||||	ccuccaagugacCAUGUACAGGa	2	11	1205	1227	[mm9:14:37690927-37690949:-]	0.5811	141	7	-18.74	-0.1023
MIMAT0003130	mmu-miR-486	75328	4930563D23Rik	uc007zyz.1	NM_029252	gagcccCGUCGAGUCAUGUCCu	|: | | ||||||||	aaguuuGUUGAUAAGUACAGGg	2	17	178	199	[mm9:16:92320689-92320710:-]	0.5811	152	7	-16.54	-0.6395
MIMAT0003130	mmu-miR-486	13393	Dlx3	uc007kzy.1	NM_010055	gagccccgucgaGU-CAUGUCCu	|| |||||||	uguuucuccuucCAUGUACAGGa	2	11	685	707	[mm9:11:94985755-94985777:+]	0.5808	141	7	-15.54	-0.7736
MIMAT0003130	mmu-miR-486	13046	Celf1	uc008ktx.1	AK014492	gagcccCGUCGAGUCAUGUCCu	|| |:| |||||||	caucuuGCUGUU--GUACAGGa	2	17	1579	1598	[mm9:2:90855101-90855120:+]	0.5805	145	7	-16.86	-0.7453
MIMAT0003130	mmu-miR-486	13046	Celf1	uc008kty.1	AK143698	gagcccCGUCGAGUCAUGUCCu	|| |:| |||||||	caucuuGCUGUU--GUACAGGa	2	17	1491	1510	[mm9:2:90855101-90855120:+]	0.5805	145	7	-16.86	-0.7582
MIMAT0003130	mmu-miR-486	71183	Clec12b	uc009efm.1	AK016908	gagccccgucgAGU-CAUGUCCu	||| |||||||	aaccugcucaaUCAUGUACAGGu	2	12	369	391	[mm9:6:129325822-129325844:-]	0.5805	146	7	-17.57	-0.588
MIMAT0003130	mmu-miR-486	320189	9430076C15Rik	uc009bze.1	AK166503	gagccccgucGAGUCAUGUCCu	||| |||||||	gguucacuucCUCUGUACAGGu	2	13	70	91	[mm9:6:53344575-53344596:+]	0.5793	152	7	-17.24	-0.927
MIMAT0003130	mmu-miR-486	269637	Cnpy1	uc008wtw.1	BC096464	gagcccCGU-CG-AGUCAUGUCCu	||| |: | :|||||||	uauucaGCAUGUGUGGGUACAGGu	2	17	893	916	[mm9:5:28529023-28529046:-]	0.5789	146	7	-17.44	-0.5008
MIMAT0003130	mmu-miR-486	12322	Camk2a	uc008fbg.1	NM_177407	gagCCCCGUCGAGUCAUGUCCu	||| || ||||||||	ccaGGGACA----AGUACAGGg	2	20	1993	2010	[mm9:18:61146427-61146444:+]	0.5789	146	7	-20.57	-0.2159
MIMAT0003130	mmu-miR-486	216505	Pik3ip1	uc007hsq.1	NM_178149	gagccccGUCGAGUCAUGUCCu	|| || :|||||||	auguaaaCA-CU-GGUACAGGa	2	16	24	43	[mm9:11:3241754-3241773:+]	0.5788	143	7	-17	-0.271
MIMAT0003130	mmu-miR-486	26383	Fto	uc009mss.1	AK129437	gagcccCGUCGAGU-CAUGUCCu	||| : || |||||||	uuguccGCA-UGCAUGUACAGGu	2	17	52	73	[mm9:8:94046938-94046959:+]	0.5773	145	7	-16.65	-0.1851
MIMAT0003130	mmu-miR-486	12488	Cd2ap	uc008cot.1	NM_009847	gagccccGUCGAGUCAUGUCCu	|| || |||||||	cucuauaCAACU--GUACAGGa	2	16	2839	2858	[mm9:17:42930419-42930438:-]	0.5773	144	7	-15.45	-0.5154
MIMAT0003130	mmu-miR-486	17125	Smad1	uc009mip.1	NM_008539	gagccccgucgagUCAUGUCCu	||||||||	uguuuguuuuuaaAGUACAGGu	2	10	465	486	[mm9:8:81863062-81863083:-]	0.5771	145	7	-14.92	-1.1726
MIMAT0003130	mmu-miR-486	320249	D130009I18Rik	uc007uxg.1	AK051495	gagccccgUCGAGUCAUGUCCu	|||| |||||||	auauaaagAGCU--GUACAGGu	2	15	1777	1796	[mm9:14:105365094-105365113:+]	0.577	147	7	-15.46	-0.105
MIMAT0003130	mmu-miR-486	242557	Atg4c	uc008tuu.1	NM_175029	gagCCCCGUC-GAGU-CAUGUCCu	|| || | || |||||||	uuaGGAGCUGAGACAUGUACAGGu	2	20	1078	1101	[mm9:4:98926333-98926356:+]	0.5769	145	7	-18.93	-0.9153
MIMAT0003130	mmu-miR-486	19679	Pitpnm2	uc008zpc.1	NM_011256	gagccccGUCGAGUCAUGUCCu	||| | |||||||	ggcccaaCAGGU--GUACAGGa	2	16	1401	1420	[mm9:5:124569852-124569871:-]	0.5768	144	7	-17.04	-0.1786
MIMAT0003130	mmu-miR-486	54524	Syt6	uc008qta.1	BC050760	gagccccgucGAGUCAUGUCCu	| ::|||||||	guuggcuuccCCUGGUACAGGa	2	13	2370	2391	[mm9:3:103438811-103438832:+]	0.5768	144	7	-19.61	-0.1725
MIMAT0003130	mmu-miR-486	54524	Syt6	uc008qsz.1	NM_018800	gagccccgucGAGUCAUGUCCu	| ::|||||||	guuggcuuccCCUGGUACAGGa	2	13	2492	2513	[mm9:3:103438811-103438832:+]	0.5768	144	7	-19.61	-0.1608
MIMAT0003130	mmu-miR-486	171567	Nme7	uc007dij.1	AK133221	gagccccgucGAGUCAUGUCCu	|| |||||||	uguagucuucCUGUGUACAGGa	2	13	495	516	[mm9:1:166237831-166237852:+]	0.5767	144	7	-16.8	-0.377
MIMAT0003130	mmu-miR-486	15221	Foxd3	uc008tuv.1	NM_010425	gagccccgucGAGUCAUGUCCu	:|| |||||||	gggaauaacuUUCCGUACAGGu	2	13	224	245	[mm9:4:99324949-99324970:+]	0.5767	148	7	-17.3	-0.6119
MIMAT0003130	mmu-miR-486	276852	D11Wsu47e	uc007mew.1	AK139389	gagccCCGUCGAGUCAUGUCCu	| || | |||||||	ugucuGUCACCAACGUACAGGa	2	18	1324	1345	[mm9:11:113550023-113550044:+]	0.5767	145	7	-13.81	-0.124
MIMAT0003130	mmu-miR-486	15441	Hp1bp3	uc008vkg.1	NM_010470	gagccccgucgagUCAUGUCCu	||||||||	ugacugaaggggaAGUACAGGa	2	10	654	675	[mm9:4:137798309-137798330:+]	0.5762	145	7	-24.75	-0.7493
MIMAT0003130	mmu-miR-486	384309	Trim56	uc009abp.1	NM_201373	gagccccgucgaguCAUGUCCu	|||||||	guuccuuuugugauGUACAGGg	2	9	135	156	[mm9:5:137588134-137588155:-]	0.5762	140	7	-14.33	-0.6851
MIMAT0003130	mmu-miR-486	11484	Aspa	uc007kal.1	NM_023113	gagccccguCGAGUCAUGUCCu	||| |||||||	uuuggauguGCUAUGUACAGGc	2	14	181	202	[mm9:11:73118736-73118757:-]	0.5762	149	7	-20.03	-0.6869
MIMAT0003130	mmu-miR-486	230259	E130308A19Rik	uc008tab.1	NM_001015681	gagccccgucgaguCAUGUCCu	|||||||	uucucugaaaggguGUACAGGa	2	9	559	580	[mm9:4:59766470-59766491:+]	0.5758	140	7	-18.57	-0.7302
MIMAT0003130	mmu-miR-486	14836	Gsc	uc007oxh.1	NM_010351	gagcccCGUCGAGU-CAUGUCCu	|:| | | |||||||	cuagcuGUAAAUAAUGUACAGGc	2	17	117	139	[mm9:12:105709562-105709584:-]	0.5757	143	7	-13.68	-0.4785
MIMAT0003130	mmu-miR-486	23999	Twf2	uc009rjf.1	NM_011876	gagccccGUCGA-GU-CAUGUCCu	|| || :: |||||||	ugccucuCAUCUGUGUGUACAGGg	2	16	192	215	[mm9:9:106117518-106117541:+]	0.5757	141	7	-17.29	-0.1737
MIMAT0003130	mmu-miR-486	26931	Ppp2r5c	uc007pbj.1	AK161855	gagccccguCGAGUCAUGUCCu	|:|:||||||||	guacaguuuGUUUAGUACAGGu	2	14	1266	1287	[mm9:12:111688860-111688881:+]	0.5754	157	7	-20.13	-0.7113
MIMAT0003130	mmu-miR-486	19064	Ppy	uc007lqn.1	BC101946	gagcccCGUCGAGUCAUGUCCu	|:|| ||||||||	guggcuGUAGGAGAGUACAGGu	2	17	47	68	[mm9:11:101961315-101961336:-]	0.5752	152	7	-21.49	-0.3238
MIMAT0003130	mmu-miR-486	329941	Col8a2	uc008utd.1	NM_199473	gagccccGUCGAGUCAUGUCCu	:| | ::|||||||	ucauuucUAACCUGGUACAGGa	2	16	1866	1887	[mm9:4:125991408-125991429:+]	0.5752	147	7	-16.41	-0.3829
MIMAT0003130	mmu-miR-486	19064	Ppy	uc007lqm.1	NM_008918	gagcccCGUCGAGUCAUGUCCu	|:|| ||||||||	guggcuGUAGGAGAGUACAGGu	2	17	51	72	[mm9:11:101961315-101961336:-]	0.5752	152	7	-21.49	-0.3052
MIMAT0003130	mmu-miR-486	140887	Lnx2	uc009ant.1	NM_080795	gagccCCGU--CGAGU--CAUGUCCu	|||| | | | |||||||	cagauGGCAUCGAUAAUCGUACAGGc	2	18	1186	1211	[mm9:5:147829286-147829311:-]	0.5751	143	7	-17.16	-0.1161
MIMAT0003130	mmu-miR-486	18933	Prrx1	uc007dhi.1	NM_011127	gagcccCGUCGAGUCAUGUCCu	|:| | ||||||||	ugauuuGUAAGUGAGUACAGGu	2	17	2345	2366	[mm9:1:165176023-165176044:-]	0.574	152	7	-18.08	-0.1331
MIMAT0003130	mmu-miR-486	18933	Prrx1	uc007dhh.1	NM_175686	gagcccCGUCGAGUCAUGUCCu	|:| | ||||||||	ugauuuGUAAGUGAGUACAGGu	2	17	2501	2522	[mm9:1:165176023-165176044:-]	0.574	152	7	-18.08	-0.1213
MIMAT0003130	mmu-miR-486	21949	Tnfsf8	uc008thd.1	NM_009403	gagCCCCGUCGAGUCAUGUCCu	|| |: || ::|||||||	aaaGGAGUUGCAUGGUACAGGa	2	20	1055	1076	[mm9:4:63494065-63494086:-]	0.5739	159	7	-20.72	-0.4716
MIMAT0003130	mmu-miR-486	57247	Zfp276	uc009nvc.1	NM_020497	gagccccGUCGAGUCAUGUCCu	|||:| |||||||	uuguuauCAGUU--GUACAGGg	2	16	773	792	[mm9:8:125792713-125792732:+]	0.5737	148	7	-17.88	-0.1186
MIMAT0003130	mmu-miR-486	13839	Epha5	uc008xwv.1	NM_007937	gagccccgucgaguCAUGUCCu	|||||||	ucuuaauccacaauGUACAGGu	2	9	167	188	[mm9:5:84487879-84487900:-]	0.5736	140	7	-12.06	-0.8781
MIMAT0003130	mmu-miR-486	16828	Ldha	uc009gzo.1	NM_010699	gagccccgucgaguCAUGUCCu	|||||||	ugugcauaaauguuGUACAGGa	2	9	344	365	[mm9:7:54110855-54110876:+]	0.5731	140	7	-13.65	-1.2334
MIMAT0003130	mmu-miR-486	16828	Ldha	uc009gzn.1	AK171373	gagccccgucgaguCAUGUCCu	|||||||	ugugcauaaauguuGUACAGGa	2	9	1324	1345	[mm9:7:54110855-54110876:+]	0.5731	140	7	-13.65	-1.133
MIMAT0003130	mmu-miR-486	239188	Enox1	uc007urw.1	NM_172813	gaGCCCCGUCGAGUCAUGUCCu	| |||| |: |||||||||	gcCAGGGCUGUACAGUACAGGa	2	21	42	63	[mm9:14:78120793-78120814:+]	0.5722	172	7	-28.97	-0.3802
MIMAT0003130	mmu-miR-486	75739	Mpp7	uc008dzu.1	AK036956	gagccccGUCGAGU-CAUGUCCu	:| ||:: |||||||	uuaaaauUAUCUUGUGUACAGGa	2	16	1192	1214	[mm9:18:7400167-7400189:-]	0.5718	146	7	-14.53	-0.5981
MIMAT0003130	mmu-miR-486	252973	Grhl2	uc007vne.1	NM_026496	gaGCCCCGUCGAGUCAUGUCCu	| |||| ||: |||||||	caCUGGGC--CUU-GUACAGGa	2	21	552	570	[mm9:15:37291158-37291176:+]	0.5717	151	7	-22.65	-0.3621
MIMAT0003130	mmu-miR-486	72333	Palld	uc009lui.1	AK087270	gagccccGUCGAGUCAUGUCCu	| |||| |||||||	gaugaaaCUGCUCCGUACAGGa	2	16	753	774	[mm9:8:64162754-64162775:-]	0.5715	159	7	-21.68	-0.2373
MIMAT0003130	mmu-miR-486	381644	Cep135	uc008xvc.1	NM_199032	gaGCCCCGUCGAGUCAUGUCCu	| | :||:| ||||||||	ugCUGCAUAGUUGAGUACAGGg	2	21	1721	1742	[mm9:5:77075366-77075387:+]	0.5715	160	7	-22.26	-0.145
MIMAT0003130	mmu-miR-486	103806	Maml1	uc007isd.1	NM_175334	gagccccgucGAGUCAUGUCCu	| |||||||||	aaaucacugcCACAGUACAGGc	2	13	515	536	[mm9:11:50070815-50070836:-]	0.5715	152	7	-18.36	-0.1163
MIMAT0003130	mmu-miR-486	77974	Rdh12	uc007oac.1	NM_030017	gaGCCCCGU-CGAG--UCAUGUCCu	:| |||| | || ||||||||	ugUGAGGCAGGGUCAGAGUACAGGa	2	21	156	180	[mm9:12:80323208-80323232:+]	0.5714	158	7	-25.2	-0.9696
MIMAT0003130	mmu-miR-486	67170	2610306M01Rik	uc009csq.1	AK011997	gagCCCCGUCGA-GUCAUGUCCu	|| ||:| | ||||||||	uugGGUGCGGAUAGAGUACAGGg	2	20	553	575	[mm9:6:86798549-86798571:-]	0.5705	158	7	-29.23	-0.1979
MIMAT0003130	mmu-miR-486	20482	Skil	uc008ovv.1	NM_011386	gagccccgucGAGUCAUGUCCu	:|: |||||||	auguaaaaucUUUUGUACAGGg	2	13	2540	2561	[mm9:3:31020075-31020096:+]	0.5702	144	7	-14.57	-0.1431
MIMAT0003130	mmu-miR-486	67678	Lsm3	uc009cye.1	NM_026309	gagccccgucgaguCAUGUCCu	|||||||	uugccucuugagauGUACAGGa	2	9	37	58	[mm9:6:91472352-91472373:+]	0.57	140	7	-16.9	-0.8548
MIMAT0003130	mmu-miR-486	100129	Gpr153	uc008wab.1	NM_178406	gagccccgucGAGUCAUGUCCu	:|| |||||||	agcguuucuuUUCUGUACAGGa	2	13	1699	1720	[mm9:4:151659397-151659418:+]	0.5696	148	7	-19.54	-1.0042
MIMAT0003130	mmu-miR-486	72121	Dennd2d	uc008qwa.1	NM_001093754	gagCCCCGUCGA--GUCAUGUCCu	| || || | :||||||||	auaGUGGGAGAUAGUAGUACAGGu	2	20	261	284	[mm9:3:106303785-106303808:+]	0.5691	154	7	-23.6	-1.0428
MIMAT0003130	mmu-miR-486	114615	Elac1	uc008fow.1	NM_053255	gaGCCCCGUCGAGUCAUGUCCu	||| |:| ||||||||||	gcCGGAACGG-UCAGUACAGGu	2	21	515	535	[mm9:18:73897953-73897973:-]	0.5685	166	7	-28.21	-0.1028
MIMAT0003130	mmu-miR-486	66074	Tmem167	uc007rjo.1	NM_025335	gagccccgucgagUCAUGUCCu	||||||||	ccugaucguuuaaAGUACAGGc	2	10	1706	1727	[mm9:13:90245756-90245777:+]	0.5675	145	7	-14.85	-0.3756
MIMAT0003130	mmu-miR-486	243978	Mrgprx2	uc009har.1	NM_001034868	gagccccgucgagUCAUGUCCu	||||||||	gaaagcuuaagaaAGUACAGGa	2	10	254	275	[mm9:7:55737105-55737126:-]	0.5674	145	7	-18.56	-0.6322
MIMAT0003130	mmu-miR-486	243978	Mrgprx2	uc009has.1	AK148153	gagccccgucgagUCAUGUCCu	||||||||	gaaagcuuaagaaAGUACAGGa	2	10	254	275	[mm9:7:55737105-55737126:-]	0.5674	145	7	-18.56	-1.0424
MIMAT0003130	mmu-miR-486	72017	Cyb5r1	uc007crv.1	BC016266	gagccccGUCGAGUCAUGUCCu	:|| | ||||||||	cacuacuUAGAUGAGUACAGGu	2	16	1944	1965	[mm9:1:136308046-136308067:+]	0.5665	155	7	-17.55	-0.3819
MIMAT0003130	mmu-miR-486	72017	Cyb5r1	uc007cru.1	NM_028057	gagccccGUCGAGUCAUGUCCu	:|| | ||||||||	cacuacuUAGAUGAGUACAGGu	2	16	390	411	[mm9:1:136308046-136308067:+]	0.5665	155	7	-17.55	-0.7078
MIMAT0003130	mmu-miR-486	493800	9330162012Rik	uc007pwr.1	AK034200	gagccccgucgaguCAUGUCCu	|||||||	ggauuuaauuguguGUACAGGu	2	9	1179	1200	[mm9:13:25030639-25030660:+]	0.5663	140	7	-11.64	-0.1359
MIMAT0003130	mmu-miR-486	547347	EG547347	uc008cki.1	NM_001034909	gagccccGUCGAGUCAUGUCCu	| | |: |||||||	ccugacuCUGGUU-GUACAGGu	2	16	311	331	[mm9:17:36265843-36265863:+]	0.5663	141	7	-16.43	-0.2717
MIMAT0003130	mmu-miR-486	11443	Chrnb1	uc007jrq.1	NM_009601	gagccccGUCG--AGUCAUGUCCu	|||| | |||||||	uuaucccCAGCAAUGUGUACAGGu	2	16	449	472	[mm9:11:69597651-69597674:-]	0.5656	146	7	-16.73	-0.6538
MIMAT0003130	mmu-miR-486	21385	Tbx2	uc007ksb.1	NM_009324	gagcCCCGUCGA-GU--CAUGUCCu	| ||| || :| |||||||	acauGAGCAUCUAUAUUGUACAGGg	2	19	722	746	[mm9:11:85655238-85655262:+]	0.5654	148	7	-17.82	-0.6327
MIMAT0003130	mmu-miR-486	14201	Fhl3	uc008uqv.1	NM_010213	gagcCCCGUCGAGUCAUGUCCu	|||: |: :|||||||	uagaGGGUUGUAAGGUACAGGg	2	19	507	528	[mm9:4:124385721-124385742:+]	0.5648	154	7	-22.26	-0.1207
MIMAT0003130	mmu-miR-486	19735	Rgs2	uc007cxg.1	NM_009061	gaGCCCCG-UCGAG-UCAUGUCCu	:|| | ||| | ||||||||	ucUGGAACAAGCACAAGUACAGGa	2	21	1582	1605	[mm9:1:145847205-145847228:-]	0.5648	154	7	-22.17	-0.5305
MIMAT0003130	mmu-miR-486	18046	Nfyc	uc008unn.1	NM_008692	gagccccgucgaguCAUGUCCu	|||||||	uccuuccuaaggguGUACAGGa	2	9	383	404	[mm9:4:120430378-120430399:-]	0.5645	140	7	-18.69	-0.3966
MIMAT0003130	mmu-miR-486	12450	Ccng1	uc007ilz.1	NM_009831	gagccccgucGA-GUCAUGUCCu	|| |:|||||||	ccugaguuucCUACGGUACAGGa	2	13	1135	1157	[mm9:11:40563213-40563235:-]	0.5644	147	7	-18.48	-0.3326
MIMAT0003130	mmu-miR-486	214469	Fam168b	uc007apj.1	NM_174997	gagccccGUCGAGUCAUGUCCu	::||| |||||||	uacuacaUGGCU--GUACAGGu	2	16	2549	2568	[mm9:1:34871699-34871718:-]	0.5644	144	7	-16.76	-0.1258
MIMAT0003130	mmu-miR-486	78825	Pppde1	uc007dux.1	NM_024282	gagccccgucGAGUCAUGUCCu	| | |||||||	ucuaacuccuCCCUGUACAGGa	2	13	819	840	[mm9:1:180180418-180180439:+]	0.5641	144	7	-17.43	-0.3755
MIMAT0003130	mmu-miR-486	58231	Stk4	uc008ntt.1	NM_021420	gagccccgucgaguCAUGUCCu	|||||||	gaagcaagauggguGUACAGGa	2	9	2221	2242	[mm9:2:163979788-163979809:+]	0.5638	140	7	-17.76	-0.1087
MIMAT0003130	mmu-miR-486	11765	Ap1g1	uc009njl.1	AK170112	gagccccgucgaGUCAUGUCCu	|||||||||	uccucaguguaaCAGUACAGGu	2	11	739	760	[mm9:8:112387022-112387043:+]	0.5637	150	7	-20.97	-0.5589
MIMAT0003130	mmu-miR-486	170755	Sgk3	uc007agv.1	NM_177547	gaGCCCCGUCGAGUCAUGUCCu	:|| :| ::|||||||	guUGGUUUAUGAUGGUACAGGa	2	21	419	440	[mm9:1:9889390-9889411:+]	0.5637	144	7	-18.12	-0.2952
MIMAT0003130	mmu-miR-486	13608	Edar	uc007fdh.1	NM_010100	gagccCCGUCGAGUCAUGUCCu	||: | ||||||||	aaaacGGUUACAAAGUACAGGc	2	18	387	408	[mm9:10:58065202-58065223:-]	0.5635	149	7	-19.61	-0.4745
MIMAT0003130	mmu-miR-486	18700	Piga	uc009uvo.1	NM_011081	gagcccCGUCGAGUCAUGUCCu	|:: :|| |||||||	aguauuGUGAUUCUGUACAGGa	2	17	1297	1318	[mm9:X:160871125-160871146:+]	0.5632	152	7	-18.61	-0.7549
MIMAT0003130	mmu-miR-486	225908	Gm98	uc008gpl.1	AK031485	gagccccGU-CGAGUCAUGUCCu	|| |:|: |||||||	gcaaguaCAUGUUUUGUACAGGa	2	16	2546	2568	[mm9:19:10300571-10300593:-]	0.5631	150	7	-17.84	-0.1823
MIMAT0003130	mmu-miR-486	16534	Kcnn4	uc009fpl.1	NM_008433	gaGCCCCGUCGAGU--CAUGUCCu	:| | ||| | |||||||	acUGUGCCAGAAGAGGGUACAGGg	2	21	425	448	[mm9:7:25170156-25170179:+]	0.5628	143	7	-17.97	-0.1132
MIMAT0003130	mmu-miR-486	16534	Kcnn4	uc009fpk.1	AK155910	gaGCCCCGUCGAGU--CAUGUCCu	:| | ||| | |||||||	acUGUGCCAGAAGAGGGUACAGGg	2	21	510	533	[mm9:7:25170156-25170179:+]	0.5628	143	7	-17.97	-0.1013
MIMAT0003130	mmu-miR-486	244548	Elmod2	uc009mjz.1	NM_178736	gagccccgucgaGUCAUGUCCu	|||||||||	aaauaaauguaaCAGUACAGGu	2	11	2470	2491	[mm9:8:85837724-85837745:-]	0.562	150	7	-17.38	-0.303
MIMAT0003130	mmu-miR-486	54672	Gpr97	uc009mxp.1	NM_173036	gagccCCGUCGAGUCAUGUCCu	| | ||| |||||||	ccacuGUCUUCUCUGUACAGGa	2	18	79	100	[mm9:8:97568496-97568517:+]	0.5619	153	7	-18.97	-0.6066
MIMAT0003130	mmu-miR-486	108099	Prkag2	uc008wsm.1	NM_145401	gagccccgUCGAGUCAUGUCCu	| :| ||||||||	aaguuuuaAUUUGAGUACAGGc	2	15	484	505	[mm9:5:24369169-24369190:-]	0.5614	150	7	-14.16	-0.7704
MIMAT0003130	mmu-miR-486	18575	Pde1c	uc009caz.1	AK030423	gaGCCCCGUCG-AGUCAUGUCCu	| | | ||| |:||||||||	uaCAGAGAAGCUUUAGUACAGGg	2	21	549	571	[mm9:6:56020466-56020488:-]	0.5606	163	7	-21.01	-0.3209
MIMAT0003130	mmu-miR-486	231889	Bud31	uc009amg.1	NM_001008705	gagCCCCGUCG-A---GUCAUGUCCu	|||| ||| | | |||||||	gggGGGGAAGCAUGAGCUGUACAGGu	2	20	107	132	[mm9:5:145908861-145908886:+]	0.5603	153	7	-24.74	-0.3168
MIMAT0003130	mmu-miR-486	67501	Ccdc50	uc007yvo.1	NM_026202	gagccccGUCGAGUCAUGUCCu	|| : ||||||||	gccacaaCAAUAAAGUACAGGa	2	16	500	521	[mm9:16:27446853-27446874:+]	0.5601	147	7	-16.63	-1.0664
MIMAT0003130	mmu-miR-486	69664	Krtap1-5	uc007ljc.1	NM_027157	gaGCCCCGUCGAGUCAUGUCCu	:| ||| | ||||||||	uaUGAGGCCUCAGAGUACAGGc	2	21	118	139	[mm9:11:99441772-99441793:-]	0.5596	156	7	-20.47	-0.1204
MIMAT0003130	mmu-miR-486	65255	Asb4	uc009awi.1	NM_023048	gaGCCCCGUCGAGUCAUGUCCu	:||||||| ||||||||	gaUGGGGCAG--GAGUACAGGu	2	21	720	739	[mm9:6:5381767-5381786:+]	0.5592	165	7	-31.44	-0.2606
MIMAT0003130	mmu-miR-486	246694	Hps5	uc009gzi.1	BC046443	gagcccCGUCG-AGUCAUGUCCu	| ||| |::|||||||	ggagcaGAAGCUUUGGUACAGGa	2	17	281	303	[mm9:7:54016457-54016479:-]	0.5588	155	7	-22.83	-0.7466
MIMAT0003130	mmu-miR-486	109202	A930024E05Rik	uc008zmw.1	AK079939	gagccccGU-CGAGU-CAUGUCCu	|| || || |||||||	ggagacaCACGCACAGGUACAGGa	2	16	498	521	[mm9:5:123439860-123439883:+]	0.5587	149	7	-18.72	-0.5617
MIMAT0003130	mmu-miR-486	210789	Tbc1d4	uc007uvm.1	NM_001081278	gagccccGUCGAGUCAUGUCCu	| ||| |||||||	cuggcuuCUGCUGCGUACAGGu	2	16	1158	1179	[mm9:14:101842576-101842597:-]	0.5587	151	7	-19.38	-0.1099
MIMAT0003130	mmu-miR-486	13409	Tmc1	uc008gyr.1	AK033447	gagccccgucgaguCAUGUCCu	|||||||	ucaaaauauggaguGUACAGGg	2	9	1614	1635	[mm9:19:20899331-20899352:-]	0.5586	140	7	-15.15	-0.5645
MIMAT0003130	mmu-miR-486	74213	Rbm26	uc007uxj.1	BC011531	gaGCCCCGUCGAGUCAUGUCCu	| | |:| :|| |||||||	ggCAGAGUAUUUC-GUACAGGu	2	21	2346	2366	[mm9:14:105506633-105506653:-]	0.5583	154	7	-20.97	-0.3135
MIMAT0003130	mmu-miR-486	67692	1700020N01Rik	uc007eos.1	AK007146	gagccCCGUCGAGUCAUGUCCu	| | || | |||||||	ccauuGUCUGCAC-GUACAGGu	2	18	873	893	[mm9:10:21342000-21342020:+]	0.5582	147	7	-14.82	-0.1827
MIMAT0003130	mmu-miR-486	18518	Igbp1	uc009tvy.1	AK141470	gagccccgucgaguCAUGUCCu	|||||||	gcagauuugaauauGUACAGGg	2	9	3645	3666	[mm9:X:97694321-97694342:+]	0.5582	140	7	-15.74	-0.2524
MIMAT0003130	mmu-miR-486	13178	Dck	uc008yah.1	NM_007832	gagccccgucgaguCAUGUCCu	|||||||	#NAME?	2	9	1	10	[mm9:5:89210272-89210281:+]	0.558	140	7	-12.56	-0.4517
MIMAT0003130	mmu-miR-486	14874	Gstz1	uc007oim.1	NM_010363	gagcccCGUCGAGUCAUGUCCu	|| |::|||||||	aaccauGCCCAUUGGUACAGGg	2	17	7	28	[mm9:12:88504787-88504808:+]	0.5578	148	7	-16.01	-0.549
MIMAT0003130	mmu-miR-486	20641	Snrpd1	uc008eaz.1	NM_009226	gagCCCCGUCG-AGUCAUGUCCu	||| :| | |: |||||||	uugGGGAUAUCUUUUGUACAGGu	2	20	38	60	[mm9:18:10627906-10627928:+]	0.5575	154	7	-24.4	-1.2239
MIMAT0003130	mmu-miR-486	106143	Cggbp1	uc007zqf.1	NM_178647	gagccccgucgagUCAUGUCCu	||||||||	augaauguuaacaAGUACAGGa	2	10	2952	2973	[mm9:16:64858854-64858875:+]	0.5573	145	7	-16.27	-0.6961
MIMAT0003130	mmu-miR-486	106143	Cggbp1	uc007zqe.1	BC057053	gagccccgucgagUCAUGUCCu	||||||||	augaauguuaacaAGUACAGGa	2	10	2952	2973	[mm9:16:64858854-64858875:+]	0.5573	145	7	-16.27	-0.7236
MIMAT0003130	mmu-miR-486	30939	Pttg1	uc007imn.1	NM_013917	gaGCCCCGUCGAGUCAUGUCCu	|||| | | : |||||||	guCGGGACUGAAUUGUACAGGu	2	21	13	34	[mm9:11:43234528-43234549:-]	0.5572	156	7	-24.06	-0.3596
MIMAT0003130	mmu-miR-486	18099	Nlk	uc007kjx.1	AK041337	gagcccCGUCGA---GUCAUGUCCu	|||||| : |||||||	aaagaaGCAGCUAUGUUGUACAGGa	2	17	269	293	[mm9:11:78431462-78431486:-]	0.557	151	7	-23.71	-0.9239
MIMAT0003130	mmu-miR-486	76559	Atg2b	uc007oyp.1	NM_029654	gagccccGUCGAGU--CAUGUCCu	:| :|:| |||||||	gaaauuuUAUUUUAGUGUACAGGa	2	16	2779	2802	[mm9:12:106852481-106852504:-]	0.557	142	7	-13.77	-0.64
MIMAT0003130	mmu-miR-486	114249	Npnt	uc008rkc.1	NM_033525	gagCCCCGU-CGAG--UCAUGUCCu	| | || ||| ||||||||	acaGUGACACUCUCGAAGUACAGGa	2	20	169	193	[mm9:3:132547201-132547225:-]	0.5565	149	7	-19.48	-0.3445
MIMAT0003130	mmu-miR-486	219189	1300010F03Rik	uc007usq.1	AK129164	gagCCCCGUCG-AGU--CAUGUCCu	|| |||: ||| |||||||	ccaGGUACAGUGUCAUCGUACAGGc	2	20	953	977	[mm9:14:79601966-79601990:+]	0.5562	153	7	-19.1	-0.2021
MIMAT0003130	mmu-miR-486	57138	Slc12a5	uc008nwu.1	NM_020333	gagccccgucgaguCAUGUCCu	|||||||	gcgcuauacauaguGUACAGGa	2	9	366	387	[mm9:2:164823337-164823358:+]	0.5561	140	7	-15.82	-0.2995
MIMAT0003130	mmu-miR-486	23834	Cdc6	uc007lhu.1	NM_001025779	gagccccgucgAGUCAUGUCCu	| :|||||||	ggaaucugauaUGGGUACAGGa	2	12	1477	1498	[mm9:11:98783996-98784017:+]	0.5558	143	7	-15.48	-0.1885
MIMAT0003130	mmu-miR-486	233979	Tpcn2	uc009kqx.1	NM_146206	gagccccgUCGAGUCAUGUCCu	||| | |||||||	ugaacccaAGC-CUGUACAGGa	2	15	379	399	[mm9:7:152440126-152440146:-]	0.5556	148	7	-18.06	-0.5842
MIMAT0003130	mmu-miR-486	69656	Pir	uc009uvk.1	AK082922	gagccccgucgAGUCAUGUCCu	|| |||||||	ugcuaaugacaUCUGUACAGGg	2	12	2065	2086	[mm9:X:160782523-160782544:+]	0.5556	147	7	-16.05	-0.157
MIMAT0003130	mmu-miR-486	56233	Hdac7	uc007xlf.1	AK036586	gagccccgucGAGUCAUGUCCu	|| ||||||||	uccccuauucCUGAGUACAGGa	2	13	402	423	[mm9:15:97623705-97623726:-]	0.5555	152	7	-18.55	-0.4085
MIMAT0003130	mmu-miR-486	64652	Nisch	uc007swz.1	NM_022656	gagcCCCGUCGAGUCAUGUCCu	| | ||| |||||||||	ccaaGAGGAGC-CAGUACAGGg	2	19	542	562	[mm9:14:31984192-31984212:-]	0.5554	160	7	-25.01	-0.204
MIMAT0003130	mmu-miR-486	70231	Gorasp2	uc008jzq.1	AK210658	gagccccgucgagUCAUGUCCu	:|||||||	#NAME?	2	10	1	16	[mm9:2:70514514-70514529:+]	0.5552	141	7	-15.42	-0.7575
MIMAT0003130	mmu-miR-486	19046	Ppp1cb	uc008wzr.1	AK089067	gagccccguCGAGUCAUGUCCu	|:| ||||||||	ccaaguaguGUUAAGUACAGGa	2	14	1832	1853	[mm9:5:32819399-32819420:+]	0.5544	153	7	-21.14	-0.7245
MIMAT0003130	mmu-miR-486	319996	Casc4	uc008lzu.1	NM_199038	gagccccgucgaguCAUGUCCu	|||||||	aggaacaaaugguuGUACAGGu	2	9	404	425	[mm9:2:121759591-121759607,121759608-121759612:+]	0.5541	140	7	-13.48	-0.6632
MIMAT0003130	mmu-miR-486	319996	Casc4	uc008lzt.1	NM_177054	gagccccgucgaguCAUGUCCu	|||||||	aggaacaaaugguuGUACAGGu	2	9	307	328	[mm9:2:121759591-121759607,121759608-121759612:+]	0.5541	140	7	-13.48	-0.6875
MIMAT0003130	mmu-miR-486	19218	Ptger3	uc008rvg.1	D17406	gagCCCCGUCGAGUCAUGUCCu	| ||: ||| |||||||	gcaGAGGU-UCUCUGUACAGGa	2	20	2183	2203	[mm9:3:157270381-157270401:+]	0.5539	153	7	-21.9	-0.2838
MIMAT0003130	mmu-miR-486	73845	Ankrd42	uc009iia.1	NM_028665	gagccccguCGAGUCAUGUCCu	|| :|||||||	ccccaugauGCCAGGUACAGGa	2	14	263	284	[mm9:7:99758740-99758761:-]	0.5536	145	7	-16.59	-0.1235
MIMAT0003130	mmu-miR-486	22439	Xk	uc009spq.1	NM_023500	gagccccGUCGAGUCAUGUCCu	:||| ||||||||	acauacaUAGC-AAGUACAGGg	2	16	1931	1951	[mm9:X:8888806-8888826:+]	0.5531	149	7	-19.32	-0.3791
MIMAT0003130	mmu-miR-486	22439	Xk	uc009spq.1	NM_023500	gagccccgucgagUCAUGUCCu	||||||||	caaguacagggaaAGUACAGGg	2	10	1941	1962	[mm9:X:8888816-8888837:+]	0.5531	145	7	-20.44	-0.2306
MIMAT0003130	mmu-miR-486	330143	A830049A06	uc008ykc.1	AK043904	gagccccgucgaGUCAUGUCCu	| |||||||	gaguaauguuaaCUGUACAGGa	2	11	1405	1426	[mm9:5:104543583-104543604:+]	0.5523	142	7	-14.55	-0.5965
MIMAT0003130	mmu-miR-486	223864	Rapgef3	uc007xla.1	NM_144850	gagcCCCGUCGAGUCAUGUCCu	| || | :|||||||	aggaGAGCUGGGAGGUACAGGa	2	19	220	241	[mm9:15:97575738-97575759:-]	0.5521	146	7	-22.13	-0.2817
MIMAT0003130	mmu-miR-486	69065	Chac1	uc008lts.1	NM_026929	gaGCCCCGUCGAGUCAUGUCCu	:|| :: ||| |||||||	uaUGGUUUGUCUCUGUACAGGg	2	21	737	758	[mm9:2:119180063-119180084:+]	0.552	156	7	-21.73	-0.2388
MIMAT0003130	mmu-miR-486	75620	2810422J05Rik	uc009man.1	AK013135	gagCCCCGUCGAGUCAUGUCCu	|| | :||| ||||||||	ccaGGUGGGGCUGAGUACAGGu	2	20	155	176	[mm9:8:73037659-73037680:-]	0.552	167	7	-27	-0.2591
MIMAT0003130	mmu-miR-486	60599	Trp53inp1	uc008rza.1	NM_021897	gagccccGUCGAGUCAUGUCCu	|| || |||||||	uguuucuCAAAUCUGUACAGGu	2	16	3100	3121	[mm9:4:11100206-11100227:+]	0.5519	151	7	-16.27	-0.2448
MIMAT0003130	mmu-miR-486	60599	Trp53inp1	uc008rzb.1	AY034611	gagccccGUCGAGUCAUGUCCu	|| || |||||||	uguuucuCAAAUCUGUACAGGu	2	16	3366	3387	[mm9:4:11100206-11100227:+]	0.5519	151	7	-16.27	-0.2117
MIMAT0003130	mmu-miR-486	232201	Arhgap25	uc009ctm.1	NM_001037727	gagccccgucgaguCAUGUCCu	|||||||	cagaaguugagaguGUACAGGa	2	9	132	153	[mm9:6:87409761-87409782:-]	0.5517	140	7	-14.75	-0.7125
MIMAT0003130	mmu-miR-486	432743	Gm5447	uc007pzg.1	NM_001013788	gagcCCCGUCGAGUCAUGUCCu	|||:: || |||||||	aagaGGGUG--UC-GUACAGGc	2	19	467	485	[mm9:13:31066978-31066996:+]	0.5516	145	7	-19.44	-0.2823
MIMAT0003130	mmu-miR-486	28075	Pppde2	uc007wxw.1	NM_134095	gagccccGUCGAGUCAUGUCCu	|| | |||||||	caggacuCAACAGUGUACAGGu	2	16	1454	1475	[mm9:15:81823707-81823728:-]	0.5516	143	7	-17.38	-0.2508
MIMAT0003130	mmu-miR-486	12515	Cd69	uc009efi.1	NM_001033122	gagcccCGUCGAGUCAUGUCCu	| | | :|||||||	agagcuGAAUGUAGGUACAGGa	2	17	386	407	[mm9:6:129217872-129217893:-]	0.5516	144	7	-16.73	-0.8631
MIMAT0003130	mmu-miR-486	66783	4933437N03Rik	uc008tgd.1	AK017104	gagccCCGUCGAGU-CAUGUCCu	| :| | || |||||||	gaaauGCUAUCCCAGGUACAGGa	2	18	643	665	[mm9:4:63046611-63046633:+]	0.5514	148	7	-15.84	-0.3349
MIMAT0003130	mmu-miR-486	98365	Slamf9	uc007dql.1	NM_029612	gagcCCCGUCGAGUCAUGUCCu	| || | |||||||||	guuuGCGCUGGGCAGUACAGGa	2	19	175	196	[mm9:1:174408565-174408586:+]	0.5512	158	7	-23.47	-0.592
MIMAT0003130	mmu-miR-486	71713	Cdc40	uc007exf.1	AK135411	gagcCCCGUCGAGUCAUGUCCu	|| || | |||||||	uaaaGGAGAG-UAUGUACAGGc	2	19	65	85	[mm9:10:40564653-40564673:-]	0.5508	144	7	-16.65	-0.4696
MIMAT0003130	mmu-miR-486	83679	Pde4dip	uc008qpi.1	NM_177145	gagccccGUCGAGUCAUGUCCu	| |||| |||||||	ucguucuCUGCUCUGUACAGGc	2	16	1298	1319	[mm9:3:97626765-97626786:-]	0.5508	159	7	-21.98	-0.2082
MIMAT0003130	mmu-miR-486	109019	Obfc2a	uc007axn.1	NM_028696	gagccCCGUCGAGUCAUGUCCu	||: | :|||||||	aauuuGGUUUAUAGGUACAGGg	2	18	1565	1586	[mm9:1:51526503-51526524:-]	0.5507	145	7	-18.8	-0.2869
MIMAT0003130	mmu-miR-486	73272	1700108F19Rik	uc007urp.1	AK007133	gagccccGUCGAGUCAUGUCCu	|||| : |||||||	uuucuauCAGCGU-GUACAGGa	2	16	342	362	[mm9:14:77079360-77079380:+]	0.5506	149	7	-20.77	-0.4545
MIMAT0003130	mmu-miR-486	234353	Psd3	uc009lwa.1	NM_177698	gagccccgucgaguCAUGUCCu	|||||||	cauuuaacauagauGUACAGGc	2	9	855	876	[mm9:8:70219995-70220016:-]	0.5506	140	7	-13.61	-0.9507
MIMAT0003130	mmu-miR-486	73272	1700108F19Rik	uc007uro.1	AK076702	gagccccGUCGAGUCAUGUCCu	|||| : |||||||	uuucuauCAGCGU-GUACAGGa	2	16	342	362	[mm9:14:77079360-77079380:+]	0.5506	149	7	-20.77	-0.4971
MIMAT0003130	mmu-miR-486	14794	Spsb2	uc009dry.1	NM_013539	gagccccGUCGAGUCAUGUCCu	||| :||||||||	#NAME?	2	16	1	15	[mm9:6:124760418-124760432:+]	0.5505	148	7	-18.55	-0.2757
MIMAT0003130	mmu-miR-486	230757	5730409E04Rik	uc008utp.1	NM_001013755	gagccccGUCGAGU---CAUGUCCu	|||:|:| |||||||	uguguauCAGUUUAUAUGUACAGGc	2	16	252	276	[mm9:4:126289869-126289893:+]	0.5499	150	7	-17.98	-0.8077
MIMAT0003130	mmu-miR-486	16516	Kcnj15	uc008abu.1	NM_001039057	gagccccgucgaguCAUGUCCu	|||||||	auguaaccaugaauGUACAGGc	2	9	1383	1404	[mm9:16:95519719-95519740:+]	0.5497	140	7	-11.57	-0.2392
MIMAT0003130	mmu-miR-486	71729	Rgs12	uc008xdi.1	AK161129	gagccccgucgagUCAUGUCCu	||||||||	ucuuuaggauugaAGUACAGGc	2	10	1562	1583	[mm9:5:35376144-35376165:+]	0.5479	145	7	-18.24	-0.7652
MIMAT0003130	mmu-miR-486	71729	Rgs12	uc008xdg.1	NM_173402	gagccccgucgagUCAUGUCCu	||||||||	ucuuuaggauugaAGUACAGGc	2	10	1044	1065	[mm9:5:35376144-35376165:+]	0.5479	145	7	-18.24	-0.8763
MIMAT0003130	mmu-miR-486	52837	Tmx4	uc008mnt.1	NM_029148	gagcccCGUCGAGUCAUGUCCu	|| | | |||||||	gcuuuuGCUGGUGUGUACAGGu	2	17	3200	3221	[mm9:2:134421040-134421061:-]	0.5478	148	7	-16.62	-0.1194
MIMAT0003130	mmu-miR-486	22317	Vamp1	uc009dty.1	NM_001080557	gagccccGUCGAGUCAUGUCCu	|| ||||||||||	cucuuuaCAUGUCAGUACAGGa	2	16	1029	1050	[mm9:6:125170698-125170719:+]	0.5477	159	7	-22.33	-0.4417
MIMAT0003130	mmu-miR-486	22317	Vamp1	uc009dtx.1	NM_009496	gagccccGUCGAGUCAUGUCCu	|| ||||||||||	cucuuuaCAUGUCAGUACAGGa	2	16	614	635	[mm9:6:125170698-125170719:+]	0.5477	159	7	-22.33	-0.5372
MIMAT0003130	mmu-miR-486	17309	Mgat3	uc007wvf.1	NM_010795	gagcCCCGUCGAGUCAUGUCCu	| |::| :|||||||	uuguGUGUGGGGGGGUACAGGa	2	19	1033	1054	[mm9:15:80044053-80044074:+]	0.5471	146	7	-22.44	-0.1297
MIMAT0003130	mmu-miR-486	215474	Sec22c	uc009sdm.1	NM_178677	gagcccCGUCGA-GUCAUGUCCu	|:: || | |||||||	acguucGUGUCUACUGUACAGGc	2	17	1476	1498	[mm9:9:121592278-121592300:-]	0.5467	147	7	-16.34	-0.2781
MIMAT0003130	mmu-miR-486	66464	Taf12	uc008vax.1	NM_025579	gagcccCGUCGA--GUCAUGUCCu	|||| | |||||||||	cagucaGCAGGUGGCAGUACAGGc	2	17	495	518	[mm9:4:131849072-131849095:+]	0.5464	159	7	-22.31	-0.1213
MIMAT0003130	mmu-miR-486	78073	6720468P15Rik	uc008iah.1	AK040090	gagccccgUCGAGUCAUGUCCu	| ||: |||||||	gcuuaccaAACUUUGUACAGGa	2	15	1078	1099	[mm9:19:57586653-57586674:+]	0.5458	150	7	-16.11	-0.5319
MIMAT0003130	mmu-miR-486	78920	Dlst	uc007ogi.1	AK047270	gaGCCCCGUCGAGUCAUGUCCu	:| ||: || ||||||||	auUGUGGUUACUAAGUACAGGc	2	21	2019	2040	[mm9:12:86454201-86454222:+]	0.5454	160	7	-20.84	-0.3333
MIMAT0003130	mmu-miR-486	320747	Lingo4	uc008qgb.1	NM_177250	gaGCCCCGUCGAGUCAUGUCCu	| | || :| :|||||||	gcCAGUGCCCUUAGGUACAGGa	2	21	457	478	[mm9:3:94207992-94208013:+]	0.5453	152	7	-18.17	-0.3034
MIMAT0003130	mmu-miR-486	107607	Nod1	uc009cag.1	NM_172729	gagccccgucGAGU--CAUGUCCu	|||| |||||||	cuuagucccuCUCACUGUACAGGu	2	13	462	485	[mm9:6:54874446-54874469:-]	0.5452	147	7	-15.95	-0.3779
MIMAT0003130	mmu-miR-486	234889	Gucy1a2	uc009obd.1	NM_001033322	gagccccgucgagUCAUGUCCu	||||||||	uauuuuauuuacaAGUACAGGc	2	10	240	261	[mm9:9:3894951-3894972:+]	0.5448	145	7	-13.06	-0.7461
MIMAT0003130	mmu-miR-486	69581	Rhou	uc009nwm.1	NM_133955	gagcccCGUCGAGUCAUGUCCu	|| |: : |||||||	aguucuGCUGUGUUGUACAGGa	2	17	262	283	[mm9:8:126185478-126185499:+]	0.5448	148	7	-17.65	-0.4396
MIMAT0003130	mmu-miR-486	19664	Rbpj	uc008xli.1	NM_009035	gagccccgucgaguCAUGUCCu	|||||||	uuucaauauaugauGUACAGGa	2	9	2530	2551	[mm9:5:54047389-54047410:+]	0.5445	140	7	-12.76	-0.4044
MIMAT0003130	mmu-miR-486	28015	Grinl1a	uc009qoz.1	NM_178602	gagccccgucGAGUCAUGUCCu	| | |||||||	gaugauagguCCCUGUACAGGg	2	13	658	679	[mm9:9:71326525-71326546:-]	0.5444	144	7	-17.76	-0.1176
MIMAT0003130	mmu-miR-486	67163	Ccdc47	uc007lyi.1	NM_026009	gagcccCGUCGAGUCAUGUCCu	|:|| | ||||||||	cuagauGUAGGU-AGUACAGGa	2	17	611	631	[mm9:11:106061619-106061639:-]	0.5444	154	7	-22.2	-0.8782
MIMAT0003130	mmu-miR-486	216560	AV249152	uc007idw.1	AK082370	gagcccCGUCGAGUCAUGUCCu	| | || ||||||||	aaacauGAAACUAAGUACAGGa	2	17	1820	1841	[mm9:11:21596893-21596914:+]	0.5433	156	7	-17.49	-0.7492
MIMAT0003130	mmu-miR-486	69906	Slc25a32	uc007vob.1	NM_172402	gaGCCCCGUCGAGUCAUGUCCu	||| | | | |||||||	caCGGCGAAAAU--GUACAGGa	2	21	233	252	[mm9:15:38927264-38927283:-]	0.5432	145	7	-19.09	-0.9464
MIMAT0003130	mmu-miR-486	13823	Epb4.1l3	uc008dko.1	AK053532	gagccccGUCGAGU--CAUGUCCu	:| || | |||||||	gcugccaUAACUAAGUGUACAGGu	2	16	1257	1280	[mm9:17:69621393-69621416:+]	0.5427	142	7	-13.38	-0.6226
MIMAT0003130	mmu-miR-486	231093	Agbl5	uc008wwj.1	AK034894	gagcccCGUCGAGUCAUGUCCu	|:: ||: |||||||	uagcacGUGCCUUUGUACAGGa	2	17	143	164	[mm9:5:31205792-31205813:+]	0.5422	152	7	-17.69	-0.713
MIMAT0003130	mmu-miR-486	217653	C79407	uc007nri.1	AK053496	gagccccGUCGAGUCAUGUCCu	|| || ||||||||	uaaacuuCAUCUGAGUACAGGu	2	16	455	476	[mm9:12:66254313-66254334:-]	0.5421	159	7	-18.84	-0.9101
MIMAT0003130	mmu-miR-486	121021	Cspg4	uc009ptm.1	NM_139001	gagccccGUCGAGUCAUGUCCu	|| || |||||||	cuacucuCACCU--GUACAGGc	2	16	869	888	[mm9:9:56747566-56747585:+]	0.542	144	7	-14.95	-0.2136
MIMAT0003130	mmu-miR-486	12161	Bmp6	uc007qdp.1	NM_007556	gaGCCCCGUCGA--GUCAUGUCCu	| || :||| :||||||||	agCUGGAAGGCUUGUAGUACAGGc	2	21	231	254	[mm9:13:38591168-38591191:+]	0.5417	155	7	-22.6	-0.1087
MIMAT0003130	mmu-miR-486	15378	Hnf4a	uc008ntb.1	NM_008261	gagccccGUCGAGUCAUGUCCu	:| : |||||||||	acaaauuUAUUACAGUACAGGg	2	16	2240	2261	[mm9:2:163398067-163398088:+]	0.5412	151	7	-18.55	-0.4101
MIMAT0003130	mmu-miR-486	224630	Bnip1	uc008bem.1	AK031208	gagcccCGUCGAGUCAUGUCCu	||| |: |||||||	gcauauGCAAAUUUGUACAGGg	2	17	1753	1774	[mm9:17:26922427-26922448:+]	0.541	152	7	-15.9	-0.5813
MIMAT0003130	mmu-miR-486	231327	Ppat	uc008xvm.1	AK167057	gagcCCCGUCGAGUCAUGUCCu	|||| |:| |||||||	uauaGGGCUGUUAUGUACAGGg	2	19	290	311	[mm9:5:77343923-77343944:-]	0.5408	162	7	-24.78	-0.2484
MIMAT0003130	mmu-miR-486	28071	Twistnb	uc007niu.1	NM_172253	gagccccgucgaguCAUGUCCu	|||||||	uaguaucuggaaauGUACAGGg	2	9	976	997	[mm9:12:34123921-34123942:+]	0.5407	140	7	-14.09	-0.4927
MIMAT0003130	mmu-miR-486	19070	Mobkl3	uc007bae.1	BC028500	gagccccGUCGAGUCAUGUCCu	| |: | |||||||	aggaaaaCUGUACUGUACAGGa	2	16	1515	1536	[mm9:1:55210475-55210496:+]	0.5406	147	7	-15.9	-0.4598
MIMAT0003130	mmu-miR-486	19070	Mobkl3	uc007bad.1	NM_025283	gagccccGUCGAGUCAUGUCCu	| |: | |||||||	aggaaaaCUGUACUGUACAGGa	2	16	825	846	[mm9:1:55210475-55210496:+]	0.5406	147	7	-15.9	-0.617
MIMAT0003130	mmu-miR-486	226025	Trpm3	uc008gzq.1	AK161909	gagccccgucgagUCAUGUCCu	||||||||	auuuaaauacacgAGUACAGGa	2	10	196	217	[mm9:19:22846659-22846680:+]	0.5399	145	7	-16.22	-0.9385
MIMAT0003130	mmu-miR-486	54447	Asah2	uc008hfb.1	AK041937	gagccccgucgagUCAUGUCCu	:|||||||	caucaugaaagaaGGUACAGGu	2	10	718	739	[mm9:19:32117207-32117228:-]	0.5397	141	7	-16.91	-0.3934
MIMAT0003130	mmu-miR-486	70573	Tbccd1	uc007ysl.1	NM_001081368	gagccccgucgaGUCAUGUCCu	|||||||||	ugucucagugacCAGUACAGGc	2	11	285	306	[mm9:16:22813757-22813778:-]	0.5396	150	7	-20.81	-0.3903
MIMAT0003130	mmu-miR-486	64010	Sav1	uc007nte.1	NM_022028	gagccccgucgaGUCAUGUCCu	:||||||||	cuggacaaaaagUAGUACAGGa	2	11	230	251	[mm9:12:71066876-71066897:-]	0.5393	146	7	-19.92	-1.1721
MIMAT0003130	mmu-miR-486	50501	Prok2	uc009dbt.1	NM_015768	gagCCCCGUCGAGUCAUGUCCu	| | :||| | |||||||	agaGAGCUAGCACUGUACAGGu	2	20	508	529	[mm9:6:99661818-99661839:-]	0.5391	159	7	-18.48	-0.2836
MIMAT0003130	mmu-miR-486	83409	Robld3	uc008pvo.1	NM_031248	gagccccgUCGAGUCAUGUCCu	:|| :|||||||	ccauaucgGGCGAGGUACAGGa	2	15	68	89	[mm9:3:88353781-88353802:-]	0.539	146	7	-25.43	-0.2543
MIMAT0003130	mmu-miR-486	399568	BC052040	uc008lqr.1	NM_207264	gagccccgucgagUCAUGUCCu	||||||||	gcucuccugagagAGUACAGGa	2	10	1367	1388	[mm9:2:115604134-115604155:+]	0.5384	145	7	-19.42	-0.6749
MIMAT0003130	mmu-miR-486	193280	C030037D09Rik	uc007kvt.1	AK021127	gagccccGUCGA--GUCAUGUCCu	||||| ||||||||	aauaucaCAGCUGGAAGUACAGGg	2	16	809	832	[mm9:11:88589641-88589664:+]	0.5383	154	7	-23.79	-0.1754
MIMAT0003130	mmu-miR-486	12977	Csf1	uc008qxn.1	AK136808	gagccccgucgagUCAUGUCCu	:|||||||	#NAME?	2	10	1	9	[mm9:3:107551006-107551014:-]	0.5382	141	7	-11.19	-0.4449
MIMAT0003130	mmu-miR-486	245595	Zfp711	uc009udk.1	AK038956	gagcCCCGUCGAGU-CAUGUCCu	||| | || | |||||||	cuauGGGAAACUGAGGUACAGGu	2	19	1075	1097	[mm9:X:109739601-109739623:+]	0.5382	157	7	-21.3	-0.4056
MIMAT0003130	mmu-miR-486	17283	Men1	uc008gic.1	NM_008583	gagcccCGUCGAGUCAUGUCCu	|| || ||||||||	ucccuaGCCCCUGAGUACAGGa	2	17	477	498	[mm9:19:6340649-6340670:+]	0.5381	156	7	-21.37	-0.4589
MIMAT0003130	mmu-miR-486	217057	Ptrh2	uc007ksy.1	NM_175004	gagccCCGUCGAGU----CAUGUCCu	|| ||| :| |||||||	ccuacGGAAGCAUAAAUGGUACAGGa	2	18	1397	1422	[mm9:11:86505003-86505028:+]	0.538	144	7	-21.68	-0.3367
MIMAT0003130	mmu-miR-486	171506	H1foo	uc009djm.1	AK162154	gagCCCCGUC-GAGUCAUGUCCu	||||| | |||||||||	cagGGGGCUGAGACAGUACAGGa	2	20	59	81	[mm9:6:115899977-115899999:+]	0.538	162	7	-31.48	-0.5017
MIMAT0003130	mmu-miR-486	320528	Vps13c	uc009qmt.1	AK129486	gagccccgucgAGUCAUGUCCu	| :|||||||	augaaaaagaaUGGGUACAGGa	2	12	2758	2779	[mm9:9:67833911-67833932:+]	0.5376	143	7	-16.12	-0.2371
MIMAT0003130	mmu-miR-486	232533	Stk38l	uc009esh.1	NM_172734	gagccccgUCGAGU--CAUGUCCu	|| |:| |||||||	guaguuugAGAUUAGUGUACAGGa	2	15	1778	1801	[mm9:6:146726021-146726044:+]	0.5372	145	7	-17.26	-0.6461
MIMAT0003130	mmu-miR-486	20336	Exoc4	uc009bgs.1	AK086603	gagccCCGUCGAGUCAUGUCCu	||| || ||||||||	uucuaGGC-CCUAAGUACAGGu	2	18	645	665	[mm9:6:33530727-33530747:+]	0.5372	155	7	-20.95	-0.8311
MIMAT0003130	mmu-miR-486	73385	1700047I17Rik1	uc007nog.1	NM_028527	gagcccCGUCGAGUCAUGUCCu	|| |: : |||||||	auauuuGCUGUGUUGUACAGGc	2	17	2781	2802	[mm9:12:56242747-56242768:+]	0.5372	148	7	-15.17	-0.2696
MIMAT0003130	mmu-miR-486	27041	G3bp1	uc007izm.1	AK171960	gaGCCCCGUCGAGUCAUGUCCu	:| | |: :||||||||||	ccUGUGACGUUUCAGUACAGGa	2	21	2856	2877	[mm9:11:55317873-55317894:+]	0.5365	164	7	-23.82	-0.1255
MIMAT0003130	mmu-miR-486	243371	Lrrc61	uc009bus.1	NM_177736	gagccccGUCGAGUCAUGUCCu	||||| |||||||	gcugccaCAGCU--GUACAGGg	2	16	704	723	[mm9:6:48519771-48519790:+]	0.5364	152	7	-20.56	-0.1395
MIMAT0003130	mmu-miR-486	110596	Rgnef	uc007roh.1	NM_012026	gaGCCCCGUCGAGUCAUGUCCu	:||| :|| | |||||||	acUGGGUGGGCGCUGUACAGGa	2	21	596	617	[mm9:13:98668985-98669006:-]	0.5363	160	7	-26.03	-0.2789
MIMAT0003130	mmu-miR-486	18174	Slc11a2	uc007xrd.1	AK148276	gagccCCGUCG-AGUCAUGUCCu	| | || |: |||||||	gugauGUCUGCAUUUGUACAGGg	2	18	1971	1993	[mm9:15:100223651-100223673:-]	0.536	148	7	-16.4	-0.1717
MIMAT0003130	mmu-miR-486	224090	Tmem44	uc007ywq.1	NM_172614	gaGCCCCGUCGAGUCAUGUCCu	| |||:|| | |||||||	acCUGGGUAGAU--GUACAGGa	2	21	417	436	[mm9:16:30514365-30514384:-]	0.5358	157	7	-24.95	-0.2188
MIMAT0003130	mmu-miR-486	238130	Dock4	uc007nlc.1	AK085002	gagcCCCGUCGAGUCAUGUCCu	| | | |||||||||||	uuuaGUGGAUCUCAGUACAGGa	2	19	683	704	[mm9:12:41363505-41363526:+]	0.5357	166	7	-25.69	-0.9091
MIMAT0003130	mmu-miR-486	13384	Mpp3	uc007lqe.1	AK047456	gagcccCGUCGAGUCAUGUCCu	|:| || :|||||||	uggaacGUACCU-GGUACAGGa	2	17	1645	1665	[mm9:11:101882781-101882801:-]	0.5351	150	7	-19.44	-0.2759
MIMAT0003130	mmu-miR-486	668303	Kif26a	uc007pem.1	NM_001097621	gagccccGUCGAGUCAUGUCCu	::|:|: |||||||	guuuuuaUGGUUUUGUACAGGu	2	16	829	850	[mm9:12:113419672-113419693:+]	0.5351	151	7	-14.86	-0.8839
MIMAT0003130	mmu-miR-486	17968	Ncam2	uc007zta.1	NM_010954	gagccccgUCGAGUCAUGUCCu	|| | :|||||||	gauaaaagAG-UAGGUACAGGc	2	15	33	53	[mm9:16:81595591-81595611:+]	0.5337	144	7	-13.7	-0.348
MIMAT0003130	mmu-miR-486	381917	Dnahc3	uc009jmf.1	BC051401	gagccccgucgagUCAUGUCCu	||||||||	cauuuucuugaaaAGUACAGGg	2	10	757	778	[mm9:7:127104817-127104838:-]	0.5336	145	7	-16.51	-0.498
MIMAT0003130	mmu-miR-486	16993	Lta4h	uc007guq.1	AK032828	gagCCCCGUCGA-GUCAUGUCCu	| ||:: :| ||||||||	gcaGUGGUGUUUAAAGUACAGGa	2	20	1172	1194	[mm9:10:92925500-92925522:+]	0.5335	150	7	-20.38	-0.8924
MIMAT0003130	mmu-miR-486	328280	Gm10037	uc007rbs.1	BC100427	gagCCCCGUCGAGUCAUGUCCu	| |||| || |||||||	ucaGUGGCA--UCUGUACAGGg	2	20	117	136	[mm9:13:67934237-67934256:+]	0.5334	156	7	-20.78	-0.2194
MIMAT0003130	mmu-miR-486	217069	Trim25	uc007kwc.1	NM_009546	gagccccGUCGAGU--CAUGUCCu	|| :||| |||||||	aaucaauCA-UUCAUUGUACAGGg	2	16	2604	2626	[mm9:11:88880639-88880661:+]	0.5334	144	7	-15.87	-0.172
MIMAT0003130	mmu-miR-486	216831	AU040829	uc007jkw.1	AK053220	gagccccgucgagUCAUGUCCu	||||||||	ccuaucuccagagAGUACAGGa	2	10	84	105	[mm9:11:64866445-64866466:-]	0.5332	145	7	-20.68	-0.3902
MIMAT0003130	mmu-miR-486	381334	Gal3st2	uc007ces.1	NM_199366	gagccCCGU-CGAGUCAUGUCCu	| || |||: |||||||	acaauGCCAUGCUU-GUACAGGg	2	18	327	348	[mm9:1:95771993-95772014:+]	0.5328	150	7	-18.75	-0.1182
MIMAT0003130	mmu-miR-486	23965	Odz3	uc009lru.1	AK050784	gaGCCCCGUCGAGUCAUGUCCu	:| ||| :|::|||||||	ucUGAGGC-UUUUGGUACAGGg	2	21	527	547	[mm9:8:49420313-49420333:-]	0.5326	154	7	-21.61	-0.1966
MIMAT0003130	mmu-miR-486	14089	Fap	uc008jvl.1	AK136578	gagccccGUCGAG---UCAUGUCCu	|||||: ||||||||	cuaacccCAGCUUAAGAGUACAGGu	2	16	719	743	[mm9:2:62365961-62365985:-]	0.5324	154	7	-20.78	-0.448
MIMAT0003130	mmu-miR-486	381560	Xkr8	uc008vbr.1	NM_201368	gagccccgucgagUCAUGUCCu	:|||||||	ucuuauacuaaaaGGUACAGGc	2	10	1383	1404	[mm9:4:132282366-132282387:-]	0.5322	141	7	-13.85	-0.1203
MIMAT0003130	mmu-miR-486	74249	Lrrc2	uc009rvh.1	NM_028838	gagccccgucGAG-UCAUGUCCu	||| ||||||||	guauuucauaCUCAAGUACAGGc	2	13	2250	2272	[mm9:9:110886433-110886455:+]	0.5321	151	7	-18	-0.7012
MIMAT0003130	mmu-miR-486	216225	Slc5a8	uc007grz.1	NM_145423	gagccccgucgaguCAUGUCCu	|||||||	ggaagaaaacaauuGUACAGGu	2	9	1994	2015	[mm9:10:88391074-88391095:+]	0.5317	140	7	-12.93	-0.3071
MIMAT0003130	mmu-miR-486	21366	Slc6a6	uc009cyg.1	AK162776	gagccccgucgaguCAUGUCCu	|||||||	uccuguugagagauGUACAGGu	2	9	273	294	[mm9:6:91676517-91676538:+]	0.5314	140	7	-13.52	-1.0984
MIMAT0003130	mmu-miR-486	225870	Rin1	uc008gca.1	NM_145495	gagccccgucGAGUCAUGUCCu	||: |||||||	cucccuaaucCUUUGUACAGGa	2	13	1772	1793	[mm9:19:5057010-5057031:+]	0.5313	148	7	-16.25	-0.4754
MIMAT0003130	mmu-miR-486	320139	Ptpn7	uc007css.1	NM_177081	gagccCCGUCGA-GUCAUGUCCu	||| || ||||||||	ggauaGGCUUCUAAAGUACAGGa	2	18	1893	1915	[mm9:1:137041724-137041746:+]	0.531	152	7	-21.57	-0.5333
MIMAT0003130	mmu-miR-486	78056	4930567K20Rik	uc007ejk.1	AK006633	gagccccGUCGAGUCAUGUCCu	::|||| |||||||	agucuccUGGCUCUGUACAGGg	2	16	49	70	[mm9:10:10468776-10468797:+]	0.5308	159	7	-23.84	-0.2774
MIMAT0003130	mmu-miR-486	240869	Zbtb37	uc007deq.1	NM_173424	gagccccguCGA-GUCAUGUCCu	|:| ::|||||||	uguauaauuGUUGUGGUACAGGg	2	14	1576	1598	[mm9:1:162948454-162948476:-]	0.5307	144	7	-13.41	-0.1898
MIMAT0003130	mmu-miR-486	211286	Cln5	uc007uwg.1	NM_001033242	gagccccgucGAGUCAUGUCCu	:|:||||||||	acauugcuucUUUAGUACAGGc	2	13	704	725	[mm9:14:103476260-103476281:+]	0.5307	152	7	-17.5	-0.2178
MIMAT0003130	mmu-miR-486	56454	Aldh18a1	uc008hky.1	AK134148	gagccccguCGAGUCAUGUCCu	||| ||||||||	cagagcuguGCUGAGUACAGGg	2	14	32	53	[mm9:19:40631799-40631820:-]	0.5306	157	7	-22.68	-0.12
MIMAT0003130	mmu-miR-486	75556	1700026D08Rik	uc009idv.1	NM_029335	gagccccgucgaguCAUGUCCu	|||||||	#NAME?	2	9	1	21	[mm9:7:90924459-90924479:-]	0.5305	140	7	-16.02	-0.2935
MIMAT0003130	mmu-miR-486	72012	1600020E01Rik	uc009csd.1	BC029726	gagccccGUCGA-GUCAUGUCCu	:|| | : |||||||	uuuuuucUAGAUGUUGUACAGGu	2	16	1343	1365	[mm9:6:86477607-86477629:+]	0.5303	142	7	-13.61	-0.3699
MIMAT0003130	mmu-miR-486	72022	Slc35f2	uc009pmn.1	NM_028060	gagcccCGUCG---AGUCAUGUCCu	||||| | ||||||||	uugaaaGCAGCUAAUGAGUACAGGa	2	17	487	511	[mm9:9:53665265-53665289:+]	0.5302	155	7	-25.4	-0.8192
MIMAT0003130	mmu-miR-486	623781	Gm14137	uc008lth.1	NM_001039223	gagcccCGU-CGAGUCAUGUCCu	||| | |||||||||	aaggcuGCAGGAACAGUACAGGg	2	17	1717	1739	[mm9:2:119002960-119002982:+]	0.5302	155	7	-25.56	-0.1948
MIMAT0003130	mmu-miR-486	103425	Ncln	uc007gig.1	NM_134009	gagcccCGUCGAGU-CAUGUCCu	|::|| || |||||||	#NAME?	2	17	1	18	[mm9:10:80950273-80950290:-]	0.5302	149	7	-18.46	-0.3081
MIMAT0003130	mmu-miR-486	74409	Hyal6	uc009bbw.1	NM_028920	gagccccgucgAGUCAUGUCCu	| :|||||||	cacaaaaccuaUAGGUACAGGa	2	12	1182	1203	[mm9:6:24694973-24694994:+]	0.5297	143	7	-15.55	-0.5757
MIMAT0003130	mmu-miR-486	269019	Stk32a	uc008eue.1	NM_178749	gagccccgucgagUCAUGUCCu	||||||||	auuccuuauggagAGUACAGGc	2	10	1437	1458	[mm9:18:43476245-43476266:+]	0.5296	145	7	-17.1	-0.1711
MIMAT0003130	mmu-miR-486	93696	Chrac1	uc007wbr.1	AK134403	gagcccCGUC-GAGU--CAUGUCCu	|||| :|:| |||||||	gacuauGCAGUUUUAUUGUACAGGa	2	17	1043	1067	[mm9:15:72924440-72924464:+]	0.5295	150	7	-22.9	-0.9677
MIMAT0003130	mmu-miR-486	93696	Chrac1	uc007wbq.1	NM_053068	gagcccCGUC-GAGU--CAUGUCCu	|||| :|:| |||||||	gacuauGCAGUUUUAUUGUACAGGa	2	17	371	395	[mm9:15:72924440-72924464:+]	0.5295	150	7	-22.9	-1.1921
MIMAT0003130	mmu-miR-486	22196	Ube2i	uc008bak.1	NM_011665	gagccccgucGAGUCAUGUCCu	|| |||||||	guaaauaggaCUGUGUACAGGg	2	13	700	721	[mm9:17:25398652-25398673:-]	0.5295	144	7	-16.82	-0.1241
MIMAT0003130	mmu-miR-486	432572	Cytsb	uc007jil.1	AK032662	gagcCCCGU-CGAGUCAUGUCCu	| ||| :|::|||||||	ccacGAGCAUAUUUGGUACAGGg	2	19	1924	1946	[mm9:11:61858536-61858558:+]	0.5291	153	7	-21.35	-0.2147
MIMAT0003130	mmu-miR-486	432572	Cytsb	uc007jil.1	AK032662	gagccccgucgaguCAUGUCCu	|||||||	gcuaaucggagaauGUACAGGa	2	9	1762	1783	[mm9:11:61858374-61858395:+]	0.5291	140	7	-20.37	-0.4816
MIMAT0003130	mmu-miR-486	104732	4930427A07Rik	uc007pga.1	NM_134041	gagcccCGUCGAGUCAUGUCCu	|| | ||||||||	acacauGCCCCAAAGUACAGGa	2	17	273	294	[mm9:12:114401866-114401887:+]	0.5287	148	7	-17.54	-0.7013
MIMAT0003130	mmu-miR-486	223838	Adamts20	uc007xjf.1	AY189816	gagccCCGUCGAG---UCAUGUCCu	|||| || ||||||||	agaaaGGCAUGUCUAAAGUACAGGa	2	18	1203	1227	[mm9:15:94151977-94152001:-]	0.5286	152	7	-21.84	-0.619
MIMAT0003130	mmu-miR-486	11603	Agrn	uc008wgf.1	NM_021604	gagccccgUCGAGU-CAUGUCCu	|| || |||||||	uccagccaAGGACAGGUACAGGa	2	15	945	967	[mm9:4:155539638-155539660:-]	0.5284	145	7	-17.87	-0.2437
MIMAT0003130	mmu-miR-486	26968	Islr	uc009pwk.1	NM_012043	gaGCCCCGUCGAGUCAUGUCCu	:|| |::|| |||||||||	ucUGGAGUGGC-CAGUACAGGa	2	21	412	432	[mm9:9:58004311-58004331:-]	0.5283	166	7	-28.11	-0.3874
MIMAT0003130	mmu-miR-486	80986	Ckap2	uc009lcs.1	NM_001004140	gagccccgUCGAGUCAUGUCCu	||: ::|||||||	caugccuaAGUAUGGUACAGGu	2	15	86	107	[mm9:8:23279096-23279117:-]	0.5278	150	7	-16.64	-0.6143
MIMAT0003130	mmu-miR-486	70226	2900002K06Rik	uc009soe.1	AK013472	gagccccgucgagUCAUGUCCu	:|||||||	uauacugccaagaGGUACAGGa	2	10	509	530	[mm9:X:7724760-7724781:+]	0.5276	141	7	-16.39	-0.3452
MIMAT0003130	mmu-miR-486	69527	Mrps9	uc007auz.1	AK031497	gagccccguCGAGUCAUGUCCu	| | |||||||	ugaaugaauGGUGUGUACAGGu	2	14	770	791	[mm9:1:42937561-42937582:+]	0.5274	141	7	-13.32	-0.5803
MIMAT0003130	mmu-miR-486	73385	1700047I17Rik1	uc007noj.1	NM_028527	gagcccCGUCGAGUCAUGUCCu	|| |: : |||||||	auauuuGCUGUGUUGUACAGGc	2	17	2781	2802	[mm9:12:56317811-56317832:+]	0.5274	148	7	-15.17	-0.2567
MIMAT0003130	mmu-miR-486	14020	Evi5	uc008ynb.1	NM_007964	gagccccguCGAGUCAUGUCCu	| |: |||||||	ugcucuuuuGGUUUGUACAGGg	2	14	1943	1964	[mm9:5:108175201-108175222:-]	0.5273	145	7	-19.2	-0.1683
MIMAT0003130	mmu-miR-486	67295	Rab3c	uc007rvo.1	NM_023852	gaGCCCCGUCGAGUCAUGUCCu	:| || | :| :|||||||	auUGAGGGA-UUGGGUACAGGg	2	21	644	664	[mm9:13:110851359-110851379:-]	0.5271	150	7	-24.09	-0.1606
MIMAT0003130	mmu-miR-486	406173	D030068K23Rik	uc009nie.1	AK083706	gagccccGUCGAG-UCAUGUCCu	|||| | ||||||||	cccuacaCAGCACAAGUACAGGu	2	16	2095	2117	[mm9:8:111775957-111775979:+]	0.5269	158	7	-21.02	-0.2716
MIMAT0003130	mmu-miR-486	74670	4930432O21Rik	uc008arm.1	NM_001025373	gagccccgUCGAGU-CAUGUCCu	|| :| |||||||	gucaucagAGAGUAUGUACAGGa	2	15	75	97	[mm9:17:22130500-22130522:+]	0.5269	141	7	-17.78	-1.053
MIMAT0003130	mmu-miR-486	320688	D930030F02Rik	uc009kqo.1	AK053040	gagccccGUCGAGUCAUGUCCu	||| :||||||||	aggaaccCAG--UAGUACAGGa	2	16	1202	1221	[mm9:7:151956025-151956044:+]	0.5267	148	7	-19.98	-0.4782
MIMAT0003130	mmu-miR-486	14525	Gcet2	uc007zir.1	NM_008099	gagccccgucGA-GUCAUGUCCu	|| ::|||||||	ugucuuucucCUAUGGUACAGGa	2	13	586	608	[mm9:16:45620840-45620862:+]	0.5266	143	7	-15.93	-0.3116
MIMAT0003130	mmu-miR-486	68954	1500012K07Rik	uc009hwn.1	AK035406	gagccccgucGAGUCAUGUCCu	||: |||||||	uagccuauucCUUUGUACAGGu	2	13	1013	1034	[mm9:7:82474971-82474992:+]	0.5265	148	7	-13.61	-0.5568
MIMAT0003130	mmu-miR-486	246228	Vwa1	uc008weq.1	NM_147776	gagccCCGUCGAGUCAUGUCCu	||: | | |||||||	ugaaaGGUUGGAC-GUACAGGg	2	18	1062	1082	[mm9:4:155143355-155143375:-]	0.5264	143	7	-17.02	-0.1865
MIMAT0003130	mmu-miR-486	320593	A230051N06Rik	uc008dbj.1	AK038632	gaGCCCCGUCGAGUCAUGUCCu	:|| | || : |||||||	ucUGGCGGAGAGU-GUACAGGg	2	21	273	293	[mm9:17:56381752-56381772:+]	0.5264	146	7	-22.05	-0.2394
MIMAT0003130	mmu-miR-486	50789	Fbxl3	uc007uwj.1	NM_015822	gagcccCGUCGA----GUCAUGUCCu	| |||| | |||||||	caguaaGAAGCUUUGACUGUACAGGa	2	17	1561	1586	[mm9:14:103480498-103480523:-]	0.5263	143	7	-17.85	-0.5868
MIMAT0003130	mmu-miR-486	94044	Bcl2l13	uc009dns.1	AK171256	gaGCCCCGUCGA-GUCAUGUCCu	| | ||| :| : |||||||	aaCAGUGCAAUUAUUGUACAGGu	2	21	1671	1693	[mm9:6:120817417-120817439:+]	0.5261	151	7	-16.19	-0.6597
MIMAT0003130	mmu-miR-486	381820	2700089E24Rik	uc009ejz.1	AK170805	gagcccCGUCGAGUCAUGUCCu	| :| | :|||||||	auaaauGGGGAUAGGUACAGGa	2	17	1800	1821	[mm9:6:133057078-133057099:+]	0.5258	148	7	-25.33	-0.3959
MIMAT0003130	mmu-miR-486	329650	Med12l	uc008pig.1	AK042296	gagccccGUCGAGUCAUGUCCu	||| : |||||||	cuauaauCAGGAUUGUACAGGc	2	16	90	111	[mm9:3:58897800-58897821:+]	0.5253	147	7	-15.07	-0.5279
MIMAT0003130	mmu-miR-486	654801	Zfp784	uc009ezn.1	NM_001039532	gagccCCGUCGAGUCAUGUCCu	||::| |||||||||	accuuGGUGGGCCAGUACAGGg	2	18	803	824	[mm9:7:4986442-4986463:-]	0.5252	161	7	-29.83	-0.1317
MIMAT0003130	mmu-miR-486	654801	Zfp784	uc009ezn.1	NM_001039532	gagccCCGUCGAGU-CAUGUCCu	|| ||:| : |||||||	gacuuGGGAGUUAGCGUACAGGg	2	18	864	886	[mm9:7:4986380-4986402:-]	0.5252	152	7	-27.56	-0.1175
MIMAT0003130	mmu-miR-486	14727	Gp49a	uc007fan.1	AK089366	gagccccGUC--GA-GUCAUGUCCu	||| || |||||||||	uggaaccCAGGACUGCAGUACAGGc	2	16	85	109	[mm9:10:51200721-51200745:+]	0.525	153	7	-21.45	-0.176
MIMAT0003130	mmu-miR-486	14727	Gp49a	uc007fap.1	AK155580	gagccccGUC--GA-GUCAUGUCCu	||| || |||||||||	uggaaccCAGGACUGCAGUACAGGc	2	16	85	109	[mm9:10:51200721-51200745:+]	0.525	153	7	-21.45	-0.141
MIMAT0003130	mmu-miR-486	18604	Pdk2	uc007kzu.1	NM_133667	gagccccGUCGAGUCAUGUCCu	|| | | |||||||	augcccaCA-CACUGUACAGGc	2	16	379	399	[mm9:11:94888097-94888117:-]	0.5247	145	7	-13.05	-0.1642
MIMAT0003130	mmu-miR-486	211550	Tifa	uc008rhm.1	NM_145133	gagcccCGUCGAGUCAUGUCCu	|:| | :|||||||	aaugcuGUAAC-AGGUACAGGa	2	17	999	1019	[mm9:3:127501053-127501073:+]	0.5244	142	7	-17.04	-0.5624
MIMAT0003130	mmu-miR-486	28071	Twistnb	uc007niu.1	NM_172253	gagcccCGUCGAGU----CAUGUCCu	||| :|:| |||||||	augacaGCAAUUUAAUAUGUACAGGu	2	17	1140	1165	[mm9:12:34124085-34124110:+]	0.5243	143	7	-15.54	-1.0628
MIMAT0003130	mmu-miR-486	320784	C230072F16Rik	uc008drl.1	AK048814	gagccccGUCGAGUCAUGUCCu	::||| :|||||||	uccuccuUGGCU-GGUACAGGc	2	16	252	272	[mm9:17:81326619-81326639:+]	0.5237	149	7	-18.26	-0.1775
MIMAT0003130	mmu-miR-486	66864	Clec14a	uc007npv.1	NM_025809	gagcCCCGUCGAGUCAUGUCCu	|| |||:| ||||||||	auaaGGUCAGUUAAGUACAGGa	2	19	2286	2307	[mm9:12:59366135-59366156:-]	0.5235	170	7	-25.38	-0.5472
MIMAT0003130	mmu-miR-486	17181	Matn2	uc007vlo.1	NM_016762	gagccccGUCGAGUCAUGUCCu	|| | |||||||||	caaaauaCAAC-CAGUACAGGa	2	16	102	122	[mm9:15:34365644-34365664:+]	0.5235	153	7	-20.07	-0.7376
MIMAT0003130	mmu-miR-486	15490	Hsd17b7	uc007dlp.1	NM_010476	gagccccgucgaguCAUGUCCu	|||||||	gacuuuuauuuauuGUACAGGa	2	9	2395	2416	[mm9:1:171880748-171880769:-]	0.5234	140	7	-13.18	-0.6156
MIMAT0003130	mmu-miR-486	140703	Emid1	uc007hwg.1	NM_080595	gaGCCCCGUCGAGUCAUGUCCu	|| | || | |||||||	caCGAGUCA-AUAUGUACAGGa	2	21	532	552	[mm9:11:5006293-5006313:-]	0.5231	146	7	-16.65	-0.9793
MIMAT0003130	mmu-miR-486	14464	Gata5	uc008oix.1	NM_008093	gagccccgUCGAGU--CAUGUCCu	|| || |||||||	acugccagAGACCAGUGUACAGGu	2	15	446	469	[mm9:2:180061101-180061124:-]	0.5228	141	7	-14.92	-0.1863
MIMAT0003130	mmu-miR-486	14911	Thumpd3	uc009del.1	NM_008188	gagcccCGUCGA--GUCAUGUCCu	|:| || |||||||||	agaaaaGUAACUUACAGUACAGGu	2	17	89	112	[mm9:6:113017909-113017932:+]	0.5224	155	7	-18.11	-0.7616
MIMAT0003130	mmu-miR-486	111975	Igf2as	uc009koe.1	NR_002855	gagCCCCGUCGA---GUCAUGUCCu	| ||:||:| :|||||||	cugGUGGUAGUUAGGAGGUACAGGa	2	20	3471	3495	[mm9:7:149854954-149854978:+]	0.5223	150	7	-29.4	-0.1491
MIMAT0003130	mmu-miR-486	107250	Kazald1	uc008hqt.1	NM_178929	gagccccGUCGAGUCAUGUCCu	:||:||||||||||	acugauuUAGUUCAGUACAGGg	2	16	195	216	[mm9:19:45153652-45153673:+]	0.522	167	7	-26.71	-0.5357
MIMAT0003130	mmu-miR-486	104479	Ccdc117	uc007hwp.1	NM_134033	gaGCCCCGUCGAGUCAUGUCCu	:| | :: :|| |||||||	cuUGAGAUGAUUCUGUACAGGa	2	21	314	335	[mm9:11:5430964-5430985:-]	0.522	152	7	-21.77	-0.2726
MIMAT0003130	mmu-miR-486	21426	Tcfec	uc009azg.1	AK157426	gagccccgucgaguCAUGUCCu	|||||||	caaaacuacauaacGUACAGGu	2	9	1085	1106	[mm9:6:16793054-16793075:-]	0.5211	140	7	-12.38	-0.2763
MIMAT0003130	mmu-miR-486	246229	Bivm	uc007awf.1	NM_144558	gagcccCGUCGAGUCAUGUCCu	|| |:| |||||||	cacacaGCUGUUAUGUACAGGa	2	17	31	52	[mm9:1:44200018-44200039:+]	0.521	152	7	-20.87	-0.4619
MIMAT0003130	mmu-miR-486	70292	Afap1	uc008xej.1	NM_027373	gagcccCGUC-GAGUCAUGUCCu	|||| ||: |||||||	aucucuGCAGACUU-GUACAGGa	2	17	1170	1191	[mm9:5:36343544-36343565:+]	0.521	153	7	-24.34	-0.1151
MIMAT0003130	mmu-miR-486	76743	Gje1	uc007elo.1	AK018698	gagccccgucgaguCAUGUCCu	|||||||	uuaaaauacuaaauGUACAGGc	2	9	400	421	[mm9:10:14435804-14435825:-]	0.5206	140	7	-12.77	-0.9275
MIMAT0003130	mmu-miR-486	69053	1810013L24Rik	uc007ydb.1	AK013883	gagccccgucGAGUCAUGUCCu	||| |||||||	agauuuucuuCUCUGUACAGGu	2	13	249	270	[mm9:16:8850546-8850567:+]	0.5205	152	7	-17.46	-0.5649
MIMAT0003130	mmu-miR-486	72723	Zfp74	uc009gcr.1	NM_178384	gagccccgucgaguCAUGUCCu	|||||||	ccuguucaauauguGUACAGGu	2	9	798	819	[mm9:7:30718442-30718463:-]	0.5204	140	7	-15.01	-0.4735
MIMAT0003130	mmu-miR-486	18763	Pkd1	uc008awv.1	NM_013630	gagccccgucGAGUCAUGUCCu	:| :|||||||	gccaguucuuUUGGGUACAGGu	2	13	133	154	[mm9:17:24732617-24732638:+]	0.5201	144	7	-19	-0.1693
MIMAT0003130	mmu-miR-486	77938	Fam53b	uc009kcj.1	AK165022	gagccccgucgagUCAUGUCCu	||||||||	aaaccagacccaaAGUACAGGa	2	10	1724	1745	[mm9:7:139905780-139905801:-]	0.5197	145	7	-18.58	-0.1293
MIMAT0003130	mmu-miR-486	106393	Srl	uc007xzt.1	NM_175347	gagccccgucgAGUCAUGUCCu	||||||||||	gccacugacugUCAGUACAGGu	2	12	2048	2069	[mm9:16:4480404-4480425:-]	0.5197	155	7	-18.95	-0.229
MIMAT0003130	mmu-miR-486	77938	Fam53b	uc009kcg.1	NM_175268	gagccccgucgagUCAUGUCCu	||||||||	aaaccagacccaaAGUACAGGa	2	10	1525	1546	[mm9:7:139905780-139905801:-]	0.5197	145	7	-18.58	-0.1454
MIMAT0003130	mmu-miR-486	56318	Acpp	uc009rhm.1	NM_019807	gagccccgUCGAGUCAUGUCCu	||| |||||||||	ccucagagAGC-CAGUACAGGa	2	15	1403	1423	[mm9:9:104201365-104201385:-]	0.5195	156	7	-25.47	-0.2248
MIMAT0003130	mmu-miR-486	100737	Dcun1d4	uc008xsz.1	NM_178896	gagccccgucgaguCAUGUCCu	|||||||	uucuaacacaaaacGUACAGGu	2	9	613	634	[mm9:5:73949539-73949560:+]	0.5195	140	7	-12.44	-0.2674
MIMAT0003130	mmu-miR-486	320127	Dgki	uc009bjc.1	AK086550	gagccccGUCGAGUCAUGUCCu	::|:| ||||||||	uuuuuuuUGGUUGAGUACAGGg	2	16	137	158	[mm9:6:36862008-36862029:-]	0.5193	155	7	-19.74	-0.9087
MIMAT0003130	mmu-miR-486	140474	Muc4	uc007yzg.1	NM_080457	gagcccCGUC-GA--GUCAUGUCCu	|:|| || :|||||||	uguuuaGUAGACUGGGGGUACAGGa	2	17	140	164	[mm9:16:32782247-32782271:+]	0.5193	142	7	-21.03	-0.4139
MIMAT0003130	mmu-miR-486	19272	Ptprk	uc007esm.1	AK083006	gagccccGUC-GAGUCAUGUCCu	||| :|::|||||||	auguguuCAGUUUUGGUACAGGg	2	16	99	121	[mm9:10:28280114-28280136:+]	0.5192	154	7	-20.24	-0.6009
MIMAT0003130	mmu-miR-486	380795	AI324046	uc007pgp.1	AK037822	gaGCCCCG--UCGAGUCAUGUCCu	:||| | ||| :|||||||	guUGGGCCCUAGC-AGGUACAGGa	2	21	697	719	[mm9:12:114594931-114594953:-]	0.5191	149	7	-26.1	-0.1066
MIMAT0003130	mmu-miR-486	231668	Vsig10	uc008zfo.1	NM_001033311	gagccccgucgaguCAUGUCCu	|||||||	cucuccuucacgguGUACAGGc	2	9	665	686	[mm9:5:117803480-117803501:+]	0.519	140	7	-15.59	-0.103
MIMAT0003130	mmu-miR-486	68770	Phtf2	uc008wob.1	AK035536	gagccccgucgaGUCAUGUCCu	|||||||||	aaauugauuaucCAGUACAGGu	2	11	156	177	[mm9:5:20299909-20299930:-]	0.5189	150	7	-16.94	-0.6854
MIMAT0003130	mmu-miR-486	11302	Aatk	uc007mrk.1	AK147239	gaGCCCCGUCGAGUCAUGUCCu	:||||::| |||||||||	gcUGGGGUGG-GCAGUACAGGg	2	21	1671	1691	[mm9:11:119868839-119868859:-]	0.5186	166	7	-32.87	-0.1975
MIMAT0003130	mmu-miR-486	11302	Aatk	uc007mrm.1	NM_007377	gaGCCCCGUCGAGUCAUGUCCu	:||||::| |||||||||	gcUGGGGUGG-GCAGUACAGGg	2	21	859	879	[mm9:11:119868839-119868859:-]	0.5186	166	7	-32.87	-0.3053
MIMAT0003130	mmu-miR-486	83555	Tex13	uc009ulg.1	NM_031381	gagcCCCGUCGAGUCAUGUCCu	||| || ||||||||	caaaGGGAAG--GAGUACAGGa	2	19	847	866	[mm9:X:137343441-137343460:-]	0.5184	151	7	-21.51	-0.6021
MIMAT0003130	mmu-miR-486	108657	Rnpepl1	uc007cbw.1	NM_181405	gagccccgucgagUCAUGUCCu	:|||||||	ccaagcccccagaGGUACAGGg	2	10	556	577	[mm9:1:94816988-94817009:+]	0.5181	141	7	-18.43	-0.1019
MIMAT0003130	mmu-miR-486	193003	A530088H08Rik	uc007jln.1	NM_178656	gagccccgucgaguCAUGUCCu	|||||||	uggaucuaacaaauGUACAGGa	2	9	1122	1143	[mm9:11:66740896-66740917:+]	0.5177	140	7	-14.76	-0.8614
MIMAT0003130	mmu-miR-486	330319	Wipf3	uc009bzv.1	BC044880	gagCCCC--GUCGAGUCAUGUCCu	|||| || | :|||||||	gcaGGGGAACAUCCAGGUACAGGa	2	20	318	341	[mm9:6:54439559-54439582:+]	0.5172	154	7	-24.69	-0.172
MIMAT0003130	mmu-miR-486	321010	1700006J14Rik	uc007hfd.1	AK005678	gagccccGUCGA-GUCAUGUCCu	|:| | | |||||||	uucucuaCGGAUGCUGUACAGGu	2	16	313	335	[mm9:10:119819137-119819159:+]	0.5172	146	7	-19.95	-0.3631
MIMAT0003130	mmu-miR-486	321010	1700006J14Rik	uc007hfc.1	BC098228	gagccccGUCGA-GUCAUGUCCu	|:| | | |||||||	uucucuaCGGAUGCUGUACAGGu	2	16	361	383	[mm9:10:119819137-119819159:+]	0.5172	146	7	-19.95	-0.3958
MIMAT0003130	mmu-miR-486	319481	Wdr59	uc009nmh.1	NM_176923	gagccccgucGAGUCAUGUCCu	||::|||||||	cauucuuuuuCUUGGUACAGGg	2	13	535	556	[mm9:8:113974188-113974209:-]	0.517	152	7	-18.04	-0.2182
MIMAT0003130	mmu-miR-486	22612	Yes1	uc008wzu.1	NM_009535	gagccccGUCGA-GUCAUGUCCu	|| :| ||||||||	uuuugccCAUUUAAAGUACAGGu	2	16	1395	1417	[mm9:5:32988527-32988549:+]	0.5169	146	7	-15.08	-0.4737
MIMAT0003130	mmu-miR-486	619318	4930432M17Rik	uc008red.1	AK132836	gagcccCGUCGAGUCAUGUCCu	| ||:| |||||||	cugguaGGAGUU--GUACAGGg	2	17	15	34	[mm9:3:121373695-121373714:+]	0.5165	145	7	-19.7	-0.2226
MIMAT0003130	mmu-miR-486	67087	Ctnnbip1	uc008vwm.1	NM_023465	gaGCCCCGU-CGAGUCAUGUCCu	| | || ||| ||||||||	gcCAGCCCAUGCUAAGUACAGGa	2	21	973	995	[mm9:4:148939345-148939367:+]	0.516	159	7	-20.39	-0.3397
MIMAT0003130	mmu-miR-486	74039	Nfam1	uc007wzs.1	NM_028728	gagcccCGUCGAGUCAUGUCCu	| ||||: |||||||	agcccaGAAGCUU-GUACAGGg	2	17	467	487	[mm9:15:82829679-82829699:-]	0.5159	154	7	-19.51	-0.1084
MIMAT0003130	mmu-miR-486	12482	Ms4a1	uc008grx.1	AK143824	gagccccGUCGAGUCAUGUCCu	|| | ||||||||	agaacccCAAGUGAGUACAGGa	2	16	209	230	[mm9:19:11330662-11330683:-]	0.5159	151	7	-17.15	-0.1714
MIMAT0003130	mmu-miR-486	216724	Rufy1	uc007isn.1	NM_172557	gagccCCGUCGAGUCAUGUCCu	||| :|::|||||||	auccuGGC--UUUGGUACAGGu	2	18	254	273	[mm9:11:50203044-50203063:-]	0.5156	150	7	-20.2	-0.2123
MIMAT0003130	mmu-miR-486	229011	Samd10	uc008omw.1	NM_172676	gagccccGUCGAGUCAUGUCCu	|||: | |||||||	cggauucCAGUGCUGUACAGGu	2	16	665	686	[mm9:2:181330602-181330623:-]	0.5155	155	7	-21.09	-0.1195
MIMAT0003130	mmu-miR-486	26371	Ciao1	uc008mfb.1	NM_025296	gaGCCCCGUC-----GA--GUCAUGUCCu	:||||||| :| |||||||||	gaUGGGGCAGUGGUUUUAACAGUACAGGa	2	21	1487	1515	[mm9:2:127067018-127067046:-]	0.5153	154	7	-35.18	-0.6409
MIMAT0003130	mmu-miR-486	72504	Taf4b	uc008edl.1	AK029943	gagccccGUCGAGUCAUGUCCu	::| |: |||||||	ugaaacuUGGGUU-GUACAGGu	2	16	2084	2104	[mm9:18:15058721-15058741:+]	0.5151	141	7	-20.8	-0.2104
MIMAT0003130	mmu-miR-486	12951	Crx	uc009fgm.1	NM_007770	gagcccCGUCG--AGUCAUGUCCu	||||| ||||||||||	agcccaGCAGCAGUCAGUACAGGu	2	17	233	256	[mm9:7:16452873-16452896:-]	0.515	167	7	-25.97	-0.1436
MIMAT0003130	mmu-miR-486	225870	Rin1	uc008gca.1	NM_145495	gagccccGUCGAGUCAUGUCCu	|| |||||||||	ugggcccCACGGCAGUACAGGu	2	16	1061	1082	[mm9:19:5056299-5056320:+]	0.515	151	7	-23.91	-0.1026
MIMAT0003130	mmu-miR-486	22668	Sf1	uc008gim.1	BC055370	gagCCCCGU----CGAGU-CAUGUCCu	|||||| |:|:| |||||||	agaGGGGCAAAUGGUUUAGGUACAGGc	2	20	254	280	[mm9:19:6376614-6376640:+]	0.5145	157	7	-26.76	-0.2618
MIMAT0003130	mmu-miR-486	109785	Pgm3	uc009qxn.1	AK032776	gagccccGUCGAGUCAUGUCCu	::||| |||||||	uguguucUGGCU--GUACAGGa	2	16	114	133	[mm9:9:86449558-86449577:-]	0.514	144	7	-17.18	-0.8482
MIMAT0003130	mmu-miR-486	319504	Nrcam	uc007nlt.1	AK087693	gagccccgucgagUCAUGUCCu	||||||||	auuaaaauacuggAGUACAGGg	2	10	148	169	[mm9:12:45677977-45677998:+]	0.5139	145	7	-15.66	-0.5178
MIMAT0003130	mmu-miR-486	545614	Gm10590	uc008snr.1	AK048672	gagccCCGUCGA----GUCAUGUCCu	| ||||| |||||||||	aaacaGCCAGCUUCUGCAGUACAGGa	2	18	1213	1238	[mm9:4:42726703-42726728:-]	0.5139	156	7	-24.15	-0.2734
MIMAT0003130	mmu-miR-486	171508	Creld1	uc009dgn.1	AK042344	gagccccgucgagUCAUGUCCu	:|||||||	gaaaagauguggaGGUACAGGc	2	10	424	445	[mm9:6:113439047-113439068:+]	0.5132	141	7	-15.16	-0.1711
MIMAT0003130	mmu-miR-486	230735	Epha10	uc008urh.1	NM_177671	gagccccGUCGAGUCAUGUCCu	|| | | |||||||	aguagccCAACCCUGUACAGGc	2	16	444	465	[mm9:4:124563929-124563950:+]	0.5131	151	7	-17.07	-0.2293
MIMAT0003130	mmu-miR-486	97487	Cmtm4	uc009nan.1	NM_153582	gaGCCCCGUCGAGUCAUGUCCu	| || : |: ::|||||||	gcCAGGCUUGUAUGGUACAGGg	2	21	547	568	[mm9:8:106878459-106878480:-]	0.5126	152	7	-20.15	-0.1516
MIMAT0003130	mmu-miR-486	26409	Map3k7	uc008seo.1	AK145302	gagcCCCGUC-GAGUCAUGUCCu	| || | || ||||||||	aguaGAGCUGCCUGAGUACAGGa	2	19	332	354	[mm9:4:32068939-32068961:+]	0.5123	157	7	-20.99	-0.325
MIMAT0003130	mmu-miR-486	319710	Frmd6	uc007ntw.1	AK054457	gagccccgucgagUCAUGUCCu	||||||||	cuuccuggacaagAGUACAGGg	2	10	168	189	[mm9:12:71996387-71996408:+]	0.5119	145	7	-19.42	-0.1303
MIMAT0003130	mmu-miR-486	108096	Slco1a5	uc009epa.1	AK166446	gagccccguCGA--GUCAUGUCCu	||| | |||||||	uaguaaaguGCUUGCUGUACAGGc	2	14	323	346	[mm9:6:142196800-142196823:-]	0.5117	144	7	-15.05	-0.2397
MIMAT0003130	mmu-miR-486	239530	Gpr20	uc007wci.1	NM_173365	gagCCCCGU-----CGAGUCAUGUCCu	|||||| |:| :|||||||	uugGGGGCAAUAGUGUUAGGUACAGGg	2	20	420	446	[mm9:15:73525446-73525472:-]	0.5117	154	7	-27.98	-0.1262
MIMAT0003130	mmu-miR-486	268949	Dpcr1	uc008cic.1	NM_001033366	gagCCCCG-UCGAGUCAUGUCCu	||||| :| |||||||||	gcaGGGGCGGGACCAGUACAGGa	2	20	256	278	[mm9:17:35773500-35773522:-]	0.5115	166	7	-34.42	-0.3097
MIMAT0003130	mmu-miR-486	71648	Optn	uc008ifm.1	NM_181848	gagcccCGUCGAGUCAUGUCCu	| |||| |||||||	cguacuGGAGCU--GUACAGGa	2	17	347	366	[mm9:2:4941937-4941956:-]	0.5114	149	7	-19.44	-0.7376
MIMAT0003130	mmu-miR-486	106885	AI314760	uc008fcf.1	AK040485	gagccccgucgaGUCAUGUCCu	| |||||||	cauucaccgagaCUGUACAGGg	2	11	648	669	[mm9:18:61743145-61743166:+]	0.5113	142	7	-15.52	-0.2231
MIMAT0003130	mmu-miR-486	330450	Far2	uc009etc.1	NM_178797	gagccccgucgaguCAUGUCCu	|||||||	caugacuucauaguGUACAGGg	2	9	1421	1442	[mm9:6:148130949-148130970:+]	0.5111	140	7	-14.58	-0.5524
MIMAT0003130	mmu-miR-486	66262	Ing5	uc007cen.1	NM_025454	gagccccgucgAGUCAUGUCCu	| ||||||||	aauuccccuugUAAGUACAGGa	2	12	2971	2992	[mm9:1:95717871-95717892:+]	0.5107	147	7	-16.39	-0.1956
MIMAT0003130	mmu-miR-486	55961	Slc13a1	uc009bbq.1	AK019876	gagccccGUCGAGUCAUGUCCu	:||| |||||||||	acaaaacUAGC-CAGUACAGGu	2	16	1330	1350	[mm9:6:24085695-24085715:-]	0.5106	157	7	-21.75	-0.3748
MIMAT0003130	mmu-miR-486	242915	Fam59b	uc008wvb.1	BC060268	gaGCCCCGUCGAG-UCAUGUCCu	:|| |:: | | :|||||||	cuUGGUGUGUCACUGGUACAGGa	2	21	690	712	[mm9:5:30444517-30444539:+]	0.5106	151	7	-22.87	-0.1485
MIMAT0003130	mmu-miR-486	217109	Utp18	uc007kxl.1	AK167248	gagccccgucgAGUCAUGUCCu	|::|||||||	gucucauuuugUUGGUACAGGa	2	12	946	967	[mm9:11:93728674-93728695:-]	0.51	147	7	-18.51	-0.6374
MIMAT0003130	mmu-miR-486	74533	Gzf1	uc008mtg.1	NM_028986	gagccccGUCG-AGUCAUGUCCu	:||| | |||||||	aguaccuUAGCAUGUGUACAGGu	2	16	610	632	[mm9:2:148517394-148517416:+]	0.5097	146	7	-15.26	-0.2571
MIMAT0003130	mmu-miR-486	64930	Tsc1	uc008iyv.1	NM_022887	gagccccgucgaGUCAUGUCCu	| |||||||	agaaaacuuagaCUGUACAGGu	2	11	1679	1700	[mm9:2:28544372-28544393:+]	0.5096	142	7	-14.54	-0.1453
MIMAT0003130	mmu-miR-486	17690	Msi1	uc008zdu.1	AK084019	gagccccgucgaguCAUGUCCu	|||||||	acucauaaccaaguGUACAGGu	2	9	774	795	[mm9:5:115898148-115898169:+]	0.5093	140	7	-14.61	-0.2293
MIMAT0003130	mmu-miR-486	237877	Atad5	uc007klg.1	NM_001029856	gagccccGUCGAGUCAUGUCCu	|||:| |||||||	uggaaaaCAGUUAUGUACAGGg	2	16	384	405	[mm9:11:79948257-79948278:+]	0.5093	155	7	-21.45	-0.741
MIMAT0003130	mmu-miR-486	75686	Nudt16	uc009rhw.1	NM_029385	gagccccgucgagUCAUGUCCu	:|||||||	agcuuuuucaaaaGGUACAGGu	2	10	740	761	[mm9:9:105031900-105031921:-]	0.5092	141	7	-14.52	-0.5822
MIMAT0003130	mmu-miR-486	104884	Tdp1	uc007osg.1	AK014855	gagcccCGUCGAGUCAUGUCCu	||| | | |||||||	aguccuGCA-C-CCGUACAGGa	2	17	28	47	[mm9:12:101193274-101193293:+]	0.5091	144	7	-16.34	-0.1599
MIMAT0003130	mmu-miR-486	225651	Mppe1	uc008flx.1	AK158446	gaGCCCCGUCGAGUCAUGUCCu	| | || ||| |||||||	agCAGCCCA-CUCUGUACAGGu	2	21	354	374	[mm9:18:67388206-67388226:-]	0.5087	154	7	-21.39	-0.3599
MIMAT0003130	mmu-miR-486	67665	Dctn4	uc008fah.1	AK089264	gagccccgucgagUCAUGUCCu	||||||||	ccccauccccagaAGUACAGGu	2	10	1155	1176	[mm9:18:60687264-60687285:+]	0.5087	145	7	-18.23	-0.5603
MIMAT0003130	mmu-miR-486	70144	Lrch3	uc007yzr.1	AK133482	gagccCCGUCGAGU-CAUGUCCu	|| | | | |||||||	augaaGGAAAAUAAGGUACAGGa	2	18	292	314	[mm9:16:32988871-32988893:+]	0.5084	144	7	-17.01	-1.1207
MIMAT0003130	mmu-miR-486	319888	5330437I02Rik	uc008ffg.1	NM_177028	gagccccGUCGAGUCAUGUCCu	:| : :||||||||	aguuaccUAAUGUAGUACAGGu	2	16	674	695	[mm9:18:65910518-65910539:+]	0.5083	147	7	-15.04	-0.7977
MIMAT0003130	mmu-miR-486	72190	2510009E07Rik	uc007yrl.1	NM_001001881	gagCCCC---GUCGAGUCAUGUCCu	|||| || :|:||||||||	gaaGGGGCCACAUUUUAGUACAGGa	2	20	624	648	[mm9:16:21652627-21652651:-]	0.5083	162	7	-28.65	-0.2056
MIMAT0003130	mmu-miR-486	76137	Ccdc90a	uc007qgg.1	AK041849	gagccccGUCGAGUCAUGUCCu	||| |: |||||||	uaaacuaCAGGUU-GUACAGGu	2	16	1767	1787	[mm9:13:43642170-43642190:-]	0.5082	149	7	-18.05	-0.2566
MIMAT0003130	mmu-miR-486	56325	Abcb9	uc008zow.1	BC026455	gagccCCGUCGAGUCAUGUCCu	|| || | :|||||||	gggcaGGAAGGU-GGUACAGGa	2	18	1222	1242	[mm9:5:124538287-124538307:-]	0.5081	151	7	-24.49	-0.2171
MIMAT0003130	mmu-miR-486	13610	S1pr3	uc007qmf.1	NM_010101	gagccccGUCGAGUCAUGUCCu	|| | : |||||||	uuaaucaCA-CAUUGUACAGGa	2	16	1798	1818	[mm9:13:51517088-51517108:+]	0.5081	141	7	-13.85	-0.4778
MIMAT0003130	mmu-miR-486	22355	Vipr2	uc007phe.1	AK038743	gagcccCGUCGAGUCAUGUCCu	|:| :|::|||||||	gaugcuGUA-UUUGGUACAGGu	2	17	600	620	[mm9:12:117378316-117378336:+]	0.5076	150	7	-17.91	-0.1437
MIMAT0003130	mmu-miR-486	20305	Ccl6	uc007kpm.1	NM_009139	gagccccGUCGAG-UCAUGUCCu	|| ||: ||||||||	acucacuCACCUUGAGUACAGGa	2	16	511	533	[mm9:11:83401794-83401816:-]	0.5076	154	7	-21.3	-0.3395
MIMAT0003130	mmu-miR-486	66943	Pqlc1	uc008fsy.1	NM_025861	gaGCCCCG-UCGA--GU-CAUGUCCu	| | || || | || |||||||	caCUGAGCAAGAUGGCAGGUACAGGa	2	21	284	309	[mm9:18:80488806-80488831:+]	0.5072	145	7	-20.26	-0.1804
MIMAT0003130	mmu-miR-486	99633	Lphn2	uc008rsc.1	AK142828	gagcCCCGUCG-AGUCAUGUCCu	| ||||| |||||||||	uuaaGAGCAGCAACAGUACAGGg	2	19	1088	1110	[mm9:3:148552262-148552284:-]	0.5071	165	7	-26	-0.2077
MIMAT0003130	mmu-miR-486	66254	Dimt1	uc007rua.1	NM_025447	gagcccCGUCG-AGUCAUGUCCu	||| : |||||||||	ucugcuGCAAUGACAGUACAGGc	2	17	493	515	[mm9:13:107749270-107749292:+]	0.507	151	7	-19.26	-0.4005
MIMAT0003130	mmu-miR-486	235050	Zfp810	uc009ooj.1	NM_145612	gagccccgucgagUCAUGUCCu	||||||||	agugugauacaggAGUACAGGu	2	10	770	791	[mm9:9:22081878-22081899:-]	0.5069	145	7	-17.11	-0.3386
MIMAT0003130	mmu-miR-486	381650	Thap6	uc008ycb.1	BC089377	gagccccgucgaguCAUGUCCu	|||||||	aaaguuuuuaaaauGUACAGGc	2	9	1651	1672	[mm9:5:92399494-92399515:+]	0.5068	140	7	-12.32	-0.3465
MIMAT0003130	mmu-miR-486	381650	Thap6	uc008yca.1	AK080650	gagccccgucgaguCAUGUCCu	|||||||	aaaguuuuuaaaauGUACAGGc	2	9	1879	1900	[mm9:5:92399494-92399515:+]	0.5068	140	7	-12.32	-0.3093
MIMAT0003130	mmu-miR-486	240064	Zfp799	uc008bxo.1	NM_177359	gagCCCCGUCGAGUCAUGUCCu	|| :| | ||||||||	ggaGGAUUACGUAAGUACAGGa	2	20	1438	1459	[mm9:17:32954830-32954851:-]	0.5066	151	7	-19.77	-0.7336
MIMAT0003130	mmu-miR-486	270162	Elmod1	uc009pms.1	AK029207	gagccccgucgagUCAUGUCCu	:|||||||	aaccuuaagauggGGUACAGGg	2	10	419	440	[mm9:9:53766530-53766551:-]	0.5065	141	7	-17.95	-0.3412
MIMAT0003130	mmu-miR-486	76614	Immt	uc009che.1	AK030841	gagccccgucGAG-UCAUGUCCu	||| |||||||	auagauacucCUCUUGUACAGGa	2	13	1433	1455	[mm9:6:71804323-71804345:+]	0.506	143	7	-18.22	-0.3724
MIMAT0003130	mmu-miR-486	381058	Unc93a	uc008amc.1	NM_199252	gagccccgucgagUCAUGUCCu	:|||||||	aauuuuacaaacgGGUACAGGa	2	10	861	882	[mm9:17:13301572-13301593:-]	0.5059	141	7	-17.09	-0.503
MIMAT0003130	mmu-miR-486	72723	Zfp74	uc009gcp.1	AK049278	gagCCCCGUCGAGU-CAUGUCCu	|| | || || |||||||	ccaGGUGAAGGCCAGGUACAGGu	2	20	567	589	[mm9:7:30716684-30716706:-]	0.5056	154	7	-20.21	-0.1509
MIMAT0003130	mmu-miR-486	270210	Zfp651	uc009sdu.1	BC030045	gagccccGUCGAGUCAUGUCCu	||| :|||||||	ucccuacCAGGCAGGUACAGGa	2	16	485	506	[mm9:9:121677372-121677393:+]	0.5055	147	7	-20.9	-0.1554
MIMAT0003130	mmu-miR-486	74136	Sec14l1	uc007mna.1	AK047396	gagccCCGUCGAGUCAUGUCCu	| || | |||||||||	aagauGCCAUCGCAGUACAGGg	2	18	942	963	[mm9:11:117013144-117013165:+]	0.5054	161	7	-19.24	-0.148
MIMAT0003130	mmu-miR-486	18194	Nsdhl	uc009tkv.1	NM_010941	gagccccgucgagUCAUGUCCu	||||||||	ccacuuuccaaagAGUACAGGc	2	10	752	773	[mm9:X:70203705-70203726:+]	0.5051	145	7	-13.86	-0.278
MIMAT0003130	mmu-miR-486	66863	Lztr1	uc007yla.1	NM_025808	gagCCCCGUCGAGUCAUGUCCu	||||| | |||||||	cagGGGGCUGAGGUGUACAGGg	2	20	97	118	[mm9:16:17525983-17526004:+]	0.5049	155	7	-26.69	-0.108
MIMAT0003130	mmu-miR-486	66863	Lztr1	uc007ylb.1	AK088938	gagCCCCGUCGAGUCAUGUCCu	||||| | |||||||	cagGGGGCUGAGGUGUACAGGg	2	20	183	204	[mm9:16:17525983-17526004:+]	0.5049	155	7	-26.69	-0.1018
MIMAT0003130	mmu-miR-486	320064	D130017N08Rik	uc009akq.1	AK053469	gagccccGUCGAGUCAUGUCCu	:||| ||||||||	ccauccuUAGC-AAGUACAGGu	2	16	1383	1403	[mm9:5:144525438-144525458:+]	0.5046	149	7	-17.5	-0.1151
MIMAT0003130	mmu-miR-486	13645	Egf	uc008rij.1	AK084927	gaGCCCCGUCGAGUCAUGUCCu	:| || || | |||||||	uaUGAGGGAG-AC-GUACAGGa	2	21	68	87	[mm9:3:129438517-129438536:-]	0.5043	144	7	-22.55	-0.4687
MIMAT0003130	mmu-miR-486	22687	Zfp259	uc009phh.1	NM_011752	gagcCCCGUCGAGUCAUGUCCu	| | || ||||||||||	agguGAGAAGGUCAGUACAGGu	2	19	1324	1345	[mm9:9:46090579-46090600:+]	0.5043	166	7	-25.12	-0.542
MIMAT0003130	mmu-miR-486	216820	Dhrs7b	uc007jgr.1	NM_145428	gagcccCGUCGAGUCAUGUCCu	| ||:| |||||||	aaauauGGAGUU--GUACAGGa	2	17	152	171	[mm9:11:60671577-60671596:+]	0.5041	145	7	-17.43	-1.2053
MIMAT0003130	mmu-miR-486	320237	Ncrna00086	uc009tgd.1	AK050814	gagccccguCGAG--UCAUGUCCu	|:|| ||||||||	auccccuguGUUCCAAGUACAGGa	2	14	1845	1868	[mm9:X:53630452-53630475:+]	0.5041	148	7	-17.86	-0.2364
MIMAT0003130	mmu-miR-486	12282	Hyou1	uc009pdf.1	NM_021395	gagccccGUCGAGUCAUGUCCu	||| |||||||||	uuggaccCAGGACAGUACAGGu	2	16	660	681	[mm9:9:44199793-44199814:+]	0.5038	159	7	-24.52	-0.1222
MIMAT0003130	mmu-miR-486	69773	1810026J23Rik	uc009omb.1	NM_178619	gagccccgucgAGUCAUGUCCu	||||||||||	guauguuacuaUCAGUACAGGa	2	12	1309	1330	[mm9:9:21399591-21399612:+]	0.5035	155	7	-20.38	-0.4036
MIMAT0003130	mmu-miR-486	74062	Speer8-ps1	uc008wmp.1	NR_001584	gagccccGUCGAGUCAUGUCCu	| || ::|||||||	ggacacuCUGCAUGGUACAGGg	2	16	261	282	[mm9:5:15216750-15216763,15218837-15218844:+]	0.5034	151	7	-18.28	-0.1369
MIMAT0003130	mmu-miR-486	229512	Smg5	uc008pus.1	BC100408	gagccccGUC-GAGUCAUGUCCu	||| ||: |||||||	uuagccuCAGACUUUGUACAGGa	2	16	224	246	[mm9:3:88155978-88156000:+]	0.5032	154	7	-19.48	-0.4138
MIMAT0003130	mmu-miR-486	245527	Eda2r	uc009tus.1	NM_175540	gagccccgucgagUCAUGUCCu	:|||||||	cucaaaaacacaaGGUACAGGa	2	10	1473	1494	[mm9:X:94531319-94531340:-]	0.5031	141	7	-16.23	-0.893
MIMAT0003130	mmu-miR-486	216829	Mmgt2	uc007jjr.1	NM_175002	gagcccCGUCGAGU-CAUGUCCu	|: || || |||||||	gacucuGUCGC-CAUGUACAGGa	2	17	898	919	[mm9:11:62479599-62479620:+]	0.5029	145	7	-20.23	-0.4488
MIMAT0003130	mmu-miR-486	320587	Tmem88b	uc008wes.1	NM_001033394	gagccccgUCGAGUCAUGUCCu	| ||: |||||||	aggucuugACCUU-GUACAGGa	2	15	329	349	[mm9:4:155158028-155158048:-]	0.5029	144	7	-17.44	-0.6902
MIMAT0003130	mmu-miR-486	216829	Mmgt2	uc007jjs.1	AK004099	gagcccCGUCGAGU-CAUGUCCu	|: || || |||||||	gacucuGUCGC-CAUGUACAGGa	2	17	390	411	[mm9:11:62479599-62479620:+]	0.5029	145	7	-20.23	-0.555
MIMAT0003130	mmu-miR-486	227058	Dnahc7b	uc007awy.1	BC040216	gaGCCCCGUCGAGUCAUGUCCu	| || || | |||||||	uaCAGGUCA-CAAUGUACAGGg	2	21	2042	2062	[mm9:1:46327654-46327674:+]	0.5029	146	7	-20.23	-0.1066
MIMAT0003130	mmu-miR-486	13531	Dub1	uc009iwz.1	NM_007887	gagcccCGUCGAGUCAUGUCCu	| | |::|||||||	ugcccaGGAUGUUGGUACAGGu	2	17	189	210	[mm9:7:112010473-112010494:+]	0.5028	148	7	-17.25	-0.2938
MIMAT0003130	mmu-miR-486	74253	Klrg2	uc009bkv.1	NM_001033171	gagccCCG-UC-GAG---UCAUGUCCu	||| || ||| ||||||||	cccuaGGCAAGCCUCCCAAGUACAGGg	2	18	440	466	[mm9:6:38577139-38577165:-]	0.5027	150	7	-23.14	-0.2108
MIMAT0003130	mmu-miR-486	72508	Rps6kb1	uc007ksp.1	BC071244	gagccccgucgaGUCAUGUCCu	:||||||||	agauuuuaugagUAGUACAGGg	2	11	813	834	[mm9:11:86332555-86332576:-]	0.5027	146	7	-16.76	-0.1521
MIMAT0003130	mmu-miR-486	70998	Phf6	uc009teo.1	AK038320	gagCCCCGUCGAGUCAUGUCCu	|| | | || ||||||||	aaaGGUGAACCU-AGUACAGGu	2	20	843	863	[mm9:X:50300041-50300061:+]	0.5027	157	7	-17.78	-0.1356
MIMAT0003130	mmu-miR-486	23894	Gtf2h2	uc007rqx.1	AK158705	gagccccGUCGAG---UCAUGUCCu	|||:|: ||||||||	uauauaaCAGUUUAAGAGUACAGGa	2	16	69	93	[mm9:13:101258705-101258729:-]	0.5026	150	7	-21.12	-1.2374
MIMAT0003130	mmu-miR-486	77097	Tanc2	uc007lxq.1	AK084601	gagccccgucGAGUCAUGUCCu	:|| |||||||	uuucauucuuUUCUGUACAGGc	2	13	1471	1492	[mm9:11:105776351-105776372:+]	0.5026	148	7	-14.94	-0.344
MIMAT0003130	mmu-miR-486	13610	S1pr3	uc007qmf.1	NM_010101	gaGCCCCGUCGAGUCAUGUCCu	|| || |: : |||||||	uuCGUUGCUGUGUUGUACAGGa	2	21	381	402	[mm9:13:51515671-51515692:+]	0.5026	152	7	-21.5	-0.3597
MIMAT0003130	mmu-miR-486	320593	A230051N06Rik	uc008dbj.1	AK038632	gagccccgucgagUCAUGUCCu	||||||||	uucaaacucacagAGUACAGGc	2	10	420	441	[mm9:17:56381899-56381920:+]	0.5026	145	7	-17.62	-0.2625
MIMAT0003130	mmu-miR-486	76367	Trp53rk	uc008nyq.1	NM_023815	gagccccGUCGAGUCAUGUCCu	||| | |||||||	cuucacaCAGAU--GUACAGGc	2	16	1984	2003	[mm9:2:166623344-166623363:+]	0.5025	144	7	-15.99	-0.1405
MIMAT0003130	mmu-miR-486	56490	Zbtb20	uc007zgc.1	AK078664	gagccccgucgagUCAUGUCCu	||||||||	gacuaaaauaaaaAGUACAGGc	2	10	666	687	[mm9:16:43726016-43726037:+]	0.5025	145	7	-13.61	-0.3692
MIMAT0003130	mmu-miR-486	320435	Rinl	uc009fzw.1	NM_177158	gagcCCCGUCGAGU-CAUGUCCu	|||::|| | |||||||	aggaGGGUGGCAGAGGUACAGGg	2	19	418	440	[mm9:7:29583291-29583313:+]	0.5025	157	7	-28.3	-0.1196
MIMAT0003130	mmu-miR-486	69678	2310050B05Rik	uc007ggl.1	AK009897	gagccccgucgAGUCAUGUCCu	| ||||||||	agaaauagaaaUGAGUACAGGa	2	12	591	612	[mm9:10:80660507-80660528:+]	0.5024	147	7	-18.81	-0.6624
MIMAT0003130	mmu-miR-486	78919	Fndc8	uc007knr.1	NM_030224	gagcCCCGUCGAGUCAUGUCCu	||||| | :|||||||	uuuuGGGCA-C-GGGUACAGGa	2	19	568	587	[mm9:11:82713742-82713761:+]	0.5024	150	7	-23.65	-0.1218
MIMAT0003130	mmu-miR-486	56317	Anapc7	uc008zlg.1	AK049968	gaGCCCCGUCGAGUCAUGUCCu	| | |:| || |||||||	ucCUGUGUACCUGUGUACAGGa	2	21	1666	1687	[mm9:5:122893119-122893140:+]	0.5024	156	7	-17.44	-0.1396
MIMAT0003130	mmu-miR-486	101592	Eftud1	uc009idh.1	AK088822	gagcCCCGUCGAGU--CAUGUCCu	|| : :|:| |||||||	cagaGGUUCUUUUAUUGUACAGGu	2	19	965	988	[mm9:7:89844873-89844896:+]	0.5024	141	7	-15.18	-0.2946
MIMAT0003130	mmu-miR-486	17698	Msn	uc009tue.1	AK087001	gagccccGUCGAGUCAUGUCCu	|| | ||||||||	uuacuuuCAUCAAAGUACAGGc	2	16	380	401	[mm9:X:93346470-93346491:+]	0.5023	151	7	-14.6	-0.4077
MIMAT0003130	mmu-miR-486	75847	Ispd	uc007njz.1	NM_178629	gaGCCCCGUCGAGUCAUGUCCu	| | || ||: |||||||	ccCUGCACAUCUU-GUACAGGg	2	21	2028	2048	[mm9:12:37230738-37230758:+]	0.5022	150	7	-17.18	-0.1146
MIMAT0003130	mmu-miR-486	14680	Gnal	uc008flr.1	AK045484	gagccccgUCGAG-UCAUGUCCu	|| || ||||||||	auugucugAGAUCAAGUACAGGc	2	15	908	930	[mm9:18:67352030-67352052:+]	0.5022	153	7	-16.24	-0.1905
MIMAT0003130	mmu-miR-486	53332	Mtmr1	uc009tjt.1	NM_016985	gagcccCGUCGAGUCAUGUCCu	|:: ||: |||||||	ccaccuGUGUCUU-GUACAGGu	2	17	215	235	[mm9:X:68670117-68670137:+]	0.5022	146	7	-14.47	-0.1068
MIMAT0003130	mmu-miR-486	13664	Eif1a	uc008evs.1	NM_010120	gaGCCCCGUCGAGU-CAUGUCCu	| | || || |||||||	cuCAGUCCACAACAUGUACAGGu	2	21	1814	1836	[mm9:18:46769602-46769624:+]	0.5021	143	7	-15	-0.1025
MIMAT0003130	mmu-miR-486	544696	D630037F22Rik	uc007fca.1	NM_001033385	gagccccGUCGAGU--CAUGUCCu	|| : || |||||||	aguccauCAAUGCAAUGUACAGGc	2	16	2727	2750	[mm9:10:55734641-55734664:-]	0.5021	142	7	-12.56	-0.1464
MIMAT0003130	mmu-miR-486	66443	Tnfaip8l1	uc008dbf.1	NM_025566	gagccccgucgaGUCAUGUCCu	:||||||||	uucacugagugaUAGUACAGGa	2	11	939	960	[mm9:17:56312634-56312655:+]	0.5021	146	7	-17.94	-0.5011
MIMAT0003130	mmu-miR-486	66011	Ranbp17	uc007ikl.1	AK046865	gagccccGUC-GAGUCAUGUCCu	||| || |||||||	aaaucuaCAGUCUGUGUACAGGa	2	16	1043	1065	[mm9:11:33373739-33373761:-]	0.502	150	7	-19.34	-0.5094
MIMAT0003130	mmu-miR-486	329513	A730036I17Rik	uc008mhn.1	NM_177847	gaGCCCCGUCGAGUCAUGUCCu	| | ||| |:||||||||	auCUGUGCAUGUUAGUACAGGu	2	21	18	39	[mm9:2:129057554-129057575:+]	0.502	164	7	-20.07	-0.1128
MIMAT0003130	mmu-miR-486	211446	Exoc3	uc007reu.1	NM_177333	gagccCCGUCGAGUCAUGUCCu	| || || |||||||	uagaaGACACCUAUGUACAGGa	2	18	1030	1051	[mm9:13:74308470-74308491:-]	0.502	153	7	-16.41	-0.8048
MIMAT0003130	mmu-miR-486	110816	Pwp2	uc007fxk.1	NM_029546	gagccCCGUCGAGUCAUGUCCu	| ||| | |||||||	ucuuuGCCAG-UAUGUACAGGu	2	18	550	570	[mm9:10:77634135-77634155:-]	0.502	147	7	-16.93	-0.502
MIMAT0003130	mmu-miR-486	234374	Ddx49	uc009lzu.1	NM_001024922	gaGCCCCG-UCGAGUCAUGUCCu	:||||: :| | ||||||||	aaUGGGGUGGGAUGAGUACAGGg	2	21	70	92	[mm9:8:72817315-72817337:-]	0.5019	163	7	-30.22	-0.1795
MIMAT0003130	mmu-miR-486	319960	4930513N10Rik	uc009mzf.1	AK147860	gagccccgucgaguCAUGUCCu	|||||||	uacuuauuuuacguGUACAGGc	2	9	1751	1772	[mm9:8:98332480-98332501:+]	0.5019	140	7	-12.41	-0.1844
MIMAT0003130	mmu-miR-486	217705	Fam161b	uc007oez.1	AK034254	gagcccCGUCG--AGUCAUGUCCu	||| | | ||||||||	acaucuGCAACCUUAAGUACAGGc	2	17	539	562	[mm9:12:85686839-85686862:-]	0.5018	151	7	-16.52	-0.4773
MIMAT0003130	mmu-miR-486	67006	Cisd2	uc008rll.1	AK005301	gagccccGUCGA-GUCAUGUCCu	|||:| ||||||||	ugggccuCAGUUAAAGUACAGGa	2	16	909	931	[mm9:3:135073035-135073057:-]	0.5018	154	7	-26.7	-0.994
MIMAT0003130	mmu-miR-486	22099	Tsn	uc007cib.1	NM_011650	gagccccgucGAGUCAUGUCCu	|| ||||||||	uuuccguuucCUGAGUACAGGa	2	13	1838	1859	[mm9:1:120195522-120195543:-]	0.5018	152	7	-19.06	-0.4282
MIMAT0003130	mmu-miR-486	217705	Fam161b	uc007ofa.1	NM_172581	gagcccCGUCG--AGUCAUGUCCu	||| | | ||||||||	acaucuGCAACCUUAAGUACAGGc	2	17	916	939	[mm9:12:85686839-85686862:-]	0.5018	151	7	-16.52	-0.4037
MIMAT0003130	mmu-miR-486	74038	4632419I22Rik	uc007ksg.1	AK052488	gagcccCGUCGAG-UCAUGUCCu	|| ||| |||||||	gcacuuGCUUCUCUUGUACAGGa	2	17	2326	2348	[mm9:11:86023970-86023992:+]	0.5017	147	7	-20.41	-0.2651
MIMAT0003130	mmu-miR-486	330602	Gm5115	uc009imh.1	NM_183313	gagccccgUCGAGUCAUGUCCu	| :| ||||||||	gguagaaaACUUGAGUACAGGa	2	15	264	285	[mm9:7:107079665-107079686:-]	0.5017	150	7	-21.41	-0.5245
MIMAT0003130	mmu-miR-486	434203	Slc28a1	uc009ibs.1	NM_001004184	gagCCCCGUCGAGUCAUGUCCu	| | ||| ||||||||	ugaGUGUCAG--GAGUACAGGu	2	20	561	580	[mm9:7:88315059-88315078:+]	0.5016	148	7	-16.68	-0.1403
MIMAT0003130	mmu-miR-486	74071	Ifltd1	uc009ero.1	AK052206	gagccccgUCGAGU--CAUGUCCu	|| || |||||||	aacucauaAGACCAAUGUACAGGa	2	15	621	644	[mm9:6:145342178-145342201:-]	0.5016	141	7	-17.94	-0.9754
MIMAT0003130	mmu-miR-486	72772	Rint1	uc008wqp.1	AK160710	gagccccgUCGAGUCAUGUCCu	|| || |||||||	uuuuuaaaAG-UCUGUACAGGu	2	15	412	432	[mm9:5:23299602-23299622:+]	0.5016	148	7	-15.01	-1.0457
MIMAT0003130	mmu-miR-486	78757	Rictor	uc007vdq.1	AK082586	gagccccGUCGAGU-CAUGUCCu	|||: | |||||||	cuuguuuCAGUAAAUGUACAGGa	2	16	1000	1022	[mm9:15:6730335-6730357:+]	0.5016	146	7	-20.32	-1.1556
MIMAT0003130	mmu-miR-486	231842	Amz1	uc009aig.1	AK155136	gagccccgucGAGU-CAUGUCCu	| || |||||||	ugugugugccCACAUGUACAGGu	2	13	2008	2030	[mm9:5:141230457-141230479:+]	0.5015	143	7	-14.77	-0.1774
MIMAT0003130	mmu-miR-486	13483	Dpp6	uc008wtq.1	AK033808	gagccCCGUCGAGUCAUGUCCu	|| | | | |||||||	ccucuGGAAUC-CUGUACAGGc	2	18	29	49	[mm9:5:28023525-28023545:+]	0.5015	147	7	-16.99	-0.2072
MIMAT0003130	mmu-miR-486	75259	4930556M19Rik	uc007vgs.1	AK030258	gagccccgucGAGUCAUGUCCu	:|: |||||||	uauuuauuuaUUUUGUACAGGg	2	13	1729	1750	[mm9:15:10719139-10719160:+]	0.5015	144	7	-13.16	-0.4672
MIMAT0003130	mmu-miR-486	74478	Snx29	uc007yfi.1	AK162238	gagccccgucgagUCAUGUCCu	||||||||	ugcaaguguguggAGUACAGGc	2	10	346	367	[mm9:16:11661144-11661165:+]	0.5014	145	7	-15.16	-0.1192
MIMAT0003130	mmu-miR-486	69085	Zcchc9	uc007rkb.1	NM_145453	gagccccgucgaguCAUGUCCu	|||||||	caaucuaucaaggcGUACAGGu	2	9	136	157	[mm9:13:91936584-91936605:-]	0.5014	140	7	-14.52	-0.3747
MIMAT0003130	mmu-miR-486	59289	Ccbp2	uc009sed.1	NM_021609	gaGCCCCG---U-CGAGU----CAUGUCCu	|||||| | :||| |||||||	caCGGGGCCCAAUAUUCAAAUUGUACAGGg	2	21	1296	1325	[mm9:9:121820111-121820140:+]	0.5014	141	7	-27.99	-0.3706
MIMAT0003130	mmu-miR-486	56410	Cbln3	uc007uba.1	NM_019820	gagccccgucgagUCAUGUCCu	||||||||	gccuucuccuuaaAGUACAGGa	2	10	2255	2276	[mm9:14:56499541-56499562:-]	0.5013	145	7	-16.51	-0.3254
MIMAT0003130	mmu-miR-486	78405	Ntf5	uc009gva.1	NM_198190	gagccccGUCGA-GU-CAUGUCCu	|| || :| |||||||	ugguacuCAUCUGUAGGUACAGGc	2	16	466	489	[mm9:7:52671911-52671934:+]	0.5013	145	7	-17.99	-0.1339
MIMAT0003130	mmu-miR-486	68188	Sympk	uc009fkg.1	AK172040	gagccCCGUC--GAG---UCAUGUCCu	||:|| ||| ||||||||	caccaGGUAGUCCUCGGGAGUACAGGa	2	18	62	88	[mm9:7:19635545-19635571:+]	0.5013	151	7	-25.88	-0.3872
MIMAT0003130	mmu-miR-486	270066	Slc35e1	uc009mge.1	NM_177766	gagcccCGUCGAGUCAUGUCCu	||| :| |||||||	cacucuGCAUUUGUGUACAGGg	2	17	222	243	[mm9:8:75007422-75007443:-]	0.5013	152	7	-19.56	-0.1394
MIMAT0003130	mmu-miR-486	17210	Mcl1	uc008qkl.1	NM_008562	gagcccCGUCGAGUCAUGUCCu	||||: | |||||||	gaagcuGCAGUGCUGUACAGGa	2	17	470	491	[mm9:3:95465216-95465237:+]	0.5013	160	7	-21.82	-0.1706
MIMAT0003130	mmu-miR-486	319164	Hist1h2ac	uc007puk.1	NM_178189	gagccccgucgagUCAUGUCCu	||||||||	cucaaauguuaggAGUACAGGc	2	10	1125	1146	[mm9:13:23774248-23774269:-]	0.5013	145	7	-15.11	-0.1524
MIMAT0003130	mmu-miR-486	14672	Gna11	uc007gil.1	NM_010301	gagccCCGUCGAGUCAUGUCCu	| ::| | |||||||	gagaaGUUGGGACUGUACAGGu	2	18	1396	1417	[mm9:10:80992123-80992144:-]	0.5012	145	7	-18.04	-0.1332
MIMAT0003130	mmu-miR-486	21749	Terf1	uc007ajg.1	AK036615	gagccccgucgagUCAUGUCCu	||||||||	accaaacaaaaaaAGUACAGGa	2	10	2259	2280	[mm9:1:15812119-15812140:+]	0.5012	145	7	-16.05	-1.1603
MIMAT0003130	mmu-miR-486	73212	3110082I17Rik	uc009agl.1	BC058580	gagcCCCGU-C-GAGU-CAUGUCCu	||| | | || | |||||||	gauaGGGAAUGUCUGAGGUACAGGa	2	19	175	199	[mm9:5:139836927-139836951:-]	0.5012	147	7	-21.32	-0.1458
MIMAT0003130	mmu-miR-486	66352	Blzf1	uc007dig.1	NM_025505	gagccCCGUCGA-GUCAUGUCCu	| || | |||||||||	guucaGACAUAUGCAGUACAGGg	2	18	2320	2342	[mm9:1:166220015-166220037:-]	0.5011	152	7	-20.91	-0.2919
MIMAT0003130	mmu-miR-486	14762	Gpr33	uc007nnf.1	NM_008159	gagccccGUCGAGUCAUGUCCu	|| | |||||||	agacacaCACCCGUGUACAGGa	2	16	163	184	[mm9:12:53124038-53124059:-]	0.5011	143	7	-15.71	-1.0975
MIMAT0003130	mmu-miR-486	18115	Nnt	uc007ryw.1	NM_008710	gagcccCGUCG-A-GUCAUGUCCu	||| | | |||||||||	ucuccaGCACCAUGCAGUACAGGg	2	17	1780	1803	[mm9:13:120123255-120123278:-]	0.5011	154	7	-23.63	-0.1488
MIMAT0003130	mmu-miR-486	211482	Efhb	uc008czm.1	AK167235	gagccccgucGA-GUCAUGUCCu	|| |||||||||	aggucucacuCUACAGUACAGGc	2	13	1210	1232	[mm9:17:53538758-53538780:-]	0.5011	151	7	-18.93	-0.2684
MIMAT0003130	mmu-miR-486	55943	Stx8	uc007jni.1	AK011376	gagcccCGUCGAGUCAUGUCCu	|:| | |||||||	auauauGUACAUGUGUACAGGu	2	17	852	873	[mm9:11:67800748-67800769:+]	0.5011	144	7	-12	-0.2238
MIMAT0003130	mmu-miR-486	99311	Commd7	uc008nia.1	NM_133850	gagccccGUCGAGU--CAUGUCCu	|| ||| |||||||	uuaucauCAUGUCACUGUACAGGc	2	16	306	329	[mm9:2:153447021-153447044:-]	0.5011	146	7	-13.02	-0.1002
MIMAT0003130	mmu-miR-486	18415	Hspa4l	uc008pbj.1	AK032066	gagccccgUCGAGUCAUGUCCu	|| |::|||||||	uauguuuaAGAUUGGUACAGGu	2	15	961	982	[mm9:3:40562123-40562144:+]	0.501	154	7	-15.94	-0.4151
MIMAT0003130	mmu-miR-486	23857	Dmtf1	uc008wlf.1	AK030508	gagcccCGUCGAGU-CAUGUCCu	| ||| | |||||||	uugguaGAAGCCAAUGUACAGGg	2	17	2054	2076	[mm9:5:9146759-9146781:-]	0.501	147	7	-20.42	-0.5302
MIMAT0003130	mmu-miR-486	28193	Reep3	uc007flq.1	NM_178606	gagccccGUCGA-GU-CAUGUCCu	||| | :: |||||||	ccucacaCAGAUAUGCGUACAGGc	2	16	1100	1123	[mm9:10:66475355-66475378:-]	0.501	141	7	-17.1	-0.1315
MIMAT0003130	mmu-miR-486	381695	N4bp2l2	uc009aug.1	NM_201369	gagccCCGUCGAGUCAUGUCCu	| ||| ||||||||	cuacaGUCAG-AAAGUACAGGa	2	18	1233	1253	[mm9:5:151451881-151451901:-]	0.501	147	7	-20.6	-0.4427
MIMAT0003130	mmu-miR-486	231051	Mll3	uc008wsx.1	AK044828	gagccCCGU-CGAGUCAUGUCCu	||:| |: |||||||||	gagcaGGUAUGUGCAGUACAGGa	2	18	1132	1154	[mm9:5:24890282-24890304:-]	0.501	160	7	-24.15	-0.4298
MIMAT0003130	mmu-miR-486	234479	Gm4890	uc009mio.1	AK041972	gagccccguCGAGU-CAUGUCCu	|| :| |||||||	ucuuuauguGCGUAUGUACAGGa	2	14	1899	1921	[mm9:8:81830975-81830997:+]	0.501	144	7	-16.4	-0.6072
MIMAT0003130	mmu-miR-486	54630	Prickle3	uc009slt.1	AK079845	gagcCCCGUCGAGUCAUGUCCu	| |:: | |||||||	guguGUGUGUGUGUGUACAGGu	2	19	87	108	[mm9:X:7237067-7237088:+]	0.501	142	7	-14.1	-0.1072
MIMAT0003130	mmu-miR-486	209176	Ido2	uc009lez.1	NM_145949	gaGCCCCGUCGAGU---CAUGUCCu	| | |:|||| : |||||||	guCUGAGUAGCUGGGAUGUACAGGg	2	21	1022	1046	[mm9:8:25643029-25643053:-]	0.5009	151	7	-21.36	-0.1075
MIMAT0003130	mmu-miR-486	72055	Slc38a10	uc007mrv.1	NM_024249	gagcccCGU-CGAGUCAUGUCCu	||| | | ||||||||	gagguuGCACGGUGAGUACAGGc	2	17	695	717	[mm9:11:119965594-119965616:-]	0.5009	155	7	-20.58	-0.1058
MIMAT0003130	mmu-miR-486	20977	Syp	uc009slr.1	AK034291	gagccccGUCGAGUCAUGUCCu	|||| ||||||||	ugcuacuCAGC-AAGUACAGGc	2	16	1071	1091	[mm9:X:7223558-7223578:+]	0.5009	153	7	-19.68	-0.1135
MIMAT0003130	mmu-miR-486	235533	Gk5	uc009rcb.1	AK090372	gaGCCCCGUCGA-----GUCAUGUCCu	:||||: || :||||||||	auUGGGGUUACUAACGGUAGUACAGGu	2	21	2500	2526	[mm9:9:96073834-96073860:+]	0.5009	147	7	-27.29	-0.2553
MIMAT0003130	mmu-miR-486	619327	G630093K05Rik	uc007qia.1	AK165697	gagccCCGUCGAGUCAUGUCCu	||||| |||||||	gaauuGGCAG----GUACAGGu	2	18	458	475	[mm9:13:48027519-48027536:+]	0.5009	144	7	-18.75	-0.1043
MIMAT0003130	mmu-miR-486	104884	Tdp1	uc007ose.1	AK088990	gagcCCCGUCGAGU---CAUGUCCu	|||::|: || |||||||	cuguGGGUGGUACAUACGUACAGGc	2	19	773	797	[mm9:12:101125787-101125811:+]	0.5009	153	7	-21.37	-0.1641
MIMAT0003130	mmu-miR-486	381483	Gm5149	uc008rsf.1	NM_001033772	gaGCCCCG-UCGA-GU-CAUGUCCu	:| ||| | || :: |||||||	guUGUGGCUAACUGUGUGUACAGGa	2	21	821	845	[mm9:3:149008756-149008780:+]	0.5008	145	7	-20.24	-0.9605
MIMAT0003130	mmu-miR-486	11994	Pcdh15	uc007fpg.1	DQ354417	gagcccCGU-CGAG--UCAUGUCCu	||| ||| ||||||||	uuuacuGCACUCUCAAAGUACAGGa	2	17	451	475	[mm9:10:73969794-73969818:+]	0.5008	150	7	-19.71	-1.0358
MIMAT0003130	mmu-miR-486	239337	Adamts12	uc007vha.1	AK054015	gagccCCGUCGAGUCAUGUCCu	| | :| :|||||||	ucccuGACCCUUGGGUACAGGa	2	18	984	1005	[mm9:15:11146300-11146321:+]	0.5008	145	7	-18.21	-0.2468
MIMAT0003130	mmu-miR-486	229937	Znhit6	uc008rqo.1	NM_001081094	gagccccgucgaGUCAUGUCCu	::|||||||	aguguccauaugUGGUACAGGa	2	11	970	991	[mm9:3:145267909-145267930:+]	0.5008	142	7	-13.75	-0.3306
MIMAT0003130	mmu-miR-486	217449	Ttc15	uc007nfy.1	AK052245	gagccccGUCGAGUCAUGUCCu	| || : |||||||	agaucauCCGCAUUGUACAGGg	2	16	479	500	[mm9:12:29387865-29387886:-]	0.5008	147	7	-14.21	-0.4559
MIMAT0003130	mmu-miR-486	67418	Ppil4	uc007eio.1	AK164127	gagccccgucGAGUCAUGUCCu	||::|||||||	guucuauauaCUUGGUACAGGc	2	13	969	990	[mm9:10:7516395-7516416:+]	0.5008	152	7	-16.78	-0.2048
MIMAT0003130	mmu-miR-486	55947	Dclre1a	uc008hzb.1	AK012900	gagccccguCGAGU-CAUGUCCu	|:|:| |||||||	#NAME?	2	14	1	17	[mm9:19:56621030-56621046:-]	0.5008	148	7	-15.21	-0.8944
MIMAT0003130	mmu-miR-486	59289	Ccbp2	uc009sed.1	NM_021609	gagccccGUCGAGUCAUGUCCu	|| ||| |||||||	auauuuuCA-CUCUGUACAGGg	2	16	572	592	[mm9:9:121819387-121819407:+]	0.5008	153	7	-19.6	-0.2222
MIMAT0003130	mmu-miR-486	56697	Akap10	uc007jik.1	AK083255	gagcccCGUCGAGUCAUGUCCu	| | |||||||||||	acagcuGAAUCUCAGUACAGGg	2	17	542	563	[mm9:11:61706277-61706298:-]	0.5008	164	7	-24.21	-0.1361
MIMAT0003130	mmu-miR-486	231380	Uba6	uc008xxk.1	AK053583	gagccccgucgAGUCAUGUCCu	|| |||||||	uuuuuuagauaUCUGUACAGGu	2	12	841	862	[mm9:5:86550450-86550471:-]	0.5008	147	7	-16.6	-0.9613
MIMAT0003130	mmu-miR-486	226971	Plekhb2	uc007apk.1	AK082118	gagccccgUCGA-GUCAUGUCCu	|||| ||||||||	accuuacaAGCUGAAGUACAGGa	2	15	2243	2265	[mm9:1:34928579-34928601:+]	0.5008	153	7	-21.11	-0.134
MIMAT0003130	mmu-miR-486	328839	Gm5094	uc008czi.1	NM_177825	gaGCCCCGUCGAGUCAUGUCCu	:|| || | | :|||||||	ccUGGUGCUG-UGGGUACAGGa	2	21	425	445	[mm9:17:52592344-52592364:-]	0.5008	154	7	-21.89	-0.2127
MIMAT0003130	mmu-miR-486	76089	Rapgef2	uc008pnn.1	AK172139	gagcccCGUCGAGUCAUGUCCu	|||| |||||||||	gcacauGCAG-ACAGUACAGGc	2	17	440	460	[mm9:3:78915627-78915647:-]	0.5008	158	7	-22.62	-0.3385
MIMAT0003130	mmu-miR-486	27967	Cherp	uc009mgc.1	AK017525	gagccccgUCGA-GUCAUGUCCu	||:| |||||||||	auuguacaAGUUCCAGUACAGGc	2	15	291	313	[mm9:8:74997896-74997918:-]	0.5007	157	7	-21.39	-0.4272
MIMAT0003130	mmu-miR-486	12234	Btrc	uc008hqx.1	AK052317	gaGCCCCGUCGA-GUCAUGUCCu	| | | |||| ||||||||	caCAGUGGAGCUGAAGUACAGGa	2	21	2515	2537	[mm9:19:45596585-45596607:+]	0.5007	159	7	-23.91	-0.4232
MIMAT0003130	mmu-miR-486	21422	Tcfcp2	uc007xrn.1	AK051891	gaGCCCCGUCGAGUCAUGUCCu	| || | | ||||||||	guCUGGUCUG-AAAGUACAGGu	2	21	709	729	[mm9:15:100357492-100357512:-]	0.5007	146	7	-18.84	-0.4946
MIMAT0003130	mmu-miR-486	75137	Rprd2	uc008qlb.1	AK087157	gagccccgucgaGU-CAUGUCCu	|| |||||||	aucuccaggaucCAUGUACAGGu	2	11	943	965	[mm9:3:95577062-95577084:-]	0.5007	141	7	-19.75	-0.1647
MIMAT0003130	mmu-miR-486	12977	Csf1	uc008qxn.1	AK136808	gagcccCGUCGAGU---CAUGUCCu	||| : || |||||||	acccuaGCAAUCCAGAGGUACAGGc	2	17	137	161	[mm9:3:107550854-107550878:-]	0.5007	143	7	-16.65	-0.1804
MIMAT0003130	mmu-miR-486	67446	Dusp28	uc007cbu.1	NM_175118	gagccccgucgaGUCAUGUCCu	:||||||||	ccaucuugauggUAGUACAGGa	2	11	97	118	[mm9:1:94804361-94804382:+]	0.5007	146	7	-20.38	-0.6278
MIMAT0003130	mmu-miR-486	18795	Plcb1	uc008mnw.1	AK141464	gagccccgucgagUCAUGUCCu	:|||||||	ccagcaaucaagaGGUACAGGc	2	10	113	134	[mm9:2:135078735-135078756:+]	0.5007	141	7	-15.84	-0.2122
MIMAT0003130	mmu-miR-486	71101	4933407H18Rik	uc008xar.1	AK156117	gagccccGUCGA--GUCAUGUCCu	|| || ||||||||	aaagacaCAUCUAGGAGUACAGGc	2	16	294	317	[mm9:5:33752496-33752519:+]	0.5007	146	7	-15.68	-0.2192
MIMAT0003130	mmu-miR-486	67046	Tbc1d7	uc007qfw.1	AK049036	gaGCCCCGUCGAGUCAUGUCCu	| | |:| : :||||||||	ccCUGCGUA-UGUAGUACAGGc	2	21	1166	1186	[mm9:13:43259351-43259371:-]	0.5007	150	7	-17.34	-0.1128
MIMAT0003130	mmu-miR-486	432611	Dnaic2	uc007mfp.1	AK081229	gagccCCGUCGAGUCAUGUCCu	| | || ||||||||	ucucuGCCUCCUGAGUACAGGa	2	18	792	813	[mm9:11:114615148-114615169:+]	0.5007	153	7	-21.78	-0.4431
MIMAT0003130	mmu-miR-486	319899	Dock6	uc009omt.1	AK080190	gagcccCGUCGAG--UCAUGUCCu	| ||:|| ||||||||	cuauuuGAAGUUCAAAGUACAGGa	2	17	374	397	[mm9:9:21648239-21648262:-]	0.5006	155	7	-21.82	-1.0168
MIMAT0003130	mmu-miR-486	83922	Tsga14	uc009bfr.1	NM_031998	gagcCCCGUCGAGUCAUGUCCu	|| :|| |||||||||	agaaGGAGGGCCCAGUACAGGa	2	19	651	672	[mm9:6:30605030-30605051:-]	0.5006	162	7	-24.95	-0.1062
MIMAT0003130	mmu-miR-486	17420	Mnat1	uc007nwd.1	AK048499	gagcccCG-UCGAGUCAUGUCCu	|| || :||||||||	ucuucuGCAAGAGUAGUACAGGc	2	17	801	823	[mm9:12:74269944-74269966:+]	0.5006	151	7	-19.95	-0.1023
MIMAT0003130	mmu-miR-486	19063	Ppt1	uc008uoh.1	NM_008917	gagcccCGUCGAG-UCAUGUCCu	|| :|| ||||||||	cccucuGCCUUUCAAGUACAGGg	2	17	744	766	[mm9:4:122535619-122535641:+]	0.5006	151	7	-21.84	-0.1578
MIMAT0003130	mmu-miR-486	214669	L3mbtl2	uc007wwu.1	NM_145993	gaGCCCCGUCGAGUCAUGUCCu	| ||| || | |||||||	agCUGGGAAGAU--GUACAGGg	2	21	414	433	[mm9:15:81517896-81517915:+]	0.5006	153	7	-21.35	-0.1206
MIMAT0003130	mmu-miR-486	214669	L3mbtl2	uc007wwu.1	NM_145993	gagcccCGUCGAGU-CAUGUCCu	|| | ||| |||||||	cuacuuGCUG-UCAGGUACAGGa	2	17	465	486	[mm9:15:81517947-81517968:+]	0.5006	149	7	-19.94	-0.1487
MIMAT0003130	mmu-miR-486	19106	Eif2ak2	uc008dph.1	NM_011163	gagccccgucgaGUCAUGUCCu	::|||||||	auaguaauaaaaUGGUACAGGa	2	11	2046	2067	[mm9:17:79252412-79252433:-]	0.5006	142	7	-13.75	-0.723
MIMAT0003130	mmu-miR-486	242585	Slc35d1	uc008txm.1	AK140305	gagcCCCGUCGAGUCAUGUCCu	| |||| |: |||||||	uuuuGUGCAGGUUUGUACAGGu	2	19	576	597	[mm9:4:102877102-102877123:-]	0.5005	162	7	-21.16	-0.402
MIMAT0003130	mmu-miR-486	20352	Sema4b	uc009hzo.1	AK028896	gagccccGUCGAGUCAUGUCCu	|| || :|||||||	cugcauaCACCU-GGUACAGGa	2	16	802	822	[mm9:7:87366646-87366666:+]	0.5005	149	7	-17.38	-0.2629
MIMAT0003130	mmu-miR-486	18186	Nrp1	uc009nzq.1	AK164378	gagccccgucgaGUCAUGUCCu	:||||||||	caugaucucaugUAGUACAGGc	2	11	1355	1376	[mm9:8:130951235-130951256:+]	0.5005	146	7	-16.2	-0.1012
MIMAT0003130	mmu-miR-486	269999	Orai3	uc009jwr.1	NM_198424	gagcccCGUCGAGU-CAUGUCCu	|| | || |||||||	gccucuGCCUCCCAUGUACAGGg	2	17	707	729	[mm9:7:134918422-134918444:+]	0.5004	147	7	-18.46	-0.2637
MIMAT0003130	mmu-miR-486	234730	Fuk	uc009nli.1	AK140503	gagccCCGUCGA-GU-CAUGUCCu	| || | || |||||||	auauaGACACAUACAUGUACAGGc	2	18	331	354	[mm9:8:113422676-113422699:-]	0.5004	143	7	-13.06	-0.4667
MIMAT0003130	mmu-miR-486	654812	Angptl7	uc008vus.1	NM_001039554	gagcccCGUCGAG-UCAUGUCCu	|| | | ||||||||	gcuucuGCCUCCCAAGUACAGGg	2	17	504	526	[mm9:4:147869738-147869760:-]	0.5003	147	7	-18.45	-0.2925
MIMAT0003130	mmu-miR-486	73668	Ttc21b	uc008jww.1	AK173320	gagccccguCGAGUCAUGUCCu	|| |||||||||	acaaaauucGC-CAGUACAGGa	2	14	640	660	[mm9:2:66038516-66038536:-]	0.5003	151	7	-20.74	-0.2348
MIMAT0003130	mmu-miR-486	233726	Ipo7	uc009jet.1	AK148820	gagcccCGUCGAG--UCAUGUCCu	|:| ||: :|||||||	aauacuGUAUCUUGAGGUACAGGc	2	17	184	207	[mm9:7:117188450-117188473:+]	0.5003	147	7	-14.16	-0.1942
MIMAT0003130	mmu-miR-486	242585	Slc35d1	uc008txn.1	AK052968	gagccccgucgagUCAUGUCCu	||||||||	gaugugaaauagaAGUACAGGa	2	10	400	421	[mm9:4:102880231-102880252:-]	0.5002	145	7	-18.73	-0.7403
MIMAT0003130	mmu-miR-486	240476	Zfp407	uc008fup.1	AK132276	gagccccgucgaguCAUGUCCu	|||||||	accaaaugauuaauGUACAGGu	2	9	856	877	[mm9:18:84449740-84449761:-]	0.5001	140	7	-11.45	-0.6982
MIMAT0003130	mmu-miR-486	27206	Nrk	uc009ujy.1	AK135285	gagccccgucGAGUCAUGUCCu	|| ||||||||	cuuuauaugcCUAAGUACAGGg	2	13	742	763	[mm9:X:135524197-135524218:+]	0.5	152	7	-16.18	-0.3096
MIMAT0003130	mmu-miR-486	209018	Vps8	uc007yrk.1	AK149336	gagccccgucgaGUCAUGUCCu	| |||||||	ugagccuaugacCUGUACAGGu	2	11	63	84	[mm9:16:21545802-21545823:+]	0.5	142	7	-12.89	-0.4665
MIMAT0003130	mmu-miR-486	77252	9430038I01Rik	uc009keu.1	AK171836	gaGCCCCGUCGAGUCAUGUCCu	| || || |: |||||||	gaCAGGUGAGAUUUGUACAGGa	2	21	4188	4209	[mm9:7:144574963-144574984:-]	0.5	156	7	-18.56	-0.1564
MIMAT0003130	mmu-miR-486	114564	Csprs	uc007btr.1	AK156961	gagccccgucGAGUCAUGUCCu	| |||||||||	cuuuauaugcCCCAGUACAGGg	2	13	82	103	[mm9:1:85210197-85210218:+]	0.5	152	7	-18.76	-0.148
MIMAT0003130	mmu-miR-486	77252	9430038I01Rik	uc009kev.1	AK051763	gaGCCCCGUCGAGUCAUGUCCu	| || || |: |||||||	gaCAGGUGAGAUUUGUACAGGa	2	21	4040	4061	[mm9:7:144574963-144574984:-]	0.5	156	7	-18.56	-0.1739
MIMAT0003130	mmu-miR-486	665378	Gm7609	uc007btq.1	NM_001081746	gagccccgucGAGUCAUGUCCu	| |||||||||	cuuuauaugcCCCAGUACAGGg	2	13	82	103	[mm9:1:85210197-85210218:+]	0.5	152	7	-18.76	-0.148
MIMAT0003130	mmu-miR-486	20445	St6galnac1	uc007mme.1	NM_011371	gaGCCCCGUCGAGUCAUGUCCu	| | |:| | |||||||	auCUGUGUAAAU--GUACAGGu	2	21	510	529	[mm9:11:116626516-116626535:-]	0.5	141	7	-12.44	-0.8566
MIMAT0003130	mmu-miR-486	328563	Apol11b	uc007wnv.1	AY662646	gagCCCCGUCG-AGUCAUGUCCu	||||:||: :|||||||	gggGGGGUAGUGGGGGUACAGGa	2	20	584	606	[mm9:15:77464689-77464711:-]	0.5	158	7	-30.5	-0.2032
MIMAT0003130	mmu-miR-486	108816	4933409K07Rik	uc008slb.1	NM_178649	gagcccCGUCGAGU-CAUGUCCu	| ||| || |||||||	gguaaaGGAGC-CAUGUACAGGa	2	17	1043	1064	[mm9:4:41902676-41902697:-]	0.5	149	7	-21.64	-0.6068
MIMAT0003130	mmu-miR-486	93674	Cml3	uc009cqd.1	NM_001037842	gagccccgucGAGUCAUGUCCu	| |||||||||	cuuuauaugcCCCAGUACAGGg	2	13	303	324	[mm9:6:85710765-85710786:-]	0.5	152	7	-18.76	-0.3222
MIMAT0003130	mmu-miR-486	319545	D430020J02Rik	uc007phs.1	AK085944	gagcCCCGUC-GAGUCAUGUCCu	|| |:| | :|||||||	uagcGGCCGGAGUAGGUACAGGu	2	19	667	689	[mm9:12:117641533-117641555:-]	0.5	149	7	-22.48	-0.1219
MIMAT0003130	mmu-miR-486	93674	Cml3	uc009cqa.1	BC092089	gagccccgucGAGUCAUGUCCu	| |||||||||	cuuuauaugcCCCAGUACAGGg	2	13	303	324	[mm9:6:85656843-85656864:-]	0.5	152	7	-18.76	-0.3187
MIMAT0003130	mmu-miR-486	93674	Cml3	uc009cqc.1	BC014696	gagccccgucGAGUCAUGUCCu	| |||||||||	cuuuauaugcCCCAGUACAGGg	2	13	303	324	[mm9:6:85710765-85710786:-]	0.5	152	7	-18.76	-0.3217
MIMAT0003130	mmu-miR-486	70365	Speer5-ps1	uc007ezs.1	NR_001582	gagcCCCGUCGAGUCAUGUCCu	| ||| ||||||||	aggaGAGCAAGGAAGUACAGGc	2	19	762	783	[mm9:10:43937986-43938007:+]	0.5	150	7	-19.51	-0.1689
MIMAT0003130	mmu-miR-486	216578	Papolg	uc007ifq.1	BC037439	gagccccGUCGAGUCAUGUCCu	:| | |||||||||	cuuuauaUAUCCCAGUACAGGg	2	16	632	653	[mm9:11:23765704-23765725:-]	0.5	155	7	-17.78	-0.1219
MIMAT0003130	mmu-miR-486	67978	Tctn2	uc008zqf.1	AK165102	gagccccGUCGAGU---CAUGUCCu	|||: || |||||||	uuugcuaCAGUACAUAUGUACAGGu	2	16	536	560	[mm9:5:125054426-125054450:+]	0.5	146	7	-17.27	-0.149
MIMAT0003130	mmu-miR-486	18761	Prkcq	uc008iia.1	AK085546	gagccCCGU-CGAGUCAUGUCCu	|||| || ::|||||||	auccaGGCAGGCAUGGUACAGGa	2	18	1318	1340	[mm9:2:11183828-11183850:+]	0.5	160	7	-25.28	-0.1813
MIMAT0003130	mmu-miR-486	56045	Samhd1	uc008noo.1	AK078936	gaGCCCCGUCGAGUCAUGUCCu	| || :| ::|||||||	guCUGGAUAUAGUGGUACAGGc	2	21	1322	1343	[mm9:2:156929210-156929231:-]	0.5	148	7	-17.19	-0.142
MIMAT0003130	mmu-miR-486	225745	Haus1	uc008frt.1	AK147599	gagccccGUCGAGUCAUGUCCu	|||| |||||||||	acaaaacCAGC-CAGUACAGGu	2	16	596	616	[mm9:18:78002192-78002212:-]	0.5	161	7	-23.84	-0.1187
MIMAT0003130	mmu-miR-486	230459	Cyp2j13	uc008ttd.1	BC024451	gagcccCGUCGAGU--CAUGUCCu	||| :||: |||||||	auugaaGCA-UUCGUUGUACAGGa	2	17	1936	1958	[mm9:4:95710254-95710276:-]	0.5	145	7	-20.89	-0.2191
MIMAT0003130	mmu-miR-486	654803	B130055M24Rik	uc009jvn.1	AK045290	gagcCCCGUCGAGUCAUGUCCu	|||: || ||||||||	aaaaGGGU-GCCAAGUACAGGg	2	19	1787	1807	[mm9:7:134603879-134603899:+]	0.5	156	7	-25.38	-0.1423
MIMAT0003130	mmu-miR-486	625098	Slc38a6	uc007nwj.1	BC048389	gagcccCGUCGAGU-CAUGUCCu	| ||| || |||||||	gguaaaGGAGC-CAUGUACAGGa	2	17	822	843	[mm9:12:74412445-74412466:+]	0.5	149	7	-21.64	-0.6012
MIMAT0003130	mmu-miR-486	108816	4933409K07Rik	uc008smu.1	NM_178649	gagcccCGUCGAGU-CAUGUCCu	| ||| || |||||||	gguaaaGGAGC-CAUGUACAGGa	2	17	1043	1064	[mm9:4:42475889-42475910:+]	0.5	149	7	-21.64	-0.6068
MIMAT0003130	mmu-miR-486	16401	Itga4	uc008kgr.1	NM_010576	gagccccgucgagUCAUGUCCu	||||||||	uuguaauuuauaaAGUACAGGa	2	10	2992	3013	[mm9:2:79169764-79169785:+]	0.5	145	7	-15.1	-0.1379
MIMAT0003130	mmu-miR-486	625098	Slc38a6	uc007nwh.1	AK054341	gagcccCGUCGAGU-CAUGUCCu	| ||| || |||||||	gguaaaGGAGC-CAUGUACAGGa	2	17	457	478	[mm9:12:74412445-74412466:+]	0.5	149	7	-21.64	-0.2967
MIMAT0003130	mmu-miR-486	214253	Etnk2	uc007cqg.1	NM_175443	gagccccgucgaguCAUGUCCu	|||||||	cacuugccugggauGUACAGGa	2	9	1695	1716	[mm9:1:135271587-135271608:+]	0.5	140	7	-20.9	-0.5405
MIMAT0003130	mmu-miR-486	67897	Rnmt	uc008fnj.1	AK031780	gagccccgucgAGUCAUGUCCu	|| |||||||	ucuuuuccuuaUCUGUACAGGg	2	12	397	418	[mm9:18:68474207-68474228:+]	0.5	147	7	-15.62	-0.4793
MIMAT0003130	mmu-miR-486	57435	Plin4	uc008day.2	NM_020568	gagcccCGUCGAGUCAUGUCCu	|::|| | |||||||	guagcuGUGGC-CUGUACAGGa	2	17	587	607	[mm9:17:56240823-56240843:-]	0.5	150	7	-19.23	-0.3002
MIMAT0003130	mmu-miR-486	22368	Trpv2	uc007jjj.1	AK171222	gagccccguCGAGU-CAUGUCCu	|:|:: |||||||	cuagaauauGUUUGUGUACAGGg	2	14	427	449	[mm9:11:62398903-62398925:+]	0.5	144	7	-13.64	-0.1627
MIMAT0003130	mmu-miR-486	22368	Trpv2	uc007jjj.1	AK171222	gaGCCCCGUCGAGUCAUGUCCu	| ||| | ::|||||||	aaCUGGGAA---UGGUACAGGa	2	21	974	992	[mm9:11:62399450-62399468:+]	0.5	144	7	-19.07	-0.391
MIMAT0003130	mmu-miR-486	70005	1700029I01Rik	uc008vsn.1	NM_027285	gagccccgucgagUCAUGUCCu	||||||||	acggccccauaaaAGUACAGGa	2	10	2638	2659	[mm9:4:146556636-146556657:+]	0.5	145	7	-21.67	-0.3684
MIMAT0003130	mmu-miR-486	383619	Aim2	uc007drm.1	NM_001013779	gagccccgucGAGUCAUGUCCu	| |||||||||	gaucauaugcCCCAGUACAGGg	2	13	531	552	[mm9:1:175395680-175395701:+]	0.5	152	7	-18.76	-0.165
MIMAT0003130	mmu-miR-486	666532	Gm13139	uc008vst.1	NM_001083918	gagccccgucgagUCAUGUCCu	||||||||	acggccccauaaaAGUACAGGa	2	10	2638	2659	[mm9:4:146556636-146556657:+]	0.5	145	7	-21.67	-0.3684
MIMAT0003130	mmu-miR-486	381067	Zfp229	uc008arg.1	AK139846	gagccccgucgaguCAUGUCCu	|||||||	aaucccccaagaauGUACAGGa	2	9	619	640	[mm9:17:21884494-21884515:+]	0.5	140	7	-14.96	-1.0406
MIMAT0003130	mmu-miR-486	233789	Smg1	uc009jjr.1	AK220328	gagcccCGUCG-AGUCAUGUCCu	|::|: || |||||||	acuuauGUGGUGUCUGUACAGGg	2	17	2403	2425	[mm9:7:125347851-125347873:-]	0.5	151	7	-19.98	-0.1084
MIMAT0003130	mmu-miR-486	13853	Epm2a	uc007eju.1	AK041609	gaGCCCCGUCGAGU-CAUGUCCu	:| |||| : || |||||||	ugUGAGGCAAUGCAUGUACAGGu	2	21	1827	1849	[mm9:10:11065509-11065531:+]	0.5	159	7	-21.85	-0.1687
MIMAT0003130	mmu-miR-486	108816	4933409K07Rik	uc009sin.1	NM_178649	gagcccCGUCGAGU-CAUGUCCu	| ||| || |||||||	gguaaaGGAGC-CAUGUACAGGa	2	17	1043	1064	[mm9:Un_random:611802-611823:+]	0.5	149	7	-21.64	-0.6068
MIMAT0003130	mmu-miR-486	230459	Cyp2j13	uc008tte.1	NM_145548	gagcccCGUCGAGU--CAUGUCCu	||| :||: |||||||	auugaaGCA-UUCGUUGUACAGGa	2	17	1865	1887	[mm9:4:95710254-95710276:-]	0.5	145	7	-20.89	-0.2278
MIMAT0003130	mmu-miR-486	71106	4933413J09Rik	uc007ssp.1	AK087762	gagccccGUCGAG-U-CAUGUCCu	|| :|| | |||||||	uuuuuuuCAUUUCUAUGUACAGGu	2	16	1554	1577	[mm9:14:27218109-27218132:+]	0.5	145	7	-15.45	-0.5867
MIMAT0003130	mmu-miR-486	625098	Slc38a6	uc007nwi.1	AK140045	gagcccCGUCGAGU-CAUGUCCu	| ||| || |||||||	gguaaaGGAGC-CAUGUACAGGa	2	17	1004	1025	[mm9:12:74412445-74412466:+]	0.5	149	7	-21.64	-0.5194
MIMAT0003130	mmu-miR-486	433520	Gm14403	uc008ohb.1	NM_001024825	gagccccGUCGAGUCAUGUCCu	|||: ||||||||	gcagcaaCAGUAAAGUACAGGc	2	16	1810	1831	[mm9:2:177296278-177296299:+]	0.5	155	7	-19.69	-0.1608
MIMAT0003130	mmu-miR-486	626082	LOC626082	uc008pmu.1	AK044425	gagccCCGUCGAGUCAUGUCCu	| || : |||||||	uccuaGUCAUUAGUGUACAGGu	2	18	1185	1206	[mm9:3:73398580-73398601:+]	0.5	141	7	-13.19	-0.726
MIMAT0003130	mmu-miR-486	103537	Mbtd1	uc007kxp.1	AK141155	gagccccGUCGAGUCAUGUCCu	:|| | ||||||||	uucuauaUAG-UGAGUACAGGc	2	16	122	142	[mm9:11:93791331-93791351:+]	0.5	149	7	-16.72	-0.3593
MIMAT0003130	mmu-miR-486	12464	Cct4	uc007ien.1	AK163369	gagccccgucGAGUCAUGUCCu	:| ||||||||	guucauaugaUUGAGUACAGGc	2	13	625	646	[mm9:11:22899834-22899855:+]	0.5	148	7	-15.38	-0.6986
MIMAT0003130	mmu-miR-486	667882	Usp-ps	uc009iwu.1	NM_001033494	gaGCCCCGUCGAGUCAUGUCCu	| |||:: |::|||||||	ccCAGGGUG--UUGGUACAGGu	2	21	229	248	[mm9:7:111801897-111801916:+]	0.5	153	7	-21.8	-0.396
MIMAT0003130	mmu-miR-486	74591	Abca12	uc007bjp.1	AK029031	gagccccGUCGAGUCAUGUCCu	:|||||||||||||	cuuuauaUAGCUCAGUACAGGg	2	16	1141	1162	[mm9:1:71357916-71357937:-]	0.5	171	7	-28.71	-0.1663
MIMAT0003130	mmu-miR-486	20494	Slc10a2	uc009kub.1	NM_011388	gagccccguCGAGUCAUGUCCu	|:||||||||||	auauuuuauGUUCAGUACAGGu	2	14	458	479	[mm9:8:5085677-5085698:-]	0.4999	161	7	-21.39	-1.0103
MIMAT0003130	mmu-miR-486	237542	Osbpl8	uc007gzx.1	AK037158	gagccccgucGAGUCAUGUCCu	|||||||||||	cuuuaucugcCUCAGUACAGGg	2	13	642	663	[mm9:10:110700979-110701000:+]	0.4999	160	7	-22.52	-0.1539
MIMAT0003130	mmu-miR-486	100380879	2210418O10Rik	uc008ofw.1	AK166086	gagccccGUCGAGUCAUGUCCu	|||: ||||||||	gcagcaaCAGUAAAGUACAGGc	2	16	1842	1863	[mm9:2:175455267-175455288:-]	0.4998	155	7	-19.69	-0.1682
MIMAT0003130	mmu-miR-486	237860	Ssh2	uc007kgn.1	AK170142	gagccccgucgaguCAUGUCCu	|||||||	uugcuuuuugaaauGUACAGGa	2	9	1407	1428	[mm9:11:77244745-77244766:+]	0.4998	140	7	-13.95	-0.8562
MIMAT0003130	mmu-miR-486	18510	Pax8	uc008ipb.1	NM_011040	gagccccgucgaguCAUGUCCu	|||||||	augagucugaggguGUACAGGg	2	9	337	358	[mm9:2:24276710-24276731:-]	0.4998	140	7	-18.41	-0.1246
MIMAT0003130	mmu-miR-486	68735	Mrps18c	uc008yic.1	AK088290	gagccccgucGAGUCAUGUCCu	|||||||||||	auuuauaugcCUCAGUACAGGg	2	13	121	142	[mm9:5:101233201-101233222:+]	0.4997	160	7	-22.5	-0.3012
MIMAT0003130	mmu-miR-486	170721	Papln	uc007odt.1	AK138980	gagccccgucgaGUCAUGUCCu	::|||||||	aaccagauauggUGGUACAGGu	2	11	217	238	[mm9:12:85121926-85121947:+]	0.4997	142	7	-15.7	-0.6191
MIMAT0003130	mmu-miR-486	68054	Serpina12	uc007owp.1	NM_026535	gagcCCCGUCGAGU-CAUGUCCu	|| : || | |||||||	aaacGGCUCCCUGAGGUACAGGa	2	19	1868	1890	[mm9:12:105267339-105267361:-]	0.4997	145	7	-23.01	-0.1202
MIMAT0003130	mmu-miR-486	270160	Rab39	uc009pmm.1	NM_175562	gagccccgUCGAGUCAUGUCCu	||| ||||||||	uacacaugAGC-AAGUACAGGc	2	15	564	584	[mm9:9:53493831-53493851:-]	0.4997	148	7	-15.99	-0.2152
MIMAT0003130	mmu-miR-486	108673	Ccdc86	uc008grj.1	NM_023731	gagccccgucgagUCAUGUCCu	||||||||	gucuugucuauagAGUACAGGa	2	10	291	312	[mm9:19:11017348-11017369:-]	0.4997	145	7	-19.31	-0.7142
MIMAT0003130	mmu-miR-486	73656	Ms4a6c	uc008gsh.1	NM_028595	gagccccgucGAGUCAUGUCCu	| |||||||||	cuuuauaugcCCCAGUACAGGg	2	13	480	501	[mm9:19:11556182-11556203:+]	0.4996	152	7	-18.76	-0.139
MIMAT0003130	mmu-miR-486	77974	Rdh12	uc007oab.1	BC067213	gagccccgucGAGUCAUGUCCu	| |||||||||	gauuauaugcCCCAGUACAGGg	2	13	293	314	[mm9:12:80313056-80313077:+]	0.4994	152	7	-18.76	-0.2132
MIMAT0003130	mmu-miR-486	70998	Phf6	uc009ten.1	AK157045	gagccccgucgaguCAUGUCCu	|||||||	uguuucacuuauguGUACAGGu	2	9	2293	2314	[mm9:X:50272809-50272830:+]	0.4994	140	7	-14.06	-0.3006
MIMAT0003130	mmu-miR-486	237775	Zfp867	uc007jdy.1	NM_178417	gagccCCGUCGAGUCAUGUCCu	| | :| :|||||||	aaaaaGACUAUUGGGUACAGGa	2	18	852	873	[mm9:11:59275709-59275730:-]	0.4992	145	7	-16.74	-0.4078
MIMAT0003130	mmu-miR-486	211484	Tsga10	uc007ase.1	AK164954	gagccccGU-CGAGU-CAUGUCCu	|| |:||| |||||||	ugauuucCAUGUUCAGGUACAGGu	2	16	245	268	[mm9:1:37891655-37891678:-]	0.4991	153	7	-19.35	-0.1713
MIMAT0003130	mmu-miR-486	227746	Rabepk	uc008jiu.1	NM_145522	gagccccgucgagUCAUGUCCu	||||||||	aucacuagaaaaaAGUACAGGc	2	10	402	423	[mm9:2:34634334-34634355:-]	0.4991	145	7	-14.95	-0.8132
MIMAT0003130	mmu-miR-486	21848	Trim24	uc009bji.1	AK084870	gagccccgucGAGU-CAUGUCCu	|||: |||||||	ugugcaugucCUCGUGUACAGGu	2	13	826	848	[mm9:6:37896355-37896377:+]	0.499	147	7	-17.95	-0.1588
MIMAT0003130	mmu-miR-486	72667	Zfp444	uc009fat.1	NM_028316	gagccccGUCGAGUCAUGUCCu	||| | |||||||	acugacuCAG-UGUGUACAGGa	2	16	422	442	[mm9:7:6142004-6142024:+]	0.4989	145	7	-19	-0.2636
MIMAT0003130	mmu-miR-486	269954	Ttll13	uc009hzx.1	BC024578	gagccccGUCGAGUCAUGUCCu	:||| ||||||||	gauuacaUAGC-AAGUACAGGa	2	16	186	206	[mm9:7:87397707-87397727:+]	0.4989	149	7	-19.66	-1.0498
MIMAT0003130	mmu-miR-486	217558	G2e3	uc007nml.1	NM_001015099	gagccccGUCGAGU---CAUGUCCu	| |:||| |||||||	guacaaaCCGUUCAACUGUACAGGu	2	16	249	273	[mm9:12:52473958-52473982:+]	0.4987	146	7	-16.11	-0.2449
MIMAT0003130	mmu-miR-486	14747	Cmklr1	uc008yyj.1	NM_008153	gagcccCGUCGAGUCAUGUCCu	| | | :|||||||	cccaaaGGAUGUGGGUACAGGa	2	17	597	618	[mm9:5:114063208-114063229:-]	0.4985	144	7	-17.41	-0.2279
MIMAT0003130	mmu-miR-486	68691	1110028C15Rik	uc007bip.1	AK081413	gagccccgucGAGUCAUGUCCu	:| ||||||||	guggauuucuUUGAGUACAGGu	2	13	853	874	[mm9:1:66823646-66823667:-]	0.4984	148	7	-18.17	-0.2456
MIMAT0003130	mmu-miR-486	106894	Hmgxb3	uc008fbr.1	NM_178277	gagccCCGUCGAGUCAUGUCCu	||: :| |||||||	#NAME?	2	18	1	21	[mm9:18:61291773-61291793:-]	0.4982	145	7	-17.64	-0.1134
MIMAT0003130	mmu-miR-486	105670	Rcbtb2	uc007upj.1	NM_134083	gagccccgUCGAGUCAUGUCCu	||||: |||||||	cugguaugAGCUU-GUACAGGu	2	15	386	406	[mm9:14:73582792-73582812:+]	0.4981	152	7	-20.89	-0.2901
MIMAT0003130	mmu-miR-486	105670	Rcbtb2	uc007upo.1	AK217036	gagccccgUCGAGUCAUGUCCu	||||: |||||||	cugguaugAGCUU-GUACAGGu	2	15	393	413	[mm9:14:73582792-73582812:+]	0.4981	152	7	-20.89	-0.289
MIMAT0003130	mmu-miR-486	57080	Gtf2ird1	uc008zwg.1	AK079487	gagccccgucgagUCAUGUCCu	:|||||||	aauguugucauagGGUACAGGg	2	10	119	140	[mm9:5:134851637-134851658:-]	0.498	141	7	-15.4	-0.2208
MIMAT0003130	mmu-miR-486	104884	Tdp1	uc007osf.1	NM_028354	gaGCCCCGUCGAG---UCAUGUCCu	:|||| || |: ||||||||	gaUGGGGAAGGUUUAGAGUACAGGg	2	21	183	207	[mm9:12:101173593-101173617:+]	0.4977	159	7	-27.46	-0.2244
MIMAT0003130	mmu-miR-486	71924	Tube1	uc007evu.1	NM_028006	gagccccgucGAGUCAUGUCCu	:||||||||||	uaauguugguUUCAGUACAGGu	2	13	713	734	[mm9:10:38870136-38870157:+]	0.4975	156	7	-22.39	-0.6626
MIMAT0003130	mmu-miR-486	71924	Tube1	uc007evv.1	AK087403	gagccccgucGAGUCAUGUCCu	:||||||||||	uaauguugguUUCAGUACAGGu	2	13	2025	2046	[mm9:10:38870136-38870157:+]	0.4975	156	7	-22.39	-0.3892
MIMAT0003130	mmu-miR-486	241915	Phc3	uc008ovr.1	AK166296	gagccccgucGAGUCAUGUCCu	||| |||||||	uaauguauuuCUCUGUACAGGu	2	13	98	119	[mm9:3:30828556-30828577:-]	0.4973	152	7	-17.46	-0.7909
MIMAT0003130	mmu-miR-486	59047	Pnkp	uc009grg.1	NM_021549	gagccccgucgagUCAUGUCCu	:|||||||	uuaaauuugaccaGGUACAGGa	2	10	242	263	[mm9:7:52118234-52118255:+]	0.4972	141	7	-16.54	-0.7968
MIMAT0003130	mmu-miR-486	58212	Srrm3	uc008zzc.1	BC051947	gagccccgucgagUCAUGUCCu	:|||||||	gaauccaaccuggGGUACAGGa	2	10	865	886	[mm9:5:136350043-136350064:+]	0.497	141	7	-19.09	-0.1808
MIMAT0003130	mmu-miR-486	225471	Ticam2	uc008evp.1	NM_173394	gagCCCCGUCGAGUCAUGUCCu	|| ::|||: |||||||	uugGGUUUGGCUUUGUACAGGg	2	20	1389	1410	[mm9:18:46718564-46718585:-]	0.4962	159	7	-25.47	-0.2525
MIMAT0003130	mmu-miR-486	69656	Pir	uc009uvk.1	AK082922	gagccCCGUCGAGUCAUGUCCu	|||| :|||||||	auccaGGCA-AAAGGUACAGGa	2	18	175	195	[mm9:X:160780633-160780653:+]	0.4959	143	7	-21.59	-0.29
MIMAT0003130	mmu-miR-486	56442	Serinc1	uc007fcm.1	NM_019760	gagccccgucgaGUCAUGUCCu	|||||||||	guuaguggaaaaCAGUACAGGa	2	11	523	544	[mm9:10:57236419-57236440:-]	0.4958	150	7	-20.27	-0.4941
MIMAT0003130	mmu-miR-486	78266	Zfp687	uc008qhp.1	NM_030074	gagccccgucgaguCAUGUCCu	|||||||	auggacugaaggauGUACAGGg	2	9	296	317	[mm9:3:94811080-94811101:-]	0.4955	140	7	-16.72	-0.3136
MIMAT0003130	mmu-miR-486	56295	Higd1a	uc009seb.1	NM_019814	gagccccGUCGAGUCAUGUCCu	::|| :||||||||	aaauacaUGGCCUAGUACAGGc	2	16	849	870	[mm9:9:121757882-121757903:-]	0.4954	155	7	-18.65	-0.252
MIMAT0003130	mmu-miR-486	66959	Dusp26	uc009ljb.1	NM_025869	gagccCCGUCGAGUCAUGUCCu	|| || | :|||||||	gugaaGGAAGGU-GGUACAGGu	2	18	393	413	[mm9:8:32207253-32207273:+]	0.4951	151	7	-17.26	-0.1845
MIMAT0003130	mmu-miR-486	103406	Zfr2	uc007ggr.1	BC072571	gagccccgucgagUCAUGUCCu	||||||||	ccucuacccaggaAGUACAGGu	2	10	131	152	[mm9:10:80713793-80713814:+]	0.4947	145	7	-20.12	-0.126
MIMAT0003130	mmu-miR-486	23790	Coro1c	uc008yyu.1	NM_011779	gagccCCGUCGAGU-CAUGUCCu	| |||| | |||||||	uggcuGCCAGCAAAUGUACAGGu	2	18	1384	1406	[mm9:5:114292952-114292974:-]	0.4944	152	7	-19.44	-0.2196
MIMAT0003130	mmu-miR-486	13684	Eif4e	uc008rnn.1	NM_007917	gagccccgucgaguCAUGUCCu	|||||||	cugauugauacaguGUACAGGc	2	9	1922	1943	[mm9:3:138220390-138220411:+]	0.4936	140	7	-14.97	-0.1034
MIMAT0003130	mmu-miR-486	99382	Abtb2	uc008lix.1	NM_178890	gagccccgUCGA-GUCAUGUCCu	:||| |||||||||	ugaugaugGGCUACAGUACAGGa	2	15	551	573	[mm9:2:103558065-103558087:+]	0.4919	157	7	-25.42	-0.4074
MIMAT0003130	mmu-miR-486	243371	Lrrc61	uc009bus.1	NM_177736	gagccccgucgaguCAUGUCCu	|||||||	agcuucccuuauauGUACAGGu	2	9	581	602	[mm9:6:48519648-48519669:+]	0.4918	140	7	-13.51	-0.5613
MIMAT0003130	mmu-miR-486	211651	Fancd2	uc009dgw.1	AK019136	gagcccCGUCGAGUCAUGUCCu	|:| |::|||||||	aacauuGUAAAUUGGUACAGGu	2	17	816	837	[mm9:6:113487862-113487883:+]	0.4902	152	7	-15.59	-0.315
MIMAT0003130	mmu-miR-486	17381	Mmp12	uc009oci.1	NM_008605	gagcCCCGUCGAGUCAUGUCCu	||| || | |||||||	auaaGGGGAGGU--GUACAGGu	2	19	109	128	[mm9:9:7358436-7358455:+]	0.4897	151	7	-21.75	-0.1928
MIMAT0003130	mmu-miR-486	12922	Crhr2	uc009cak.1	NM_009953	gaGCCCCGUCGAGUCAUGUCCu	| |||:| | :|||||||	caCAGGGUA-CAAGGUACAGGa	2	21	92	112	[mm9:6:55041160-55041180:-]	0.4897	154	7	-23.17	-0.1659
MIMAT0003130	mmu-miR-486	80707	Wwox	uc009nod.1	NM_019573	gagccccgUCGA-GUCAUGUCCu	| || |||||||||	gugcccugAACUCCAGUACAGGg	2	15	74	96	[mm9:8:117875800-117875822:+]	0.4895	153	7	-19.78	-0.2413
MIMAT0003130	mmu-miR-486	67976	Trabd	uc007xfc.1	NM_026485	gagcccCGUCGAGU---CAUGUCCu	|| :||| |||||||	cagccaGCCAUUCAUGUGUACAGGc	2	17	937	961	[mm9:15:88917300-88917324:+]	0.4884	143	7	-16.37	-0.3308
MIMAT0003130	mmu-miR-486	12464	Cct4	uc007ien.1	AK163369	gagcCCCGUCGAGU---CAUGUCCu	| ||| : || |||||||	guauGUGCAUUGCAUGUGUACAGGa	2	19	39	63	[mm9:11:22899248-22899272:+]	0.4884	145	7	-15.84	-0.8634
MIMAT0003130	mmu-miR-486	75276	Ppp1r1c	uc008kha.1	AK157871	gagccccgucgagUCAUGUCCu	||||||||	aaauauacauacaAGUACAGGu	2	10	3021	3042	[mm9:2:79658590-79658611:+]	0.4882	145	7	-15.06	-0.7063
MIMAT0003130	mmu-miR-486	75276	Ppp1r1c	uc008kgz.1	AK083940	gagccccgucgagUCAUGUCCu	||||||||	aaauauacauacaAGUACAGGu	2	10	3686	3707	[mm9:2:79658590-79658611:+]	0.4882	145	7	-15.06	-0.5587
MIMAT0003130	mmu-miR-486	70337	Iyd	uc007ehp.1	NM_027391	gagccccgucgaguCAUGUCCu	|||||||	cuucugaaaccaguGUACAGGg	2	9	92	113	[mm9:10:6792216-6792237:-]	0.4881	140	7	-15.47	-0.3551
MIMAT0003130	mmu-miR-486	320068	E130006N16Rik	uc008kvv.1	AK087376	gagccccgucGAGUCAUGUCCu	:|: |||||||	cauaacuaucUUUUGUACAGGg	2	13	820	841	[mm9:2:91122268-91122289:+]	0.488	144	7	-14.57	-0.1961
MIMAT0003130	mmu-miR-486	237465	Ccdc38	uc007guu.1	NM_175488	gagccccGUCGAGUCAUGUCCu	|| || ||||||||	uauuguuCA-CU-AGUACAGGc	2	16	153	172	[mm9:10:93045453-93045472:+]	0.4876	147	7	-15.57	-0.228
MIMAT0003130	mmu-miR-486	52635	Esyt2	uc007pho.1	NM_028731	gagccccGUCGAG-UCAUGUCCu	:| :|| |||||||	cacucuaUAUUUCUUGUACAGGc	2	16	2625	2647	[mm9:12:117611314-117611336:+]	0.4874	142	7	-16.15	-0.1574
MIMAT0003130	mmu-miR-486	14236	Foxn2	uc008dvk.1	NM_180974	gagccccGUCGAGU--CAUGUCCu	:| || | |||||||	guguguuUAUCUAAUUGUACAGGg	2	16	83	106	[mm9:17:88875377-88875400:+]	0.4872	142	7	-14.23	-0.5915
MIMAT0003130	mmu-miR-486	12460	Ccs	uc008gba.1	NM_016892	gagccccGUC--GAGUCAUGUCCu	||| || ||||||||	gcuuguaCAGGCCUAAGUACAGGg	2	16	72	95	[mm9:19:4825416-4825439:-]	0.4871	154	7	-23.38	-0.1377
MIMAT0003130	mmu-miR-486	12460	Ccs	uc008gba.1	NM_016892	gaGCCCCG--UCGAGUCAUGUCCu	|||| | |||: |||||||	ugCGGGCCCUUGCUU-GUACAGGc	2	21	61	83	[mm9:19:4825428-4825450:-]	0.4871	153	7	-25.2	-0.2681
MIMAT0003130	mmu-miR-486	69051	Pycr2	uc007dwv.1	NM_133705	gagccCCGUCGA-GUCAUGUCCu	| | || :||||||||	ucccuGUCCCCUGUAGUACAGGg	2	18	19	41	[mm9:1:182837792-182837814:+]	0.4855	148	7	-16.72	-0.1142
MIMAT0003130	mmu-miR-486	100038363	F630028O10Rik	uc009tuh.1	AK170206	gagccccGUCGAGUCAUGUCCu	:| :| |||||||	ucacuuuUAUUUAUGUACAGGg	2	16	1172	1193	[mm9:X:93437392-93437413:+]	0.4851	143	7	-14.7	-0.5038
MIMAT0003130	mmu-miR-486	28185	Tomm70a	uc007zmz.1	NM_138599	gagccccgucGAGUCAUGUCCu	||: |||||||	cucauugauaCUU-GUACAGGa	2	13	587	607	[mm9:16:57153436-57153456:+]	0.485	142	7	-16.82	-0.8904
MIMAT0003130	mmu-miR-486	16536	Kcnq2	uc008ola.1	AK079328	gagcccCGUCGAGU----CAUGUCCu	||| |||| |||||||	acacauGCA-CUCAACAUGUACAGGu	2	17	473	497	[mm9:2:180820987-180821011:-]	0.4845	145	7	-17.98	-0.5056
MIMAT0003130	mmu-miR-486	268319	BC025920	uc007giw.1	AK140772	gagcccCGUCGAGUCAUGUCCu	| || | :|||||||	agaacaGAAGAU-GGUACAGGu	2	17	239	259	[mm9:10:81070930-81070950:+]	0.4824	146	7	-16.55	-0.1746
MIMAT0003130	mmu-miR-486	268319	BC025920	uc007gix.1	BC145724	gagcccCGUCGAGUCAUGUCCu	| || | :|||||||	agaacaGAAGAU-GGUACAGGu	2	17	222	242	[mm9:10:81070930-81070950:+]	0.4824	146	7	-16.55	-0.1741
MIMAT0003130	mmu-miR-486	67689	Aldh3b1	uc008fxq.1	NM_026316	gagCCCCGUCGAGUCAUGUCCu	||||: : :|||||||	gcaGGGGUUUUGGGGUACAGGa	2	20	1	22	[mm9:19:3913872-3913893:-]	0.4818	151	7	-25.53	-0.3401
MIMAT0003130	mmu-miR-486	11932	Atp1b2	uc007jqo.1	NM_013415	gagccccgucgagUCAUGUCCu	:|||||||	ccauccccuuagaGGUACAGGa	2	10	366	387	[mm9:11:69414363-69414384:-]	0.4807	141	7	-16.99	-0.2581
MIMAT0003130	mmu-miR-486	74340	Ahcyl2	uc009beg.1	AK165725	gagccccgucgaGUCAUGUCCu	:||||||||	agcuccccuaugUAGUACAGGu	2	11	459	480	[mm9:6:29813721-29813742:+]	0.4802	146	7	-17.89	-0.1116
MIMAT0003130	mmu-miR-486	628308	Gm14420	uc008oha.1	BC124559	gagccccgucgaGU-CAUGUCCu	|| |||||||	uauauaagcgaaCACGUACAGGa	2	11	301	323	[mm9:2:177261209-177261231:+]	0.4802	141	7	-17.69	-0.1634
MIMAT0003130	mmu-miR-486	53973	Cyp3a41a	uc009amw.1	NM_017396	gagccccGUCG-AGUCAUGUCCu	|||: || |||||||	gcuuucuCAGUGUCUGUACAGGu	2	16	151	173	[mm9:5:146505909-146505931:-]	0.4801	154	7	-19.6	-0.2324
MIMAT0003130	mmu-miR-486	14634	Gli3	uc007pns.1	NM_008130	gagccccgucgagUCAUGUCCu	||||||||	gcuuuuuaaugaaAGUACAGGc	2	10	2539	2560	[mm9:13:15821153-15821174:+]	0.4793	145	7	-14.52	-0.211
MIMAT0003130	mmu-miR-486	14810	Grin1	uc008irm.1	AK090286	gagccCCGUCGAGU-CAUGUCCu	||: | || |||||||	cacuaGGUCUCACAGGUACAGGu	2	18	19	41	[mm9:2:25172156-25172178:-]	0.478	148	7	-18.24	-0.1567
MIMAT0003130	mmu-miR-486	22260	Nr1h2	uc009gqd.1	AK054508	gaGCCCCG--UCGAGUCAUGUCCu	| | || | | ::|||||||	acCAGAGCUGAACAUGGUACAGGc	2	21	226	249	[mm9:7:51806640-51806663:-]	0.4777	147	7	-14.07	-0.2159
MIMAT0003130	mmu-miR-486	66898	Baiap2l1	uc009alq.1	NM_025833	gagcccCGUCGAG-UCAUGUCCu	||| | | ||||||||	ggcuccGCA-CACGAGUACAGGa	2	17	1292	1313	[mm9:5:145025513-145025534:-]	0.4732	149	7	-20.5	-0.1069
MIMAT0003130	mmu-miR-486	66898	Baiap2l1	uc009alq.1	NM_025833	gaGCCCCGUCGAG-U-CAUGUCCu	:|| |:| || | |||||||	auUGGUCCGGGUCUAUGUACAGGa	2	21	1011	1034	[mm9:5:145025792-145025815:-]	0.4705	150	7	-24.76	-0.3659
MIMAT0003130	mmu-miR-486	18789	Papola	uc007oyw.1	U52197	gagccccgucgAGUCAUGUCCu	||||||||||	guuucccuucaUCAGUACAGGg	2	12	149	170	[mm9:12:107051654-107051675:+]	0.4665	155	7	-19.42	-0.2474
MIMAT0003130	mmu-miR-486	448850	Znhit3	uc007kre.1	NM_001005223	gagccccGUCG--AGUCAUGUCCu	:||| | |||||||	augugcaUAGCCAUAUGUACAGGg	2	16	271	294	[mm9:11:84724675-84724698:-]	0.4656	142	7	-18.05	-0.5381
MIMAT0003130	mmu-miR-486	29866	Cabp2	uc008fyk.1	NM_013878	gagcCCCGUCGAGUCAUGUCCu	|| || || |||||||	ugaaGGUCA-CUGUGUACAGGa	2	19	75	95	[mm9:19:4087211-4087231:+]	0.4649	152	7	-18.87	-0.3274
MIMAT0003130	mmu-miR-486	66957	Serpinb11	uc007chl.1	NM_025867	gagCCCCGUCGA---GUCAUGUCCu	| | :|||| ||||||||	ucaGAGAUAGCUAAGAAGUACAGGg	2	20	22	46	[mm9:1:109276606-109276630:+]	0.4642	150	7	-22.15	-0.2117
MIMAT0003130	mmu-miR-486	627891	LOC627891	uc009vcg.1	BC099953	gagccccGUCGAGUCAUGUCCu	|| ||||||||||	ucuuuuuCAAAUCAGUACAGGa	2	16	2414	2435	[mm9:2:176791479-176791500:+]	0.4613	159	7	-22.12	-0.6187
MIMAT0003130	mmu-miR-486	74192	Arpc5l	uc008joa.1	NM_028809	gagccccgucgagUCAUGUCCu	||||||||	cugauguagaaggAGUACAGGu	2	10	550	571	[mm9:2:38871190-38871211:+]	0.4598	145	7	-19.53	-0.2077
MIMAT0003130	mmu-miR-486	106672	AI413582	uc008bpe.1	NM_001002895	gagccccGUCGAGUCAUGUCCu	||| | :|||||||	acucaccCAGAUAGGUACAGGa	2	16	17	38	[mm9:17:27700858-27700879:-]	0.4565	155	7	-22.69	-0.3153
MIMAT0003130	mmu-miR-486	20042	Rps12	uc007epw.1	AK132208	gagccccgUCGAGUCAUGUCCu	||:|: |||||||	gguaucuaAGUUU-GUACAGGg	2	15	527	547	[mm9:10:23505917-23505937:-]	0.4557	148	7	-17.35	-0.4602
MIMAT0003130	mmu-miR-486	12660	Chka	uc008fxg.1	NM_013490	gagcccCGUC-GAGUCAUGUCCu	|| | :|| |||||||	caaccaGCUGAUUCUGUACAGGg	2	17	502	524	[mm9:19:3893909-3893931:+]	0.454	151	7	-19.47	-0.1998
MIMAT0003130	mmu-miR-486	78473	Skap1	uc007lcc.1	AK041917	gagCCCCGUCGAGUCAUGUCCu	|||| || ||||||||	agaGGGGAAGGGAAGUACAGGg	2	20	417	438	[mm9:11:96443131-96443152:+]	0.4533	163	7	-26.36	-0.145
MIMAT0003130	mmu-miR-486	73233	3110048L19Rik	uc008arl.1	BC096765	gagccccgucgAGUCAUGUCCu	|: |||||||	acaucagagaaUUUGUACAGGa	2	12	559	580	[mm9:17:22064573-22064594:-]	0.4527	143	7	-16.67	-0.744
MIMAT0003130	mmu-miR-486	211383	Fam123c	uc007aoy.1	NM_213727	gagccccGUCGAG--UCAUGUCCu	|:|||: :|||||||	aauccauCGGCUUGAGGUACAGGa	2	16	471	494	[mm9:1:34646353-34646376:+]	0.4495	150	7	-21.99	-0.2063
MIMAT0003130	mmu-miR-486	66826	Taz	uc009tog.1	NM_181516	gagcCCCGUCG-AGUCAUGUCCu	||| ||: ::|||||||	auuuGGGAAGUGGUGGUACAGGa	2	19	62	84	[mm9:X:71534801-71534823:+]	0.4445	153	7	-25.45	-0.2384
MIMAT0003130	mmu-miR-486	66826	Taz	uc009toi.1	AY258040	gagcCCCGUCG-AGUCAUGUCCu	||| ||: ::|||||||	auuuGGGAAGUGGUGGUACAGGa	2	19	192	214	[mm9:X:71534801-71534823:+]	0.4445	153	7	-25.45	-0.2202
MIMAT0003130	mmu-miR-486	67655	Ctdp1	uc008ftb.1	NM_026295	gagccccgucgaguCAUGUCCu	|||||||	guguacauauguguGUACAGGa	2	9	407	428	[mm9:18:80604951-80604972:-]	0.4304	140	7	-13.43	-0.461
MIMAT0003130	mmu-miR-486	233824	Cog7	uc009jnz.1	NM_001033318	gaGCCCCGUCGAGUCAUGUCCu	| || ||| :|||||||	ucCAGGACAG---GGUACAGGa	2	21	19	37	[mm9:7:129066779-129066797:-]	0.4217	148	7	-19.41	-0.1511
MIMAT0003130	mmu-miR-486	320799	Zhx3	uc008nrg.1	AK029603	gagccccgucgaguCAUGUCCu	|||||||	#NAME?	2	9	1	8	[mm9:2:160605061-160605068:-]	0.4197	140	7	-10.39	-0.1069
MIMAT0003130	mmu-miR-486	59310	Myl10	uc009aaw.1	NM_001085387	gagcCCCGU--CGAGUCAUGUCCu	||||| | |||||||||	ggguGGGCAGGGGGCAGUACAGGg	2	19	41	64	[mm9:5:137176864-137176887:+]	0.4137	161	7	-31.07	-0.2027
MIMAT0003130	mmu-miR-486	59310	Myl10	uc009aax.1	AK006422	gagcCCCGU--CGAGUCAUGUCCu	||||| | |||||||||	ggguGGGCAGGGGGCAGUACAGGg	2	19	351	374	[mm9:5:137176864-137176887:+]	0.4137	161	7	-31.07	-0.1638
MIMAT0003130	mmu-miR-486	53973	Cyp3a41a	uc009amw.1	NM_017396	gagccccGUCG-AGUCAUGUCCu	|||: || |||||||	gcuuucuCAGUGUCUGUACAGGu	2	16	2207	2229	[mm9:5:146319818-146319840:-]	0.4119	154	7	-19.6	-0.1603
MIMAT0003130	mmu-miR-486	66195	Lce1g	uc008qep.1	NM_025413	gagccCCGUCGAGUCAUGUCCu	| || | :|||||||	cuucaGACAAAU-GGUACAGGa	2	18	16	36	[mm9:3:92554466-92554486:-]	0.4094	143	7	-16.96	-0.8828
MIMAT0003130	mmu-miR-486	606736	C920009B18Rik	uc007epk.1	AK083339	gagccccgucgaguCAUGUCCu	|||||||	ccugucuuuccauuGUACAGGa	2	9	1785	1806	[mm9:10:22030002-22030023:+]	0.3975	140	7	-13.43	-0.3205
MIMAT0003130	mmu-miR-486	63872	Zfp296	uc009fmk.1	NM_022409	gagccccgucGAGUCAUGUCCu	||| |||||||	#NAME?	2	13	1	20	[mm9:7:20165909-20165928:+]	0.3369	152	7	-17.46	-0.3813
MIMAT0003130	mmu-miR-486	214742	Rcor3	uc007edl.1	AK040839	gagccccgucgagucAUGUCCu	||||||	aacuucuuuguaaacUACAGGc	2	8	30	51	[mm9:1:193925653-193925674:-]	0.8383	120	6	-7.89	-0.1324
MIMAT0003130	mmu-miR-486	19134	Prpf4b	uc007qbp.1	NM_013830	gagccccgucGAGUCAUGUCCu	:||| ||||||	cauguugucuUUCAAUACAGGc	2	13	1014	1035	[mm9:13:34994479-34994500:+]	0.833	124	6	-13.1	-0.1282
MIMAT0003130	mmu-miR-486	14030	Ewsr1	uc007hvz.1	AK146791	gagccccgucgagucAUGUCCu	||||||	gucgcauuuauaugcUACAGGu	2	8	1541	1562	[mm9:11:4980690-4980711:-]	0.8263	120	6	-10.87	-0.1216
MIMAT0003130	mmu-miR-486	215449	Rap1b	uc007hdr.1	NM_024457	gagccccgucgagucAUGUCCu	||||||	cugcaauaccaaauaUACAGGu	2	8	870	891	[mm9:10:117251976-117251997:-]	0.8188	120	6	-8.83	-0.3013
MIMAT0003130	mmu-miR-486	69587	Pcgf3	uc008yoe.1	NM_172716	gaGCCCCGUCG-AGU-CAUGUCCu	:|| |||| |:| ||||||	cgUGGUCCAGCUUUAUUUACAGGc	2	21	2485	2508	[mm9:5:108931908-108931931:+]	0.8114	126	6	-20.38	-0.1408
MIMAT0003130	mmu-miR-486	27405	Abcg3	uc008ykt.1	NM_030239	gagccccgucgagucAUGUCCu	||||||	acucacauuugagccUACAGGa	2	8	465	486	[mm9:5:105364483-105364504:-]	0.811	120	6	-15.51	-0.1344
MIMAT0003130	mmu-miR-486	266815	Mill1	uc009fjh.1	NM_153749	gagccccgucgagucAUGUCCu	||||||	auauauauuaugaaaUACAGGg	2	8	277	298	[mm9:7:18850680-18850701:+]	0.8085	120	6	-9.71	-0.1205
MIMAT0003130	mmu-miR-486	266815	Mill1	uc009fjh.1	NM_153749	gagccccgucgagucAUGUCCu	||||||	cuuaguaucccgagaUACAGGa	2	8	683	704	[mm9:7:18851086-18851107:+]	0.8085	120	6	-12.93	-0.1152
MIMAT0003130	mmu-miR-486	223770	Brd1	uc007xek.1	AK220233	gagcccCGUCGAGUCAUGUCCu	||| :|: ||||||	ugauauGCAUUUUUAUACAGGc	2	17	670	691	[mm9:15:88518036-88518057:-]	0.8028	124	6	-12.33	-0.1943
MIMAT0003130	mmu-miR-486	545700	Vmn2r-ps14	uc008vrx.1	NR_002888	gagccccgucgagucAUGUCCu	||||||	aaagaaauucuguauUACAGGa	2	8	1796	1817	[mm9:4:145056525-145056546:+]	0.801	120	6	-11.48	-0.1442
MIMAT0003130	mmu-miR-486	68201	Ccdc34	uc008lms.1	BC089458	gagccccgucgagucAUGUCCu	||||||	aacggcaagcagaauUACAGGa	2	8	1117	1138	[mm9:2:109881431-109881452:+]	0.8007	120	6	-21.55	-0.2379
MIMAT0003130	mmu-miR-486	27756	Lsm2	uc008ceu.1	AF204157	gagccccgucgagucAUGUCCu	||||||	uggacacacaacugcUACAGGa	2	8	303	324	[mm9:17:35122429-35122450:+]	0.8006	120	6	-12.95	-0.1026
MIMAT0003130	mmu-miR-486	66665	5730528L13Rik	uc008svj.1	BC028651	gagccccgucgagucAUGUCCu	||||||	accgccaauaaaaacUACAGGa	2	8	158	179	[mm9:4:48573829-48573850:+]	0.7956	120	6	-11.09	-0.1446
MIMAT0003130	mmu-miR-486	13418	Dnajc1	uc008ilw.1	AK012505	gagccccgucgagucAUGUCCu	||||||	cagccuguauucuacUACAGGc	2	8	35	56	[mm9:2:18230515-18230536:-]	0.792	120	6	-11.15	-0.1184
MIMAT0003130	mmu-miR-486	13548	Dyrk1a	uc008abj.1	AK009788	gagccccGUCGAGUC-AUGUCCu	|||:|::| ||||||	uacuacaCAGUUUGGUUACAGGa	2	16	1642	1664	[mm9:16:94916274-94916296:+]	0.7784	127	6	-20.63	-0.6914
MIMAT0003130	mmu-miR-486	230793	Ahdc1	uc008vcd.1	NM_146155	gagccccgucgagucAUGUCCu	||||||	acugagaaauuuaucUACAGGu	2	8	378	399	[mm9:4:132633236-132633257:+]	0.7752	120	6	-10.56	-0.1344
MIMAT0003130	mmu-miR-486	381650	Thap6	uc008ybz.1	AK015967	gagccccgucgagucAUGUCCu	||||||	aauguccauaucacuUACAGGa	2	8	1171	1192	[mm9:5:92394311-92394330,92395478-92395479:+]	0.7662	120	6	-12.65	-0.1578
MIMAT0003130	mmu-miR-486	214498	Cdc73	uc007cwx.1	NM_145991	gagccccgucgagucAUGUCCu	||||||	uucuuuagaaauaaaUACAGGu	2	8	306	327	[mm9:1:145455324-145455345:-]	0.7603	120	6	-9.49	-0.4416
MIMAT0003130	mmu-miR-486	13483	Dpp6	uc008wtj.1	AK082186	gagccccgucgagucAUGUCCu	||||||	gaccaaagacacauuUACAGGa	2	8	216	237	[mm9:5:27778104-27778125:+]	0.76	120	6	-10.85	-0.2267
MIMAT0003130	mmu-miR-486	100434	Slc44a1	uc008sxb.1	AK008866	gagcccCGUCGAGUCAUGUCCu	||| || | ||||||	cuuauuGCA-CUAAAUACAGGc	2	17	1042	1062	[mm9:4:53579663-53579683:+]	0.7595	126	6	-12.39	-0.1229
MIMAT0003130	mmu-miR-486	68316	Apoo	uc009ttl.1	NM_026673	gagccccgucgagucAUGUCCu	||||||	ugggugaugccauauUACAGGc	2	8	157	178	[mm9:X:91662307-91662328:+]	0.758	120	6	-17.05	-0.1381
MIMAT0003130	mmu-miR-486	20658	Son	uc007zyb.1	BC029990	gagccccgucgagucAUGUCCu	||||||	aauuguauuuaaccaUACAGGg	2	8	149	170	[mm9:16:91678706-91678727:+]	0.7571	120	6	-11.23	-0.1276
MIMAT0003130	mmu-miR-486	20658	Son	uc007zxz.1	NM_178880	gagccccgucgagucAUGUCCu	||||||	aauuguauuuaaccaUACAGGg	2	8	301	322	[mm9:16:91678706-91678727:+]	0.7571	120	6	-11.23	-0.1154
MIMAT0003130	mmu-miR-486	56195	Ptbp2	uc008rdi.1	AK033964	gagccccgucgagucAUGUCCu	||||||	acauggcucagaaucUACAGGu	2	8	1090	1111	[mm9:3:119422135-119422156:-]	0.757	120	6	-18.45	-0.1431
MIMAT0003130	mmu-miR-486	56195	Ptbp2	uc008rdk.1	NM_019550	gagccccgucgagucAUGUCCu	||||||	acauggcucagaaucUACAGGu	2	8	1090	1111	[mm9:3:119422135-119422156:-]	0.757	120	6	-18.45	-0.1911
MIMAT0003130	mmu-miR-486	216578	Papolg	uc007ifr.1	AK139065	gagccccgucgagucAUGUCCu	||||||	ccagucauuuacugaUACAGGu	2	8	527	548	[mm9:11:23770191-23770212:-]	0.7561	120	6	-11.6	-0.1132
MIMAT0003130	mmu-miR-486	74838	Naa15	uc008pdz.1	NM_053089	gagccccgucgagucAUGUCCu	||||||	uaaaauaucuaacauUACAGGa	2	8	161	182	[mm9:3:51276883-51276904:+]	0.7549	120	6	-12.33	-0.4444
MIMAT0003130	mmu-miR-486	16834	Cog1	uc007mes.1	AK031510	gagccccGUCGAGUC-AUGUCCu	::|||::| ||||||	uucuauuUGGCUUGGUUACAGGc	2	16	2262	2284	[mm9:11:113522258-113522280:+]	0.7502	123	6	-15.83	-0.2586
MIMAT0003130	mmu-miR-486	20866	Stim1	uc009irn.1	AK191080	gagccccgucgagucAUGUCCu	||||||	ucacagugaaaagaaUACAGGa	2	8	178	199	[mm9:7:109417006-109417027:+]	0.7482	120	6	-15.66	-0.12
MIMAT0003130	mmu-miR-486	546118	Ubtfl1	uc009ogq.1	NM_001033793	gagccccgucgagucAUGUCCu	||||||	auuuuagcuaaaauuUACAGGa	2	8	998	1019	[mm9:9:18215804-18215825:+]	0.7467	120	6	-14.85	-0.528
MIMAT0003130	mmu-miR-486	56811	Dkk2	uc008rjw.1	NM_020265	gagccccgucgagucAUGUCCu	||||||	uugaaauaauuuauuUACAGGa	2	8	2017	2038	[mm9:3:131843101-131843122:+]	0.7454	120	6	-11.27	-0.3498
MIMAT0003130	mmu-miR-486	381654	C87414	uc009sjv.1	AK136012	gagccccgucgagucAUGUCCu	||||||	uucaguaaacauagaUACAGGa	2	8	341	362	[mm9:Un_random:1920716-1920737:-]	0.7436	120	6	-15.4	-0.1343
MIMAT0003130	mmu-miR-486	381126	Fam59a	uc008efh.1	AK220564	gagccccgUCGAGUCAUGUCCu	||| | ||||||	ucaaacuaAGCAAACUACAGGu	2	15	2137	2158	[mm9:18:21287672-21287693:-]	0.743	122	6	-11.82	-0.1045
MIMAT0003130	mmu-miR-486	93687	Csnk1a1	uc008fcc.1	AK141421	gagccccgucgagucAUGUCCu	||||||	agaaccaagugacguUACAGGg	2	8	7	28	[mm9:18:61740153-61740174:+]	0.7419	120	6	-12.95	-0.1863
MIMAT0003130	mmu-miR-486	76007	Zmym2	uc007uct.1	NM_029498	gagccCCGUCGAGUCAUGUCCu	| :|| || ||||||	augcuGCUAGAUCUUUACAGGa	2	18	47	68	[mm9:14:57578791-57578812:+]	0.7343	125	6	-16.94	-0.3253
MIMAT0003130	mmu-miR-486	381654	C87414	uc008yet.1	BC083101	gagccccgucgagucAUGUCCu	||||||	uucaguaaacauagaUACAGGa	2	8	341	362	[mm9:5:95454656-95454677:+]	0.7326	120	6	-15.4	-0.1263
MIMAT0003130	mmu-miR-486	17864	Mybl1	uc007agq.1	NM_008651	gagccccgucgagucAUGUCCu	||||||	guagauauuuauauaUACAGGg	2	8	741	762	[mm9:1:9659203-9659224:-]	0.7319	120	6	-10.84	-0.1283
MIMAT0003130	mmu-miR-486	381654	C87414	uc008yeq.1	BC083101	gagccccgucgagucAUGUCCu	||||||	uucaguaaacauagaUACAGGa	2	8	341	362	[mm9:5:95114392-95114413:+]	0.7296	120	6	-15.4	-0.1219
MIMAT0003130	mmu-miR-486	381654	C87414	uc008yep.1	AK054302	gagccccgucgagucAUGUCCu	||||||	uucaguaaacauagaUACAGGa	2	8	584	605	[mm9:5:95114392-95114413:+]	0.7296	120	6	-15.4	-0.1035
MIMAT0003130	mmu-miR-486	14160	Lgr5	uc007hbi.1	NM_010195	gagccccgucgagucAUGUCCu	||||||	acuuguauuuauugcUACAGGa	2	8	1477	1498	[mm9:10:114887572-114887593:-]	0.7257	120	6	-14.47	-0.2527
MIMAT0003130	mmu-miR-486	13205	Ddx3x	uc009srl.1	NM_010028	gagcCCCGUCGAGUCAUGUCCu	||||| |:| ||||||	auguGGGCAUGUUAUUACAGGg	2	19	806	827	[mm9:X:12869424-12869445:+]	0.7238	138	6	-23.84	-0.1594
MIMAT0003130	mmu-miR-486	219257	Pcdh20	uc007uuh.1	NM_178685	gagccccGUCGAGUCAUGUCCu	:|||| ||||||	uuguaaaUAGCUGUUUACAGGu	2	16	122	143	[mm9:14:88866668-88866689:-]	0.7231	123	6	-14.84	-0.1545
MIMAT0003130	mmu-miR-486	666173	Vps13b	uc007vmg.1	AK029066	gagccccgucgagucAUGUCCu	||||||	guugcuucugauuuaUACAGGa	2	8	1672	1693	[mm9:15:35773052-35773073:+]	0.7223	120	6	-12.12	-0.1513
MIMAT0003130	mmu-miR-486	270118	Maml2	uc009odw.1	BC032967	gagccccgucgagucAUGUCCu	||||||	agcuauucauuaaaaUACAGGa	2	8	1624	1645	[mm9:9:13513328-13513349:+]	0.7212	120	6	-13.27	-0.178
MIMAT0003130	mmu-miR-486	20393	Sgk1	uc007eox.1	NM_011361	gagccccgucgagucAUGUCCu	||||||	cuagauauuuaaacuUACAGGc	2	8	912	933	[mm9:10:21719545-21719566:+]	0.7207	120	6	-8.01	-0.2575
MIMAT0003130	mmu-miR-486	52477	Angel2	uc007ebq.1	AK088834	gagccccgucgagucAUGUCCu	||||||	cagaugugcuuugucUACAGGa	2	8	303	324	[mm9:1:192761575-192761579,192762966-192762982:+]	0.7205	120	6	-14.08	-0.1066
MIMAT0003130	mmu-miR-486	52477	Angel2	uc007ebo.1	AB041602	gagccccgucgagucAUGUCCu	||||||	cagaugugcuuugucUACAGGa	2	8	467	488	[mm9:1:192761575-192761579,192762966-192762982:+]	0.7205	120	6	-14.08	-0.1136
MIMAT0003130	mmu-miR-486	321000	4933421E11Rik	uc008qwj.1	AK030201	gagccccgucgagucAUGUCCu	||||||	uacaaaauguuuuuuUACAGGa	2	8	666	687	[mm9:3:106534821-106534842:+]	0.7188	120	6	-11.16	-0.1295
MIMAT0003130	mmu-miR-486	269424	Phf17	uc008pcm.1	NM_172303	gagccccgucgagucAUGUCCu	||||||	guugcaucaagguuaUACAGGa	2	8	1004	1025	[mm9:3:41418929-41418950:+]	0.7159	120	6	-14.88	-0.1009
MIMAT0003130	mmu-miR-486	330385	9530026P05Rik	uc009czg.1	AK044653	gagccccgucgagucAUGUCCu	||||||	acaagaaacauguguUACAGGa	2	8	1732	1753	[mm9:6:93222473-93222494:+]	0.7149	120	6	-11.39	-0.1009
MIMAT0003130	mmu-miR-486	330385	9530026P05Rik	uc009czh.1	AK044242	gagccccgucgagucAUGUCCu	||||||	acaagaaacauguguUACAGGa	2	8	1200	1221	[mm9:6:93222473-93222494:+]	0.7149	120	6	-11.39	-0.1387
MIMAT0003130	mmu-miR-486	69562	Cdk13	uc007poc.1	NM_001081058	gaGCCCCGUCGAGUCAUGUCCu	| || :| | :| ||||||	uuCAGGUUACCAUAAUACAGGa	2	21	630	651	[mm9:13:17809244-17809265:-]	0.7146	128	6	-14.21	-0.2556
MIMAT0003130	mmu-miR-486	76604	1700047A11Rik	uc009lhk.1	AK006702	gagccccgucgagucAUGUCCu	||||||	auuaucgucgaaauaUACAGGa	2	8	255	276	[mm9:8:27206278-27206299:+]	0.7138	120	6	-12.77	-0.2877
MIMAT0003130	mmu-miR-486	16000	Igf1	uc007gqz.1	X04480	gagccccgucgagucAUGUCCu	||||||	uuaguauaucaauaaUACAGGa	2	8	2622	2643	[mm9:10:87394346-87394367:+]	0.7114	120	6	-12.27	-0.2516
MIMAT0003130	mmu-miR-486	16000	Igf1	uc007gqw.1	AY878192	gagccccgucgagucAUGUCCu	||||||	uuaguauaucaauaaUACAGGa	2	8	867	888	[mm9:10:87394346-87394367:+]	0.7114	120	6	-12.27	-0.5689
MIMAT0003130	mmu-miR-486	16000	Igf1	uc007gra.1	NM_010512	gagccccgucgagucAUGUCCu	||||||	uuaguauaucaauaaUACAGGa	2	8	901	922	[mm9:10:87394346-87394367:+]	0.7114	120	6	-12.27	-0.5615
MIMAT0003130	mmu-miR-486	16000	Igf1	uc007gqy.1	X04482	gagccccgucgagucAUGUCCu	||||||	uuaguauaucaauaaUACAGGa	2	8	2674	2695	[mm9:10:87394346-87394367:+]	0.7114	120	6	-12.27	-0.2447
MIMAT0003130	mmu-miR-486	93836	Rnf111	uc009qoe.1	NM_033604	gagccccgucgagucAUGUCCu	||||||	caagauacuuucauaUACAGGa	2	8	1356	1377	[mm9:9:70273420-70273441:-]	0.7087	120	6	-12.24	-0.2906
MIMAT0003130	mmu-miR-486	74117	Actr3	uc007cke.1	NM_023735	gagccccgucgagucAUGUCCu	||||||	aaccaaacaugaucaUACAGGa	2	8	94	115	[mm9:1:127290457-127290478:-]	0.7085	120	6	-14.28	-0.2682
MIMAT0003130	mmu-miR-486	15903	Id3	uc008vhs.1	NM_008321	gagccccgucgagucAUGUCCu	||||||	cuuuuguaccuuuuuUACAGGa	2	8	429	450	[mm9:4:135701200-135701221:+]	0.7084	120	6	-12.81	-0.1222
MIMAT0003130	mmu-miR-486	22762	Zfpm2	uc007voq.1	AK033131	gagccccgucgagucAUGUCCu	||||||	aaacaaaaaugaagaUACAGGa	2	8	908	929	[mm9:15:40606635-40606656:+]	0.7076	120	6	-11.28	-0.2983
MIMAT0003130	mmu-miR-486	70425	Csnk1g3	uc008eya.1	NM_152809	gagccccgucgagucAUGUCCu	||||||	cuuccuuauugaauuUACAGGu	2	8	1463	1484	[mm9:18:54114416-54114437:+]	0.7068	120	6	-7.87	-0.2153
MIMAT0003130	mmu-miR-486	219150	Hmbox1	uc007uir.1	NM_177338	gagccccgucgagucAUGUCCu	||||||	ugaaagcuauauugcUACAGGc	2	8	1147	1168	[mm9:14:65441230-65441251:-]	0.7028	120	6	-12.04	-0.1595
MIMAT0003130	mmu-miR-486	75155	4930529K09Rik	uc007uty.1	AK019672	gagccccgucgagucAUGUCCu	||||||	cgagauagaaaagauUACAGGa	2	8	527	548	[mm9:14:86661292-86661304,86661767-86661775:+]	0.7025	120	6	-15.63	-0.1667
MIMAT0003130	mmu-miR-486	11549	Adra1a	uc007uki.1	AK138919	gagccccgucgagucAUGUCCu	||||||	ccagaagacuauaaaUACAGGa	2	8	286	307	[mm9:14:67347086-67347107:+]	0.7004	120	6	-12.37	-0.1437
MIMAT0003130	mmu-miR-486	20437	Siah1a	uc009mqn.1	NM_009172	gagcccCGUCGAGUCAUGUCCu	|| | |:| ||||||	agaaaaGCUG-UUAAUACAGGa	2	17	130	150	[mm9:8:89248755-89248775:-]	0.7001	122	6	-14.94	-0.2537
MIMAT0003130	mmu-miR-486	59058	Bhlhe22	uc008orl.1	NM_021560	gagccccgucgagucAUGUCCu	||||||	cuucaguccaaaaauUACAGGa	2	8	1011	1032	[mm9:3:17956866-17956887:+]	0.6995	120	6	-13.85	-0.1927
MIMAT0003130	mmu-miR-486	20916	Sucla2	uc007upy.1	NM_011506	gagccccgucgagucAUGUCCu	||||||	caucauuuuaauuauUACAGGa	2	8	546	567	[mm9:14:73995801-73995822:+]	0.698	120	6	-10.73	-0.3617
MIMAT0003130	mmu-miR-486	109108	Slc30a9	uc008xpt.1	NM_178651	gagccccgucgagucAUGUCCu	||||||	aaauauuuauaacuuUACAGGc	2	8	736	757	[mm9:5:67746551-67746572:+]	0.6965	120	6	-9.05	-0.1177
MIMAT0003130	mmu-miR-486	69288	Rhobtb1	uc007fmp.1	NM_001081347	gagccccgucgagucAUGUCCu	||||||	guauaauuauguauuUACAGGa	2	8	588	609	[mm9:10:68753025-68753046:+]	0.6957	120	6	-9.38	-0.1101
MIMAT0003130	mmu-miR-486	17974	Nck2	uc007avo.1	NM_010879	gagccccgucgagucAUGUCCu	||||||	auauauuauuugcuuUACAGGg	2	8	937	958	[mm9:1:43627124-43627145:+]	0.6952	120	6	-12.06	-0.3527
MIMAT0003130	mmu-miR-486	83814	Nedd4l	uc008fer.1	NM_031881	gagccccgucgagucAUGUCCu	||||||	uggaauuaaucacgcUACAGGu	2	8	314	335	[mm9:18:65372854-65372875:+]	0.6951	120	6	-14.21	-0.1857
MIMAT0003130	mmu-miR-486	100042054	Gm3642	uc007san.1	EF651841	gagccccgucgagucAUGUCCu	||||||	uaugaggauuugaacUACAGGa	2	8	144	165	[mm9:14:3066209-3066228,3071209-3071210:+]	0.6951	120	6	-13.83	-0.1845
MIMAT0003130	mmu-miR-486	50887	Hmgn5	uc009ucs.1	NM_016710	gagccccgucgagucAUGUCCu	||||||	agaucaucaucaucaUACAGGu	2	8	122	143	[mm9:X:106200305-106200326:-]	0.6944	120	6	-12.25	-0.1658
MIMAT0003130	mmu-miR-486	17169	Mark3	uc007pdk.1	NM_021516	gagccccgucgagucAUGUCCu	||||||	cuaguugauaauuaaUACAGGu	2	8	427	448	[mm9:12:112894253-112894274:+]	0.6941	120	6	-9.7	-0.3029
MIMAT0003130	mmu-miR-486	106583	Rbm16	uc008ael.1	AK162043	gagCCCCGUCGAGUC-AUGUCCu	| | ||| |||| ||||||	augGUGACAG-UCAGCUACAGGa	2	20	1844	1865	[mm9:17:3258611-3258632:+]	0.6931	129	6	-25.22	-0.5976
MIMAT0003130	mmu-miR-486	106583	Rbm16	uc008aek.1	AK032418	gagCCCCGUCGAGUC-AUGUCCu	| | ||| |||| ||||||	augGUGACAG-UCAGCUACAGGa	2	20	883	904	[mm9:17:3258611-3258632:+]	0.6931	129	6	-25.22	-0.8111
MIMAT0003130	mmu-miR-486	12805	Cntn1	uc007xim.1	AK004399	gagccccgucgagucAUGUCCu	||||||	uccauaaagaauauuUACAGGa	2	8	849	870	[mm9:15:92171489-92171510:+]	0.6918	120	6	-10.32	-0.2538
MIMAT0003130	mmu-miR-486	105439	Slain1	uc007uws.1	NM_198014	gagccccgucgagucAUGUCCu	||||||	uaauuuuuuauaguuUACAGGa	2	8	426	447	[mm9:14:104103554-104103575:+]	0.6893	120	6	-13.19	-0.6843
MIMAT0003130	mmu-miR-486	100177	Zmym6	uc008uul.1	AK082594	gagccccgUCGAGUC-AUGUCCu	||||::| ||||||	uaaaaguaAGCUUGGUUACAGGc	2	15	136	158	[mm9:4:126783969-126783991:+]	0.6863	126	6	-16.93	-0.432
MIMAT0003130	mmu-miR-486	100177	Zmym6	uc008uum.1	AK035122	gagccccgUCGAGUC-AUGUCCu	||||::| ||||||	uaaaaguaAGCUUGGUUACAGGc	2	15	1126	1148	[mm9:4:126783969-126783991:+]	0.6863	126	6	-16.93	-0.2727
MIMAT0003130	mmu-miR-486	620419	9830167H18Rik	uc009lxo.1	AK162670	gagccccgucgagucAUGUCCu	||||||	caguuucuuagaaaaUACAGGa	2	8	184	205	[mm9:8:72266344-72266365:-]	0.6843	120	6	-15.15	-0.1057
MIMAT0003130	mmu-miR-486	59310	Myl10	uc009aax.1	AK006422	gaGCCCCGUCGAG--UCAUGUCCu	:| |||| ||: | ||||||	ucUGUGGCAACUUAGACUACAGGa	2	21	246	269	[mm9:5:137176759-137176782:+]	0.6823	131	6	-23.32	-0.1016
MIMAT0003130	mmu-miR-486	225929	Patl1	uc008gth.1	NM_172635	gagccccgucgagucAUGUCCu	||||||	uuuuuaauauauaaaUACAGGg	2	8	609	630	[mm9:19:12018451-12018472:+]	0.6813	120	6	-9.71	-0.2981
MIMAT0003130	mmu-miR-486	627872	Dnahc7a	uc007awx.1	Z83810	gagccccgucgagucAUGUCCu	||||||	#NAME?	2	8	1	16	[mm9:1:46245517-46245530,46248496-46248497:+]	0.6797	120	6	-13.04	-0.2178
MIMAT0003130	mmu-miR-486	83602	Gtf2a1	uc007okr.1	NM_031391	gagccccgucgagucAUGUCCu	||||||	acugucgauuuuaaaUACAGGa	2	8	245	266	[mm9:12:92797918-92797939:-]	0.6752	120	6	-11.77	-0.1823
MIMAT0003130	mmu-miR-486	26921	Map4k4	uc007atr.1	NM_008696	gagccccGUC-GAGUC-AUGUCCu	|:| |||:| ||||||	auuagccCGGCCUCGGCUACAGGu	2	16	848	871	[mm9:1:40082405-40082428:+]	0.6741	122	6	-20.89	-0.3455
MIMAT0003130	mmu-miR-486	50926	Hnrpdl	uc008ygz.1	BC021374	gagccccgucgagucAUGUCCu	||||||	acuuaaaugguuuuuUACAGGa	2	8	595	616	[mm9:5:100464528-100464549:-]	0.6718	120	6	-14.38	-0.1864
MIMAT0003130	mmu-miR-486	56456	Actl6a	uc008owo.1	NM_019673	gagccccgucGAGUCAUGUCCu	||:| ||||||	ugcacuuauuCUUAUUACAGGc	2	13	167	188	[mm9:3:32625698-32625719:+]	0.6694	124	6	-12.16	-0.2225
MIMAT0003130	mmu-miR-486	320624	4930474G06Rik	uc008eht.1	AK076809	gagccccgucgagucAUGUCCu	||||||	guuguucauucuuuuUACAGGc	2	8	544	565	[mm9:18:29082606-29082625,29096423-29096424:+]	0.6689	120	6	-10.91	-0.1521
MIMAT0003130	mmu-miR-486	69707	Iqcg	uc007yzt.1	NM_178378	gagccccgucgagucAUGUCCu	||||||	acauauaagaugacaUACAGGc	2	8	1355	1376	[mm9:16:33015648-33015669:-]	0.6682	120	6	-10.98	-0.1177
MIMAT0003130	mmu-miR-486	382030	Tmem188	uc009mqz.1	BC118981	gagccccgucgagucAUGUCCu	||||||	#NAME?	2	8	1	10	[mm9:8:90654297-90654300,90657687-90657692:+]	0.6663	120	6	-10.05	-0.2276
MIMAT0003130	mmu-miR-486	68861	1190002N15Rik	uc009rax.1	NM_001033145	gagccccgucgagucAUGUCCu	||||||	uuaggaauuuaaaauUACAGGg	2	8	2131	2152	[mm9:9:94418582-94418603:-]	0.6628	120	6	-12.02	-0.2014
MIMAT0003130	mmu-miR-486	80720	Pbx4	uc009lya.1	AJ300184	gagccccgucgagucAUGUCCu	||||||	ccgguacaaaaagaaUACAGGg	2	8	252	273	[mm9:8:72393957-72393978:+]	0.6621	120	6	-15.24	-0.1415
MIMAT0003130	mmu-miR-486	108155	Ogt	uc009tyc.1	NM_139144	gagccCCGUCGAGUC-AUGUCCu	| |||| ::| ||||||	agauuGCCAGCAUGGUUACAGGu	2	18	1625	1647	[mm9:X:98879294-98879316:+]	0.6604	125	6	-16.95	-0.6043
MIMAT0003130	mmu-miR-486	269700	Gm15800	uc008ziv.1	AK139096	gagccCCGUCGAGUCAUGUCCu	|| |||||| ||||||	guaaaGGAAGCUCACUACAGGa	2	18	1904	1925	[mm9:5:121818518-121818539:+]	0.6594	145	6	-24.24	-0.1051
MIMAT0003130	mmu-miR-486	12991	Csn2	uc008xyu.1	NM_009972	gagccccGUCGA-GUCAUGUCCu	|||:| :| ||||||	ugcuucuCAGUUAUAUUACAGGa	2	16	202	224	[mm9:5:88121794-88121816:-]	0.659	126	6	-18.48	-0.5181
MIMAT0003130	mmu-miR-486	19192	Psme3	uc007lon.1	NM_011192	gagccccgucgagucAUGUCCu	||||||	agaaauuauuaaaaaUACAGGu	2	8	1619	1640	[mm9:11:101184805-101184826:+]	0.6589	120	6	-8.54	-0.1028
MIMAT0003130	mmu-miR-486	19731	Rgl1	uc007czh.1	NM_016846	gagccccgucgagucAUGUCCu	||||||	auaccagagggacuaUACAGGa	2	8	322	343	[mm9:1:154365796-154365817:-]	0.6587	120	6	-17.52	-0.1034
MIMAT0003130	mmu-miR-486	230661	Tesk2	uc008uhj.1	NM_146151	gaGCCCCGUCGAGUC-AUGUCCu	:|||||| | || ||||||	ucUGGGGCAUGUAAGCUACAGGa	2	21	215	237	[mm9:4:116476132-116476154:+]	0.6582	136	6	-26.52	-0.5484
MIMAT0003130	mmu-miR-486	19714	Rev3l	uc007ewd.1	NM_011264	gagccccgucgagucAUGUCCu	||||||	auuguuuuauaauaaUACAGGu	2	8	224	245	[mm9:10:39594254-39594275:+]	0.6572	120	6	-8.63	-0.1267
MIMAT0003130	mmu-miR-486	68281	4930430F08Rik	uc007gxx.1	NM_175128	gagccccgucgagucAUGUCCu	||||||	cuccuaaaaguuacaUACAGGa	2	8	684	705	[mm9:10:100035495-100035516:-]	0.656	120	6	-16.9	-0.1381
MIMAT0003130	mmu-miR-486	213109	Phf3	uc007ane.1	NM_001081080	gagccccgucgagucAUGUCCu	||||||	caccacuguccuaccUACAGGa	2	8	151	172	[mm9:1:30860472-30860493:-]	0.6559	120	6	-11.21	-0.1294
MIMAT0003130	mmu-miR-486	83564	Nlrp4c	uc009fao.1	NM_031389	gagccccgucgagucAUGUCCu	||||||	auuauauacaaaaauUACAGGu	2	8	107	128	[mm9:7:6056320-6056341:+]	0.6544	120	6	-8.27	-0.1069
MIMAT0003130	mmu-miR-486	83564	Nlrp4c	uc009fan.1	AK166817	gagccccgucgagucAUGUCCu	||||||	auuauauacaaaaauUACAGGu	2	8	107	128	[mm9:7:6056320-6056341:+]	0.6544	120	6	-8.27	-0.1208
MIMAT0003130	mmu-miR-486	66075	Chchd3	uc009bgo.1	NM_025336	gagccccgucgagucAUGUCCu	||||||	aauaauguuuaugauUACAGGu	2	8	550	571	[mm9:6:32742332-32742353:-]	0.6524	120	6	-9.7	-0.2396
MIMAT0003130	mmu-miR-486	12484	Cd24a	uc007ezl.1	NM_009846	gagccccgucgagucAUGUCCu	||||||	uaugagucuuaauucUACAGGc	2	8	894	915	[mm9:10:43303465-43303486:+]	0.6522	120	6	-9.97	-0.117
MIMAT0003130	mmu-miR-486	381259	Als2cr4	uc007bde.1	NM_001033449	gagccccgucgagucAUGUCCu	||||||	uuaucaccuuagugaUACAGGa	2	8	175	196	[mm9:1:59157785-59157806:-]	0.6507	120	6	-16.77	-0.1213
MIMAT0003130	mmu-miR-486	14852	Gspt1	uc007yfe.1	NM_146066	gagccccgucgagucAUGUCCu	||||||	acaauaaugaaaaccUACAGGa	2	8	276	297	[mm9:16:11220623-11220644:-]	0.639	120	6	-9.35	-0.4296
MIMAT0003130	mmu-miR-486	384214	Ephx4	uc008yme.1	NM_001001804	gagccccgucgagucAUGUCCu	||||||	#NAME?	2	8	1	17	[mm9:5:107858911-107858927:+]	0.6386	120	6	-13.26	-0.2559
MIMAT0003130	mmu-miR-486	666329	Gm8050	uc007sbn.1	EF651819	gagccccgucgagucAUGUCCu	||||||	uaugaggauuugaacUACAGGa	2	8	109	130	[mm9:14:4229213-4229232,4302302-4302303:+]	0.6382	120	6	-13.83	-0.1218
MIMAT0003130	mmu-miR-486	231440	Parm1	uc008ybw.1	NM_145562	gagccccguCGAGUCAUGUCCu	|:||: ||||||	uuucuuaacGUUCGCUACAGGa	2	14	394	415	[mm9:5:92052437-92052458:+]	0.638	125	6	-17.95	-0.1205
MIMAT0003130	mmu-miR-486	212531	Sh3bgrl2	uc009qwl.1	NM_172507	gagccccGUCGAGUC-AUGUCCu	|||| || ||||||	augaucaCAGCCAAGUUACAGGg	2	16	638	660	[mm9:9:83491481-83491503:+]	0.6352	123	6	-19.83	-0.2378
MIMAT0003130	mmu-miR-486	73754	Thap1	uc009lhq.1	NM_199042	gagccccgucgagucAUGUCCu	||||||	uucuuuuagccuacaUACAGGa	2	8	38	59	[mm9:8:27273309-27273330:+]	0.6342	120	6	-14.4	-0.1533
MIMAT0003130	mmu-miR-486	214791	Sertad4	uc007eds.1	NM_198247	gagccccgucgagucAUGUCCu	||||||	cuuaaaacaauuauuUACAGGa	2	8	1544	1565	[mm9:1:194671002-194671023:-]	0.634	120	6	-12.53	-0.1013
MIMAT0003130	mmu-miR-486	12311	Calcr	uc009ave.1	NM_001042725	gagccccGUCGAGUC-AUGUCCu	:||:|||| ||||||	auugaccUAGUUCAGAUACAGGg	2	16	296	318	[mm9:6:3637077-3637099:-]	0.6336	131	6	-23.89	-0.2772
MIMAT0003130	mmu-miR-486	224105	Pak2	uc007yyd.1	NM_177326	gagccccgucgagucAUGUCCu	||||||	cagcuuucacuaaauUACAGGa	2	8	1785	1806	[mm9:16:32018460-32018481:-]	0.633	120	6	-14.52	-0.1058
MIMAT0003130	mmu-miR-486	66251	Arfgap3	uc007xag.1	NM_025445	gagccccgucgagucAUGUCCu	||||||	ugauauuccaaaaguUACAGGa	2	8	747	768	[mm9:15:83130347-83130368:-]	0.6309	120	6	-11.31	-0.1007
MIMAT0003130	mmu-miR-486	74189	Phactr3	uc008ohk.1	NM_028806	gagccCCGUCGAGUCAUGUCCu	| | ||:| ||||||	uaaauGACUACUUAUUACAGGa	2	18	524	545	[mm9:2:178070750-178070771:+]	0.6309	125	6	-15.14	-0.3317
MIMAT0003130	mmu-miR-486	223775	Pim3	uc007xeq.1	NM_145478	gagccccgucgagucAUGUCCu	||||||	agaucauauuuuuuaUACAGGu	2	8	912	933	[mm9:15:88696104-88696125:+]	0.6309	120	6	-9.42	-0.125
MIMAT0003130	mmu-miR-486	229665	Ampd1	uc008qso.1	AK137549	gagccccgucgagucAUGUCCu	||||||	cuuuucccauugucuUACAGGa	2	8	614	635	[mm9:3:102903443-102903464:+]	0.6303	120	6	-10.18	-0.1214
MIMAT0003130	mmu-miR-486	69068	1810011O10Rik	uc009lex.1	NM_026931	gaGCCCCGUCGAGUCAUGUCCu	:||| :| |: ||||||	caUGGGCUAUGUUUCUACAGGa	2	21	676	697	[mm9:8:25548351-25548372:-]	0.6277	124	6	-19.82	-0.1075
MIMAT0003130	mmu-miR-486	75553	Zc3h14	uc007org.1	NM_029334	gagccccgucgagucAUGUCCu	||||||	guauacaaaaauuuuUACAGGc	2	8	704	725	[mm9:12:100025495-100025516:+]	0.6273	120	6	-8.11	-0.2557
MIMAT0003130	mmu-miR-486	245610	Nxf3	uc009uib.1	NM_001024141	gagcCCCGUCGAGUCAUGUCCu	|| | |:| ||||||	uguaGGAAAUAUUAUUACAGGa	2	19	905	926	[mm9:X:132606873-132606894:-]	0.6258	122	6	-14.07	-0.1251
MIMAT0003130	mmu-miR-486	211922	Fam116a	uc007ssy.1	AK054197	gagccccgucgagucAUGUCCu	||||||	uuugaaauauacuucUACAGGa	2	8	1549	1570	[mm9:14:27450594-27450615:+]	0.6255	120	6	-11.77	-0.2001
MIMAT0003130	mmu-miR-486	30945	Rnf19a	uc007vmq.1	NM_013923	gagccccgucgagucAUGUCCu	||||||	gauuauauagaaaaaUACAGGa	2	8	835	856	[mm9:15:36170268-36170289:-]	0.624	120	6	-12.57	-0.3084
MIMAT0003130	mmu-miR-486	84544	Cd96	uc007zjh.1	AK040329	gagccccgucgagucAUGUCCu	||||||	aaccauacuaauuuaUACAGGa	2	8	1193	1214	[mm9:16:46068463-46068484:-]	0.6229	120	6	-11.58	-0.3487
MIMAT0003130	mmu-miR-486	19256	Ptpn20	uc007szx.1	NM_008978	gagccccgucgagucAUGUCCu	||||||	gucauuucuuuccucUACAGGa	2	8	958	979	[mm9:14:34453307-34453328:+]	0.621	120	6	-12.31	-0.1471
MIMAT0003130	mmu-miR-486	22164	Tnfsf4	uc007dfn.1	NM_009452	gagccccgucgagucAUGUCCu	||||||	gggcuauuuuuauuaUACAGGa	2	8	655	676	[mm9:1:163348124-163348145:+]	0.6198	120	6	-16.61	-0.1182
MIMAT0003130	mmu-miR-486	212448	9330159F19Rik	uc007esv.1	AK034141	gagccccgucgagucAUGUCCu	||||||	ucaguguuuuuaaucUACAGGa	2	8	160	181	[mm9:10:28947337-28947358:+]	0.6195	120	6	-12.12	-0.4163
MIMAT0003130	mmu-miR-486	269003	Sap130	uc008eic.1	NM_172965	gaGCCCCGUCGAGUCAUGUCCu	:|| ||| : | ||||||	aaUGGAGCAUUGAAUUACAGGa	2	21	91	112	[mm9:18:31882075-31882096:+]	0.6192	128	6	-17.69	-0.1044
MIMAT0003130	mmu-miR-486	214804	Syde2	uc008rqv.1	AK049496	gagccccgucgagucAUGUCCu	||||||	auaaauguaaaauuaUACAGGu	2	8	458	479	[mm9:3:145683721-145683742:+]	0.6191	120	6	-9.63	-0.3987
MIMAT0003130	mmu-miR-486	12311	Calcr	uc009ave.1	NM_001042725	gagccccgucgagucAUGUCCu	||||||	uccacuuuccuaaacUACAGGa	2	8	709	730	[mm9:6:3636665-3636686:-]	0.618	120	6	-10.53	-0.1605
MIMAT0003130	mmu-miR-486	230709	Zmpste24	uc008uny.1	NM_172700	gagccccgucGAGUCAUGUCCu	||:| ||||||	ucaugauucuCUUAUUACAGGa	2	13	1184	1205	[mm9:4:120732396-120732417:-]	0.6161	124	6	-14.28	-0.1905
MIMAT0003130	mmu-miR-486	229499	Fcrl1	uc008psb.1	NM_153090	gagccccgucgagucAUGUCCu	||||||	acacgaacuuuuauuUACAGGa	2	8	244	265	[mm9:3:87195457-87195478:+]	0.616	120	6	-11.9	-0.1044
MIMAT0003130	mmu-miR-486	233532	Rsf1	uc009ijn.1	AK153855	gagccccGUCGAGUC-AUGUCCu	:| ||||| ||||||	uucccccUAUCUCAGCUACAGGg	2	16	631	653	[mm9:7:104729374-104729396:+]	0.6146	127	6	-19.26	-0.1669
MIMAT0003130	mmu-miR-486	12211	Birc6	uc008doe.1	NM_007566	gagccccgucgagucAUGUCCu	||||||	gugcaaugguauuucUACAGGa	2	8	1003	1024	[mm9:17:75102726-75102747:+]	0.6085	120	6	-15.88	-0.1184
MIMAT0003130	mmu-miR-486	102747	Lrrc49	uc009pzb.1	AK082406	gagccccgucgagucAUGUCCu	||||||	uuuuauacauuuuuaUACAGGu	2	8	1731	1752	[mm9:9:60416703-60416724:-]	0.6083	120	6	-11.62	-0.1615
MIMAT0003130	mmu-miR-486	53380	Psmd10	uc009ulj.1	NM_016883	gagccccgucgagucAUGUCCu	||||||	uuaauuuauuuuuguUACAGGa	2	8	403	424	[mm9:X:137483256-137483277:-]	0.6071	120	6	-10.48	-0.1203
MIMAT0003130	mmu-miR-486	67923	Tceb1	uc007ajv.1	NM_026456	gagccccgucgagucAUGUCCu	||||||	uaaaugaauauauucUACAGGu	2	8	300	321	[mm9:1:16633048-16633069:-]	0.6042	120	6	-9.18	-0.2549
MIMAT0003130	mmu-miR-486	16210	Impact	uc008eda.1	NM_008378	gagccCCGUCGAGUC-AUGUCCu	|| ||| | | ||||||	uggaaGGAAGCACUGAUACAGGa	2	18	2102	2124	[mm9:18:13151169-13151191:+]	0.5998	125	6	-19.27	-0.2946
MIMAT0003130	mmu-miR-486	75124	Nxnl2	uc007qme.1	NM_029173	gagccccgucgagucAUGUCCu	||||||	caagaugcucuuuccUACAGGa	2	8	244	265	[mm9:13:51270406-51270427:+]	0.5986	120	6	-14.56	-0.1568
MIMAT0003130	mmu-miR-486	214944	Mobkl2b	uc008sgs.1	NM_178061	gagccccgucgagucAUGUCCu	||||||	agucuagauuuauucUACAGGa	2	8	659	680	[mm9:4:34900587-34900608:-]	0.5975	120	6	-11.29	-0.203
MIMAT0003130	mmu-miR-486	230649	Atpaf1	uc008ufj.1	NM_181040	gagccccgucgagucAUGUCCu	||||||	agcccuaauacuugaUACAGGa	2	8	152	173	[mm9:4:115483953-115483974:+]	0.5967	120	6	-14.83	-0.1231
MIMAT0003130	mmu-miR-486	12530	Cdc25a	uc009rsw.1	NM_007658	gagccccgUCGAGUC-AUGUCCu	:|||::| ||||||	cagauccaGGCUUGGCUACAGGa	2	15	698	720	[mm9:9:109795421-109795443:+]	0.5953	122	6	-18.09	-0.3506
MIMAT0003130	mmu-miR-486	170644	Ubn1	uc007ybq.1	NM_026666	gagCCCCGUCGAGUC-AUGUCCu	||||: || || ||||||	ccaGGGGU-UCUAAGCUACAGGu	2	20	1005	1026	[mm9:16:5085203-5085224:+]	0.5948	125	6	-21.4	-0.1403
MIMAT0003130	mmu-miR-486	74094	Tjap1	uc008csf.1	NM_028751	gagccccgucgagucAUGUCCu	||||||	aaauaaaacuuauuuUACAGGu	2	8	516	537	[mm9:17:46394825-46394846:-]	0.5937	120	6	-11.04	-0.6622
MIMAT0003130	mmu-miR-486	20088	Rps24	uc007srb.1	AK135247	gagcCCCGUCGAGUC-AUGUCCu	| | || |::| ||||||	gugaGUGGAGAUUGGAUACAGGu	2	19	1798	1820	[mm9:14:25314651-25314673:+]	0.5932	122	6	-15.5	-0.1225
MIMAT0003130	mmu-miR-486	20379	Sfrp4	uc007ppg.1	NM_016687	gagccccgucgagucAUGUCCu	||||||	ugauggagccacccuUACAGGa	2	8	11	32	[mm9:13:19724259-19724280:+]	0.5914	120	6	-17.55	-0.1051
MIMAT0003130	mmu-miR-486	240028	Lnpep	uc008apk.1	NM_172827	gagccccgucgagucAUGUCCu	||||||	uuuaguugaaaaaauUACAGGu	2	8	1095	1116	[mm9:17:17665597-17665618:-]	0.5913	120	6	-9.76	-0.1271
MIMAT0003130	mmu-miR-486	108811	Ccdc122	uc007uru.1	AK136053	gagccccgucgagucAUGUCCu	||||||	gacaaaagcaguguuUACAGGa	2	8	531	552	[mm9:14:77511575-77511596:+]	0.5912	120	6	-17.28	-0.1021
MIMAT0003130	mmu-miR-486	108811	Ccdc122	uc007urs.1	NM_175369	gagccccgucgagucAUGUCCu	||||||	gacaaaagcaguguuUACAGGa	2	8	164	185	[mm9:14:77511575-77511596:+]	0.5912	120	6	-17.28	-0.1295
MIMAT0003130	mmu-miR-486	96990	C79798	uc008jij.1	AK138624	gagccccgucgagucAUGUCCu	||||||	auacuuuaauagaaaUACAGGa	2	8	1285	1306	[mm9:2:34159452-34159473:+]	0.5903	120	6	-12.59	-0.2189
MIMAT0003130	mmu-miR-486	21353	Tank	uc008jva.1	AK165994	gagccccgucgagucAUGUCCu	||||||	uuuaauuauuuuugcUACAGGu	2	8	1773	1794	[mm9:2:61491941-61491962:+]	0.5892	120	6	-9.05	-0.1261
MIMAT0003130	mmu-miR-486	21353	Tank	uc008juw.1	NM_011529	gagccccgucgagucAUGUCCu	||||||	uuuaauuauuuuugcUACAGGu	2	8	329	350	[mm9:2:61491941-61491962:+]	0.5892	120	6	-9.05	-0.2836
MIMAT0003130	mmu-miR-486	21353	Tank	uc008juy.1	BC033282	gagccccgucgagucAUGUCCu	||||||	uuuaauuauuuuugcUACAGGu	2	8	531	552	[mm9:2:61491941-61491962:+]	0.5892	120	6	-9.05	-0.255
MIMAT0003130	mmu-miR-486	56334	Tmed2	uc008zqa.1	NM_019770	gagccccgucgagucAUGUCCu	||||||	uuuaauuuaaauuguUACAGGu	2	8	1056	1077	[mm9:5:125000270-125000291:+]	0.589	120	6	-8.16	-0.1222
MIMAT0003130	mmu-miR-486	229877	Rap1gds1	uc008rnr.1	NM_001040690	gagCCCCG--UCGAGUC-AUGUCCu	| ||| ||||| | ||||||	aggGAGGCUGAGCUCCGUUACAGGa	2	20	1339	1363	[mm9:3:138589186-138589210:-]	0.589	130	6	-25.56	-0.1038
MIMAT0003130	mmu-miR-486	77803	Fam159b	uc007rto.1	NM_029984	gagccccGUCGAGUCAUGUCCu	|| :|:| ||||||	ucacaauCA-UUUAAUACAGGa	2	16	511	531	[mm9:13:105635485-105635505:-]	0.5885	121	6	-13.03	-0.1758
MIMAT0003130	mmu-miR-486	67288	Sfrs12ip1	uc007rtn.1	BC027133	gagccccgucgagucAUGUCCu	||||||	uaaaugaaugggaucUACAGGa	2	8	1194	1215	[mm9:13:105628137-105628158:+]	0.5871	120	6	-15.74	-0.1432
MIMAT0003130	mmu-miR-486	67288	Sfrs12ip1	uc007rtm.1	NM_026075	gagccccgucgagucAUGUCCu	||||||	uaaaugaaugggaucUACAGGa	2	8	509	530	[mm9:13:105628137-105628158:+]	0.5871	120	6	-15.74	-0.2126
MIMAT0003130	mmu-miR-486	18286	Odf2	uc008jal.1	AK165588	gagccccgucgagucAUGUCCu	||||||	auuuuugugugguuuUACAGGa	2	8	1045	1066	[mm9:2:29787226-29787247:+]	0.5865	120	6	-15.24	-0.1096
MIMAT0003130	mmu-miR-486	68533	Mphosph6	uc009npg.1	NM_026758	gagcCCCGUCGAGUC-AUGUCCu	|| :: ||| | ||||||	#NAME?	2	19	1	22	[mm9:8:120316064-120316085:-]	0.5861	122	6	-17.49	-0.4082
MIMAT0003130	mmu-miR-486	270163	Myo9a	uc009pyt.1	AK028873	gaGCCCCGUCGAGUC-AUGUCCu	| | |:: ||||| ||||||	ccCAGAGUGUCUCAGCUACAGGa	2	21	523	545	[mm9:9:59773361-59773383:+]	0.5852	132	6	-20.49	-0.4417
MIMAT0003130	mmu-miR-486	17344	Pias2	uc008frc.1	NM_008602	gagccccgucgagucAUGUCCu	||||||	ugauuucauauauuuUACAGGa	2	8	910	931	[mm9:18:77392443-77392464:+]	0.5846	120	6	-9.38	-0.213
MIMAT0003130	mmu-miR-486	12033	Bcap29	uc007nhp.1	NM_007530	gagccccgUCGAGUCAUGUCCu	||:| | ||||||	auucucaaAGUUAAAUACAGGu	2	15	845	866	[mm9:12:32280341-32280362:-]	0.5843	126	6	-14.95	-0.1829
MIMAT0003130	mmu-miR-486	110052	Dek	uc007qhw.1	NM_025900	gagccccgucgagucAUGUCCu	||||||	uauaaauauauuagaUACAGGa	2	8	848	869	[mm9:13:47180568-47180589:-]	0.5834	120	6	-13.58	-0.1208
MIMAT0003130	mmu-miR-486	13404	Dmc1	uc007wtu.1	NM_010059	gagccccgucgagucAUGUCCu	||||||	cuaauauauaauugcUACAGGu	2	8	935	956	[mm9:15:79391987-79392008:-]	0.5832	120	6	-8.24	-0.112
MIMAT0003130	mmu-miR-486	108737	Oxsr1	uc009san.1	AK013132	gagccccgucgagucAUGUCCu	||||||	guuaauuugauuuucUACAGGa	2	8	252	273	[mm9:9:119149128-119149149:-]	0.5828	120	6	-11.12	-0.1977
MIMAT0003130	mmu-miR-486	27214	Dbf4	uc008wkc.1	NM_013726	gagccccgucgagucAUGUCCu	||||||	guguuuguaauuuuuUACAGGa	2	8	134	155	[mm9:5:8397062-8397083:-]	0.5827	120	6	-13.63	-0.298
MIMAT0003130	mmu-miR-486	67128	Ube2g1	uc007jzd.1	NM_025985	gagcccCGU-CGAGUC-AUGUCCu	||| || ||| ||||||	aauauaGCAUGCGCAGCUACAGGc	2	17	904	927	[mm9:11:72497892-72497915:+]	0.58	127	6	-18.98	-0.2248
MIMAT0003130	mmu-miR-486	67128	Ube2g1	uc007jze.1	BC065083	gagcccCGU-CGAGUC-AUGUCCu	||| || ||| ||||||	aauauaGCAUGCGCAGCUACAGGc	2	17	1862	1885	[mm9:11:72497892-72497915:+]	0.58	127	6	-18.98	-0.1247
MIMAT0003130	mmu-miR-486	23856	Dido1	uc008ojq.1	NM_175551	gagccccgucgagucAUGUCCu	||||||	agcuaugaacuuauaUACAGGa	2	8	145	166	[mm9:2:180393878-180393899:-]	0.5797	120	6	-13.03	-0.2514
MIMAT0003130	mmu-miR-486	11541	Adora2b	uc007jio.1	NM_007413	gagccccgucgagucAUGUCCu	||||||	uaaguauuuuucacuUACAGGa	2	8	335	356	[mm9:11:62079562-62079583:+]	0.5785	120	6	-13.22	-0.1785
MIMAT0003130	mmu-miR-486	216742	Fnip1	uc007ixx.1	NM_173753	gagccccgucgagucAUGUCCu	||||||	auaccuguuuauuguUACAGGa	2	8	2252	2273	[mm9:11:54331330-54331351:+]	0.578	120	6	-12.09	-0.1023
MIMAT0003130	mmu-miR-486	16164	Il13ra1	uc009sxj.1	NM_133990	gagcccCGUCGAGUC-AUGUCCu	|||||| :| ||||||	cagcuuGCAGCUGGGAUACAGGc	2	17	1698	1720	[mm9:X:33710599-33710621:+]	0.5778	132	6	-22.93	-0.1226
MIMAT0003130	mmu-miR-486	72575	C430049B03Rik	uc009tes.1	AK021262	gagccccgucgagucAUGUCCu	||||||	aauuuuaaaugagaaUACAGGa	2	8	76	97	[mm9:X:50408368-50408389:-]	0.5773	120	6	-10.05	-0.3675
MIMAT0003130	mmu-miR-486	110637	Grik4	uc009paz.1	NM_175481	gaGCCCCG-UCGAGUCAUGUCCu	:||| | ||:|| ||||||	ccUGGGUCUAGUUC-UUACAGGa	2	21	351	372	[mm9:9:42328540-42328561:-]	0.5759	129	6	-23.71	-0.1753
MIMAT0003130	mmu-miR-486	13427	Dync1i2	uc008kak.1	NM_010064	gagccccgUCGAGUCAUGUCCu	:|:|:| ||||||	auaaucugGGUUUAAUACAGGa	2	15	107	128	[mm9:2:71100925-71100946:+]	0.5757	126	6	-17.59	-0.1113
MIMAT0003130	mmu-miR-486	13726	Emd	uc009tob.1	AK168209	gagcccCGUCGAGUC-AUGUCCu	|:| :|||| ||||||	ggagaaGUAAUUCAGCUACAGGg	2	17	464	486	[mm9:X:71506612-71506634:+]	0.5754	128	6	-20.17	-0.3433
MIMAT0003130	mmu-miR-486	22754	Zfp92	uc009tlr.1	NM_009566	gagCCCCGUCGAGUC-AUGUCCu	||| ::|| ||| ||||||	cuaGGGCUGGCACAGAUACAGGa	2	20	2069	2091	[mm9:X:70670277-70670299:+]	0.5751	135	6	-27.09	-0.1125
MIMAT0003130	mmu-miR-486	27409	Abcg5	uc008dsz.1	NM_031884	gagccccgucgagucAUGUCCu	||||||	aauaauucauaaaccUACAGGa	2	8	228	249	[mm9:17:85057579-85057600:-]	0.574	120	6	-11.22	-0.2291
MIMAT0003130	mmu-miR-486	12567	Cdk4	uc007hhv.1	NM_009870	gagccccgucgagucAUGUCCu	||||||	cugggaucuuuuuuaUACAGGa	2	8	224	245	[mm9:10:126504301-126504322:+]	0.5721	120	6	-16.93	-0.2379
MIMAT0003130	mmu-miR-486	78416	Rnase6	uc007tmr.1	NM_030098	gagccccGUCGAGUCAUGUCCu	| |:|:: ||||||	uuuucuuCUGUUUGAUACAGGu	2	16	10	31	[mm9:14:51750299-51750320:+]	0.5717	123	6	-13.9	-0.2393
MIMAT0003130	mmu-miR-486	68693	Hnrnpul2	uc008gng.1	NM_001081196	gagccCCGUCGAGUC-AUGUCCu	| ||| :|| ||||||	uucuuGACAGAAUAGCUACAGGu	2	18	1327	1349	[mm9:19:8907352-8907374:+]	0.571	121	6	-20.19	-0.1106
MIMAT0003130	mmu-miR-486	69113	Alkbh3	uc008lgn.1	NM_026944	gagccccgucgagucAUGUCCu	||||||	ugucaacaugucuacUACAGGa	2	8	155	176	[mm9:2:93820866-93820887:-]	0.5703	120	6	-12.78	-0.1469
MIMAT0003130	mmu-miR-486	56427	Tubd1	uc007ksu.1	NM_019756	gagCCCCGUCGAGUCAUGUCCu	|| ||||| ||||||	agaGGAAAAGCUCUUUACAGGa	2	20	5	26	[mm9:11:86380652-86380673:+]	0.5696	131	6	-22.84	-0.203
MIMAT0003130	mmu-miR-486	17864	Mybl1	uc007agq.1	NM_008651	gagccccgucgagucAUGUCCu	||||||	cucacauaauuucuuUACAGGa	2	8	282	303	[mm9:1:9659662-9659683:-]	0.5691	120	6	-14.11	-0.1692
MIMAT0003130	mmu-miR-486	414120	E330018M18Rik	uc009lqu.1	AK141748	gagccccgucgagucAUGUCCu	||||||	ucuguuauuuuaaauUACAGGa	2	8	798	819	[mm9:8:48248473-48248494:+]	0.5675	120	6	-9.38	-0.285
MIMAT0003130	mmu-miR-486	210045	Nlrp4b	uc009fdi.1	NM_172481	gagccccgucgagucAUGUCCu	||||||	augauguuuuucuaaUACAGGu	2	8	245	266	[mm9:7:11315237-11315258:+]	0.5671	120	6	-13.41	-0.1593
MIMAT0003130	mmu-miR-486	70415	2610018G03Rik	uc009tdr.1	NM_133729	gagccccguCGAGUC-AUGUCCu	||| || ||||||	guaguaaauGCUGAGAUACAGGu	2	14	236	258	[mm9:X:48244737-48244759:+]	0.563	121	6	-15.65	-0.8235
MIMAT0003130	mmu-miR-486	328971	Spink10	uc008fdj.1	BC049733	gagccccgucgagucAUGUCCu	||||||	gguaauaaaguggaaUACAGGa	2	8	509	530	[mm9:18:62820759-62820780:+]	0.5629	120	6	-12.7	-0.1388
MIMAT0003130	mmu-miR-486	328971	Spink10	uc008fdf.1	NM_177829	gagccccgucgagucAUGUCCu	||||||	gguaauaaaguggaaUACAGGa	2	8	118	139	[mm9:18:62820759-62820780:+]	0.5629	120	6	-12.7	-0.1757
MIMAT0003130	mmu-miR-486	223272	Itgbl1	uc007vbu.1	NM_145467	gagccccgucgagucAUGUCCu	||||||	cucacaagaaucucuUACAGGa	2	8	626	647	[mm9:14:124373224-124373245:+]	0.5609	120	6	-14.23	-0.1038
MIMAT0003130	mmu-miR-486	109225	Ms4a7	uc008gsb.1	AK046559	gagccccgucgagucAUGUCCu	||||||	uuaaaaaaauauauaUACAGGa	2	8	2281	2302	[mm9:19:11396529-11396550:-]	0.5606	120	6	-10.05	-0.1408
MIMAT0003130	mmu-miR-486	13828	Epb4.2	uc008lxj.1	NM_013513	gagccccgucgagucAUGUCCu	||||||	acauauccauuaaccUACAGGa	2	8	505	526	[mm9:2:120844661-120844682:-]	0.5606	120	6	-9.35	-0.1108
MIMAT0003130	mmu-miR-486	234624	A330008L17Rik	uc009mzs.1	AK042807	gagccccgucgagucAUGUCCu	||||||	auaauaccuaauauaUACAGGa	2	8	2054	2075	[mm9:8:102256746-102256767:+]	0.56	120	6	-10.05	-0.1182
MIMAT0003130	mmu-miR-486	11840	Arf1	uc007jdn.1	NM_007476	gagccccgucgagucAUGUCCu	||||||	aaaaauaguuaaaaaUACAGGa	2	8	391	412	[mm9:11:59025624-59025645:-]	0.5599	120	6	-14.03	-0.1346
MIMAT0003130	mmu-miR-486	320226	4930473A06Rik	uc008tlb.1	BC023323	gagccccgucgagucAUGUCCu	||||||	ggcuacaaaaaacucUACAGGu	2	8	218	239	[mm9:4:83200769-83200790:+]	0.5584	120	6	-11.86	-0.1155
MIMAT0003130	mmu-miR-486	170762	Nup155	uc007vej.1	NM_133227	gagccccgucgagucAUGUCCu	||||||	uuuguauuauuuaucUACAGGu	2	8	356	377	[mm9:15:8108120-8108141:+]	0.5546	120	6	-9.43	-0.1842
MIMAT0003130	mmu-miR-486	434341	Nlrc5	uc009mwk.1	NM_001033207	gagCCCCG--UCGAGUC-AUGUCCu	||| | ||| || ||||||	uaaGGGACAAAGCCGAGCUACAGGu	2	20	825	849	[mm9:8:97050954-97050978:+]	0.5544	122	6	-20.76	-0.3775
MIMAT0003130	mmu-miR-486	69169	Faim3	uc007cmn.1	NM_026976	gagccccgucgagucAUGUCCu	||||||	uugagaaugaucaauUACAGGc	2	8	104	125	[mm9:1:132777332-132777353:+]	0.5543	120	6	-9.5	-0.1022
MIMAT0003130	mmu-miR-486	76371	2810408B13Rik	uc007qwt.1	AK013043	gagccccgucgagucAUGUCCu	||||||	aaagcuuuuucccaaUACAGGa	2	8	31	52	[mm9:13:62337210-62337231:+]	0.5534	120	6	-13.85	-0.1144
MIMAT0003130	mmu-miR-486	13078	Cyp1b1	uc008dqb.1	AK139368	gagccccgucgagucAUGUCCu	||||||	ucuuuuuuuuuauguUACAGGa	2	8	1515	1536	[mm9:17:80106256-80106277:-]	0.5533	120	6	-10.68	-0.125
MIMAT0003130	mmu-miR-486	69562	Cdk13	uc007poe.1	AK083577	gagccccgucgagucAUGUCCu	||||||	auuugaacauaaauaUACAGGu	2	8	71	92	[mm9:13:17858144-17858165:-]	0.5502	120	6	-9.94	-0.1092
MIMAT0003130	mmu-miR-486	14236	Foxn2	uc008dvm.1	AK154401	gagccccgucgagucAUGUCCu	||||||	ccucugucuuaaacuUACAGG-	2	8	305	325	[mm9:17:88886571-88886591:+]	0.5498	120	6	-8.97	-0.2003
MIMAT0003130	mmu-miR-486	50720	Sacs	uc007ufo.1	AK046501	gagccccgucgagucAUGUCCu	||||||	agaggaaacuacuuaUACAGGc	2	8	157	178	[mm9:14:61817640-61817661:+]	0.5484	120	6	-13.3	-0.1229
MIMAT0003130	mmu-miR-486	271697	Cdk15	uc007bds.1	AK042881	gagccccgucgagucAUGUCCu	||||||	aagacaaggauauaaUACAGGa	2	8	130	151	[mm9:1:59409234-59409255:+]	0.5484	120	6	-12.06	-0.2338
MIMAT0003130	mmu-miR-486	232430	Crebl2	uc009eku.1	AK206151	gagCCCCGUCGAGUC-AUGUCCu	| ||:| | :|| ||||||	aggGAGGUAUCAUAGUUACAGGc	2	20	1585	1607	[mm9:6:134807341-134807363:+]	0.5472	127	6	-19.47	-0.2633
MIMAT0003130	mmu-miR-486	232430	Crebl2	uc009ekt.1	NM_177687	gagCCCCGUCGAGUC-AUGUCCu	| ||:| | :|| ||||||	aggGAGGUAUCAUAGUUACAGGc	2	20	1373	1395	[mm9:6:134807341-134807363:+]	0.5472	127	6	-19.47	-0.2941
MIMAT0003130	mmu-miR-486	192167	Nlgn1	uc008otd.1	AK083116	gagccccGUCGA-GUC-AUGUCCu	||||| ||| ||||||	ggugaacCAGCUACAGCUACAGGg	2	16	823	846	[mm9:3:26031205-26031228:-]	0.5467	130	6	-23.11	-0.204
MIMAT0003130	mmu-miR-486	66254	Dimt1	uc007rua.1	NM_025447	gagccccgucgagucAUGUCCu	||||||	caaccaauuuuguucUACAGGa	2	8	68	89	[mm9:13:107748845-107748866:+]	0.5461	120	6	-12.37	-0.1482
MIMAT0003130	mmu-miR-486	74112	Usp16	uc007zuk.1	NM_024258	gagccccgucgagucAUGUCCu	||||||	guuuauuuauuuaaaUACAGGc	2	8	117	138	[mm9:16:87483593-87483614:+]	0.5459	120	6	-8.26	-0.3001
MIMAT0003130	mmu-miR-486	12772	Ccr2	uc009shb.1	NM_009915	gagccccgucgagucAUGUCCu	||||||	ggaacauaucuuaauUACAGGc	2	8	1442	1463	[mm9:9:124022987-124023008:+]	0.543	120	6	-10.29	-0.1049
MIMAT0003130	mmu-miR-486	211651	Fancd2	uc009dgw.1	AK019136	gagccccgucgagucAUGUCCu	||||||	gcauuuauauuaaaaUACAGGc	2	8	1636	1657	[mm9:6:113488682-113488703:+]	0.5427	120	6	-7.93	-0.1182
MIMAT0003130	mmu-miR-486	271564	Vps13a	uc008gww.1	AB281697	gagccccgucgagucAUGUCCu	||||||	auuucuuuauuuacaUACAGGa	2	8	157	178	[mm9:19:16707394-16707415:-]	0.5413	120	6	-11.72	-0.2149
MIMAT0003130	mmu-miR-486	170484	Nphs2	uc007dch.1	NM_130456	gagccccgucgagucAUGUCCu	||||||	ucucaucauauuaauUACAGGa	2	8	205	226	[mm9:1:158256474-158256495:+]	0.5406	120	6	-11.88	-0.1217
MIMAT0003130	mmu-miR-486	93735	Wnt16	uc009bax.1	NM_053116	gagccccgucgagucAUGUCCu	||||||	aaauauacauugauaUACAGGa	2	8	240	261	[mm9:6:22248471-22248492:+]	0.5382	120	6	-10.22	-0.1868
MIMAT0003130	mmu-miR-486	73591	1700109I08Rik	uc007tcc.1	AK007151	gagccccgucgagucAUGUCCu	||||||	acuuuacuaauuguuUACAGGa	2	8	255	276	[mm9:14:40474711-40474730,40497028-40497029:+]	0.5377	120	6	-10.19	-0.1824
MIMAT0003130	mmu-miR-486	320438	Alg6	uc008tuw.1	NM_001081264	gagccccgucgagucAUGUCCu	||||||	uuagaaucauggaauUACAGGa	2	8	57	78	[mm9:4:99428816-99428837:+]	0.5377	120	6	-11.94	-0.105
MIMAT0003130	mmu-miR-486	271305	Phf21b	uc007xcn.1	NM_001081166	gagccccGUCGAGUC-AUGUCCu	| |||| | ||||||	auggucuCUGCUCCGAUACAGGa	2	16	933	955	[mm9:15:84616703-84616725:-]	0.5375	123	6	-20.76	-0.1122
MIMAT0003130	mmu-miR-486	242915	Fam59b	uc008wvb.1	BC060268	gagcccCGUCGAGUC-AUGUCCu	|::| |||| ||||||	gcccuaGUGGAUCAGUUACAGGc	2	17	523	545	[mm9:5:30444350-30444372:+]	0.5372	128	6	-17.66	-0.1739
MIMAT0003130	mmu-miR-486	59125	Nek7	uc007cvo.1	AK078639	gagccccgucgagucAUGUCCu	||||||	cuagugcauauaaaaUACAGGa	2	8	515	536	[mm9:1:140411502-140411523:-]	0.5351	120	6	-11.37	-0.1049
MIMAT0003130	mmu-miR-486	18705	Pik3c2g	uc009enw.1	BC061142	gagccccGUCGAGUC-AUGUCCu	|||||| | ||||||	acaaacaCAGCUCUGCUACAGGg	2	16	1910	1932	[mm9:6:139809965-139809987:+]	0.535	131	6	-23.04	-0.1063
MIMAT0003130	mmu-miR-486	407812	BC066028	uc009kie.1	NM_001001180	gagccCCGUCGAGUC-AUGUCCu	|||||: || ||||||	uccccGGCAGUGGAGUUACAGGc	2	18	727	749	[mm9:7:147996579-147996601:-]	0.5344	129	6	-21.35	-0.1013
MIMAT0003130	mmu-miR-486	11828	Aqp3	uc008sih.1	NM_016689	gagccccgucgagucAUGUCCu	||||||	aaaacguauacaugcUACAGG-	2	8	790	810	[mm9:4:41039757-41039777:-]	0.5309	120	6	-10.93	-0.231
MIMAT0003130	mmu-miR-486	74374	Clec16a	uc007ydy.1	AK170754	gagCCCCGUC--GA--GUCAUGUCCu	||| :|| || :| ||||||	ucaGGGCUAGAACUUAUAUUACAGGu	2	20	516	541	[mm9:16:10695500-10695525:+]	0.5289	121	6	-18.87	-0.1066
MIMAT0003130	mmu-miR-486	71683	Gypc	uc008ejk.1	NM_001048207	gagccCCGUC-GAGUC-AUGUCCu	| ||| | ||| ||||||	cccucGCCAGUCCCAGCUACAGGa	2	18	648	671	[mm9:18:32688988-32689011:-]	0.5287	124	6	-24.41	-0.327
MIMAT0003130	mmu-miR-486	75605	Kdm5b	uc007csg.1	AK220451	gagccccGUCGAGUC-AUGUCCu	|||| || ||||||	ucaaucuCAGCAAAGCUACAGGa	2	16	620	642	[mm9:1:136528007-136528029:+]	0.5281	123	6	-19.28	-0.2638
MIMAT0003130	mmu-miR-486	75605	Kdm5b	uc007csh.1	NM_152895	gagccccGUCGAGUC-AUGUCCu	|||| || ||||||	ucaaucuCAGCAAAGCUACAGGa	2	16	56	78	[mm9:1:136528007-136528029:+]	0.5281	123	6	-19.28	-0.1576
MIMAT0003130	mmu-miR-486	20338	Sel1l	uc007ola.1	AK160420	gagcCCCGUCGAG-UC-AUGUCCu	|| |: ||| || ||||||	uguaGGCCGUCUCUAGAUACAGGc	2	19	414	437	[mm9:12:93071020-93071043:-]	0.5244	125	6	-18.39	-0.3552
MIMAT0003130	mmu-miR-486	75516	Ttc32	uc007nam.1	AK144458	gagcCCCGUCGAGUC-AUGUCCu	||| ||| | ||||||	cuauGGGAUUCUCUGCUACAGGg	2	19	600	622	[mm9:12:9042547-9042569:+]	0.5237	122	6	-21.97	-0.5228
MIMAT0003130	mmu-miR-486	11899	Astn1	uc007ddt.1	NM_007495	gagccccgUCGAGUC-AUGUCCu	||||| | ||||||	uaaaccuaAGCUCUGUUACAGGa	2	15	614	636	[mm9:1:160619495-160619517:+]	0.5203	126	6	-19.44	-0.1314
MIMAT0003130	mmu-miR-486	66116	Cml1	uc009cqk.1	NM_023160	gagcccCGUCGAGUC-AUGUCCu	||| ||| | ||||||	uucucuGCA-CUCUGCUACAGGa	2	17	43	64	[mm9:6:85860208-85860229:-]	0.5184	122	6	-21.01	-0.3168
MIMAT0003130	mmu-miR-486	72477	Tmem87b	uc008mgv.1	AK166991	gagccccgucgagucAUGUCCu	||||||	uguuucucuauauauUACAGGc	2	8	18	39	[mm9:2:128654333-128654354:+]	0.5184	120	6	-9.33	-0.1134
MIMAT0003130	mmu-miR-486	74006	Dnm1l	uc007yio.1	BC027538	gagccccgucgagucAUGUCCu	||||||	uauagauuauuaucaUACAGGa	2	8	269	290	[mm9:16:16336609-16336630:-]	0.5178	120	6	-13.43	-0.2032
MIMAT0003130	mmu-miR-486	72322	Xpo5	uc008crz.1	BC055455	gagccccgucgagucAUGUCCu	||||||	cuuaagagcaaaauuUACAGGa	2	8	301	322	[mm9:17:46345513-46345534:+]	0.5167	120	6	-12.01	-0.3016
MIMAT0003130	mmu-miR-486	17874	Myd88	uc009sar.1	NM_010851	gaGCCCCGUCGAGUC-AUGUCCu	:||||:: ||: | ||||||	agUGGGGUGCCUUUGCUACAGGu	2	21	306	328	[mm9:9:119245711-119245733:-]	0.5166	132	6	-23.52	-0.1772
MIMAT0003130	mmu-miR-486	75782	Lca5	uc009qwg.1	NM_029434	gagccccgucgagucAUGUCCu	||||||	#NAME?	2	8	1	19	[mm9:9:83285436-83285454:-]	0.5165	120	6	-15.26	-0.1355
MIMAT0003130	mmu-miR-486	20438	Siah1b	uc009uvd.1	NM_009173	gagcccCGUCGAGUCAUGUCCu	|| | |:| ||||||	agaaaaGCUG-UUAAUACAGGa	2	17	130	150	[mm9:X:160509016-160509036:-]	0.516	122	6	-14.94	-0.1158
MIMAT0003130	mmu-miR-486	75763	Dcaf17	uc008kab.1	AK032671	gagccccgucgagucAUGUCCu	||||||	uuaaaauacagagaaUACAGGa	2	8	188	209	[mm9:2:70920284-70920305:+]	0.5146	120	6	-14.57	-0.104
MIMAT0003130	mmu-miR-486	623474	Rad54b	uc008rzs.1	NM_001039556	gagccccgucgagucAUGUCCu	||||||	ccccuuaaaaauuaaUACAGGa	2	8	31	52	[mm9:4:11542832-11542853:+]	0.5091	120	6	-10.73	-0.1779
MIMAT0003130	mmu-miR-486	13405	Dmd	uc009tro.1	AK075809	gagccccgucgagucAUGUCCu	||||||	agucaaacuugacuuUACAGGa	2	8	222	243	[mm9:X:82389730-82389751:+]	0.5083	120	6	-13.4	-0.1268
MIMAT0003130	mmu-miR-486	234129	Tpte	uc009lcy.1	NM_199257	gagccccgucgagucAUGUCCu	||||||	aguauauuaaauguaUACAGGa	2	8	151	172	[mm9:8:23481864-23481885:+]	0.5064	120	6	-10.05	-0.2012
MIMAT0003130	mmu-miR-486	242800	Ttc34	uc008wcb.1	NM_172878	gagccccGUCGAGUC-AUGUCCu	|| ||||| ||||||	aacccccCAACUCAGAUACAGGa	2	16	450	472	[mm9:4:154240342-154240364:+]	0.5037	131	6	-20.46	-0.2342
MIMAT0003130	mmu-miR-486	381680	BC055004	uc009afb.1	AK156114	gagccccGUCGAG---UC-AUGUCCu	|||||| || ||||||	guguccaCAGCUCUGGAGUUACAGGc	2	16	329	354	[mm9:5:138693201-138693226:+]	0.5028	122	6	-19.58	-0.1405
MIMAT0003130	mmu-miR-486	11744	Anxa11	uc007ssb.1	AK086039	gaGCCCCGUCGAGUC-AUGUCCu	| |||| :| || ||||||	ggCUGGGC--UUAAGCUACAGGa	2	21	3045	3065	[mm9:14:26841253-26841273:+]	0.5027	121	6	-20.13	-0.1594
MIMAT0003130	mmu-miR-486	11744	Anxa11	uc007ssi.1	AK086039	gaGCCCCGUCGAGUC-AUGUCCu	| |||| :| || ||||||	ggCUGGGC--UUAAGCUACAGGa	2	21	3045	3065	[mm9:14:26980867-26980887:+]	0.5027	121	6	-20.13	-0.1594
MIMAT0003130	mmu-miR-486	74991	4930500H12Rik	uc007zre.1	AK015664	gagccccgucgagucAUGUCCu	||||||	guuuauaucauucucUACAGGa	2	8	209	230	[mm9:16:73114290-73114311:+]	0.5025	120	6	-13.93	-0.1029
MIMAT0003130	mmu-miR-486	239570	Ttc38	uc007xdo.1	BC024550	gagcccCGUCGAG-UC-AUGUCCu	||| ||: || ||||||	aguucuGCAUCUUGAGCUACAGGc	2	17	904	927	[mm9:15:85687898-85687921:+]	0.502	123	6	-15.34	-0.1715
MIMAT0003130	mmu-miR-486	170813	Ms4a3	uc008gsr.1	AK158372	gagccccgucgagucAUGUCCu	||||||	aaaccauucaaaagaUACAGGa	2	8	93	114	[mm9:19:11707066-11707087:-]	0.5019	120	6	-12.45	-0.1024
MIMAT0003130	mmu-miR-486	56185	Hao2	uc008qqj.1	NM_019545	gagccccgucgagucAUGUCCu	||||||	uaacaucuaauguucUACAGGa	2	8	172	193	[mm9:3:98679039-98679060:-]	0.5019	120	6	-12.46	-0.1292
MIMAT0003130	mmu-miR-486	11797	Birc2	uc009ocz.1	NM_007465	gagcccCGUCGAGUC-AUGUCCu	|| |:| || ||||||	gucuauGCUGUUGAGCUACAGGa	2	17	168	190	[mm9:9:7818560-7818582:-]	0.5015	124	6	-19	-0.2269
MIMAT0003130	mmu-miR-486	66547	2010203P06Rik	uc007qsu.1	AK008432	gagccCCGUCGAGUC-AUGUCCu	||||| || ||||||	ccucaGGCAGACAAGAUACAGGa	2	18	213	235	[mm9:13:56697708-56697730:+]	0.5013	125	6	-26.13	-0.127
MIMAT0003130	mmu-miR-486	70143	2210414B05Rik	uc008rwj.1	AK008921	gagccccgucgagucAUGUCCu	||||||	uauauauauaugauaUACAGGa	2	8	735	756	[mm9:4:3590123-3590144:+]	0.5012	120	6	-10.05	-0.166
MIMAT0003130	mmu-miR-486	72567	Bclaf1	uc007enw.1	AK161608	gagccccgucgagucAUGUCCu	||||||	aauauuaaaaaauguUACAGG-	2	8	3114	3134	[mm9:10:20064399-20064419:+]	0.5011	120	6	-6.95	-0.1144
MIMAT0003130	mmu-miR-486	12464	Cct4	uc007ien.1	AK163369	gagccccgucgagucAUGUCCu	||||||	auuuucauuuauaaaUACAGGa	2	8	291	312	[mm9:11:22899500-22899521:+]	0.5011	120	6	-10.32	-0.1834
MIMAT0003130	mmu-miR-486	11744	Anxa11	uc007sru.1	AK044203	gaGCCCCGUCGAGUC-AUGUCCu	| |||| :| || ||||||	ggCUGGGC--UUAAGCUACAGGa	2	21	2650	2670	[mm9:14:26701483-26701503:+]	0.501	121	6	-20.13	-0.1977
MIMAT0003130	mmu-miR-486	71234	4933427E13Rik	uc007iga.1	AK016948	gaGCCCCGUCGAGUC-AUGUCCu	| |||:|| | || ||||||	agCCGGGUAGGUGAGUUACAGGa	2	21	311	333	[mm9:11:25229871-25229893:+]	0.5008	136	6	-26.45	-0.1159
MIMAT0003130	mmu-miR-486	76740	Efr3a	uc007vzs.1	AK052176	gagcCCCGUCGA-GUC-AUGUCCu	| ||| :| ||| ||||||	acauGUGCAAUUGCAGAUACAGGa	2	19	1554	1577	[mm9:15:65653055-65653078:+]	0.5008	125	6	-19.45	-0.3035
MIMAT0003130	mmu-miR-486	52348	Vps37a	uc009lmw.1	AK170943	gagcccCGUCGAGUC-AUGUCCu	| | ||:|| ||||||	uuccuuGAAUCUUAGCUACAGGa	2	17	1262	1284	[mm9:8:41627955-41627977:+]	0.5008	124	6	-18.87	-0.3526
MIMAT0003130	mmu-miR-486	72320	2510003E04Rik	uc007fhm.1	AK003009	gagccccgucgagucAUGUCCu	||||||	ucacauauauaaauaUACAGGa	2	8	134	155	[mm9:10:62032898-62032919:-]	0.5007	120	6	-10.05	-0.6192
MIMAT0003130	mmu-miR-486	20352	Sema4b	uc009hzo.1	AK028896	gagcCCCGUCG-AGUC-AUGUCCu	|| |||| || ||||||	ucaaGGCCAGCAGGAGUUACAGGa	2	19	638	661	[mm9:7:87366482-87366505:+]	0.5005	121	6	-20.23	-0.2767
MIMAT0003130	mmu-miR-486	12449	Ccnf	uc008avj.1	AK031613	gagccCCGUCGAGUC-AUGUCCu	|| ||: || ||||||	cuccuGGAAGUGGAGUUACAGGc	2	18	160	182	[mm9:17:24376550-24376572:-]	0.5003	121	6	-19.72	-0.1083
MIMAT0003130	mmu-miR-486	228421	Kif18a	uc008lma.1	AK041469	gagccccgucgagucAUGUCCu	||||||	acacauuauaaauaaUACAGGa	2	8	265	286	[mm9:2:109147535-109147556:+]	0.5002	120	6	-10.05	-0.5082
MIMAT0003130	mmu-miR-486	212974	Athl1	uc009kiw.1	NM_145387	gaGCCCCGUCGAGUC-AUGUCCu	| ||| |||:|| ||||||	guCAGGG--GCUUAGCUACAGGa	2	21	388	408	[mm9:7:148133131-148133151:+]	0.5001	129	6	-25.86	-0.483
MIMAT0003130	mmu-miR-486	212974	Athl1	uc009kix.1	AK171694	gaGCCCCGUCGAGUC-AUGUCCu	| ||| |||:|| ||||||	guCAGGG--GCUUAGCUACAGGa	2	21	2134	2154	[mm9:7:148133131-148133151:+]	0.5001	129	6	-25.86	-0.2025
MIMAT0003130	mmu-miR-486	193217	BC018473	uc007mmb.1	NR_003364	gagccccgUCGAGUC-AUGUCCu	| ||||| ||||||	ugugucugAACUCAGCUACAGGg	2	15	1014	1036	[mm9:11:116616948-116616970:+]	0.5	126	6	-19.78	-0.2238
MIMAT0003130	mmu-miR-486	20445	St6galnac1	uc007mme.1	NM_011371	gagcCCCGUC-GAGUC-AUGUCCu	|| ||| || :| ||||||	ucaaGGUCAGCCUGGGUUACAGGa	2	19	577	600	[mm9:11:116626445-116626468:-]	0.5	125	6	-21.2	-0.2378
MIMAT0003130	mmu-miR-486	433181	Spink11	uc008euu.1	NM_001048217	gagccccgucgagucAUGUCCu	||||||	uuaagaaauugaaccUACAGGa	2	8	199	220	[mm9:18:44349880-44349901:-]	0.5	120	6	-9.35	-0.1039
MIMAT0003130	mmu-miR-486	193217	BC018473	uc007mmc.1	AF118847	gagccccgUCGAGUC-AUGUCCu	| ||||| ||||||	ugugucugAACUCAGCUACAGGg	2	15	1110	1132	[mm9:11:116616948-116616970:+]	0.5	126	6	-19.78	-0.2109
MIMAT0003130	mmu-miR-486	108176	Npm3-ps1	uc009cpd.1	NR_002702	gagccccgucgagucAUGUCCu	||||||	gaaaagaaaaugaacUACAGGc	2	8	944	965	[mm9:6:85027078-85027099:+]	0.5	120	6	-7.23	-0.1784
MIMAT0003130	mmu-miR-486	68865	Arv1	uc009nxo.1	AK042561	gagccccguCGAGUC-AUGUCCu	|||::| ||||||	guggcccuuGCUUGGCUACAGGa	2	14	450	472	[mm9:8:127256289-127256311:+]	0.5	121	6	-20.56	-0.1851
MIMAT0003130	mmu-miR-486	170835	Inpp5j	uc007htb.1	AK165718	gagccccgucgagucAUGUCCu	||||||	augaauuaaaauauaUACAGGg	2	8	586	607	[mm9:11:3398963-3398984:-]	0.4995	120	6	-9.71	-0.2453
MIMAT0003130	mmu-miR-486	210711	1110007A13Rik	uc009jzh.1	NM_145955	gagCCCCGUCGAGUC-AUGUCCu	|| || | ||| ||||||	aaaGGUCCAUC-CAGUUACAGGu	2	20	1037	1058	[mm9:7:135840900-135840921:-]	0.4973	121	6	-16.44	-0.1214
MIMAT0003130	mmu-miR-486	12667	Chrd	uc007yrc.1	AK165339	gagcccCGUCG-AGUC-AUGUCCu	|:| | |||| ||||||	ccaucuGUAACUUCAGUUACAGGg	2	17	478	501	[mm9:16:20738125-20738148:+]	0.4954	123	6	-17.09	-0.3485
MIMAT0003130	mmu-miR-486	18392	Orc1l	uc008ubh.1	NM_011015	gagccccgucgagucAUGUCCu	||||||	aauuacagcagaauaUACAGGa	2	8	59	80	[mm9:4:108287139-108287160:+]	0.4944	120	6	-17.24	-0.1274
MIMAT0003130	mmu-miR-486	320249	D130009I18Rik	uc007uxf.1	AK051771	gagcCCCGU-CGAGUC-AUGUCCu	|| || || || ||||||	ucaaGGCCAUCCUGAGCUACAGGg	2	19	338	361	[mm9:14:105129378-105129401:+]	0.4875	121	6	-18.4	-0.136
MIMAT0003130	mmu-miR-486	320249	D130009I18Rik	uc007uxg.1	AK051495	gagcCCCGU-CGAGUC-AUGUCCu	|| || || || ||||||	ucaaGGCCAUCCUGAGCUACAGGg	2	19	354	377	[mm9:14:105129378-105129401:+]	0.4875	121	6	-18.4	-0.1019
MIMAT0003130	mmu-miR-486	56720	Tdo2	uc008poo.1	NM_019911	gagccccgucgagucAUGUCCu	||||||	aacaucagugaaaacUACAGGa	2	8	10	31	[mm9:3:81762682-81762703:-]	0.4683	120	6	-14.18	-0.1914
MIMAT0003130	mmu-miR-486	72085	Osgepl1	uc007aza.1	NM_028091	gagccccgUCGAGUCAUGUCCu	|| || ||||||	gacuuuaaAGGUCUCUACAGGu	2	15	6	27	[mm9:1:53380095-53380116:+]	0.4539	122	6	-14.85	-0.1001
MIMAT0003130	mmu-miR-486	13411	Dnahc11	uc007pie.1	NM_010060	gagcCCCGUCGAGUCA-UGUCCu	|| :: :|:||| |||||	gcaaGGAUGUUUUAGUAACAGGg	2	19	49	71	[mm9:12:119116778-119116800:-]	0.3306	122	0	-18.1	-0.385
MIMAT0003130	mmu-miR-486	13684	Eif4e	uc008rnn.1	NM_007917	gagccccgucgaguCAUGUCcu	||||||	uguaaauaaaauguGUACAGug	3	9	920	941	[mm9:3:138219388-138219409:+]	0.9181	120	0	-7.92	-0.2097
MIMAT0003130	mmu-miR-486	83997	Slmap	uc007ssq.1	BC021457	gagccccgucgagUCAUGUCcu	|||||||	auagaauuucuggAGUACAGau	3	10	1641	1662	[mm9:14:27232720-27232741:-]	0.873	125	0	-10.02	-0.1683
MIMAT0003130	mmu-miR-486	83997	Slmap	uc007ssr.1	NM_032008	gagccccgucgagUCAUGUCcu	|||||||	auagaauuucuggAGUACAGau	3	10	1740	1761	[mm9:14:27232720-27232741:-]	0.873	125	0	-10.02	-0.159
MIMAT0003130	mmu-miR-486	15331	Hmgn2	uc008vdq.1	NM_016957	gagccCCGUCGAGUCAUGUCcu	||:: || ||||||	cuucuGGUGACU--GUACAGuu	3	18	28	47	[mm9:4:133521406-133521425:-]	0.8711	126	0	-12.88	-0.2395
MIMAT0003130	mmu-miR-486	19647	Rbbp6	uc009joy.1	U28789	gagcccCGUCGAGUCAUGUCcu	| | :|: ||||||	uauaacGAACUUUUGUACAGaa	3	17	157	178	[mm9:7:130145815-130145836:+]	0.8684	128	0	-9.17	-0.5935
MIMAT0003130	mmu-miR-486	225363	Etf1	uc008elu.1	NM_144866	gaGCCCCGUCGAGUCAUGUCcu	||| |: |: ||||||	cuCGGUGUUGUGAUGUACAGaa	3	21	2149	2170	[mm9:18:35062472-35062493:-]	0.8664	132	0	-18.38	-0.1539
MIMAT0003130	mmu-miR-486	93765	Ube2n	uc007gwn.1	BC052203	gagccccgucGAGUCAUGUCcu	||: ||||||	ucuacuuugcCUUUGUACAGuu	3	13	1124	1145	[mm9:10:95005638-95005659:+]	0.856	128	0	-9.38	-0.1116
MIMAT0003130	mmu-miR-486	93765	Ube2n	uc007gwm.1	NM_080560	gagccccgucGAGUCAUGUCcu	||: ||||||	ucuacuuugcCUUUGUACAGuu	3	13	692	713	[mm9:10:95005638-95005659:+]	0.856	128	0	-9.38	-0.1486
MIMAT0003130	mmu-miR-486	14083	Ptk2	uc007wbv.1	NM_007982	gagccccgucgaguCAUGUCcu	||||||	gaauauaauaaauuGUACAGuu	3	9	892	913	[mm9:15:73035565-73035586:-]	0.8473	120	0	-6.18	-0.155
MIMAT0003130	mmu-miR-486	69640	Fam83g	uc007jid.1	NM_178618	gaGCCCCGUCGAGUCAU-GUCCu	| | ||| | ||||| ||||	guCAGUGCA-C-CAGUACCAGGu	2	21	70	90	[mm9:11:61521299-61521319:+]	0.8426	120	0	-17.14	-0.1354
MIMAT0003130	mmu-miR-486	12226	Btg1	uc007gww.1	NM_007569	gaGCCCCGUCGAGUCAUGUCcu	:|| |:| |: ||||||	acUGGUGUAAAUUUGUACAGuu	3	21	863	884	[mm9:10:96082140-96082161:+]	0.8381	136	0	-13.21	-0.2981
MIMAT0003130	mmu-miR-486	12226	Btg1	uc007gww.1	NM_007569	gaGCCCCGUCGAGUCAUGUCcu	:| |||| : ||||||	auUGUGGCAAAGUUGUACAGau	3	21	896	917	[mm9:10:96082173-96082194:+]	0.8381	132	0	-15.36	-0.3239
MIMAT0003130	mmu-miR-486	103583	Fbxw11	uc007ijx.1	NM_134015	gagccccgucgaguCAUGUCcu	||||||	gaaacuguuaaauuGUACAGau	3	9	2072	2093	[mm9:11:32646577-32646598:+]	0.8368	120	0	-9.03	-0.1548
MIMAT0003130	mmu-miR-486	71175	Nipbl	uc007vep.1	BC055787	gagcccCG-UCGAGUCAUGUCcu	|| || :|||||||	cagauuGCAAGAGUAGUACAGag	3	17	111	133	[mm9:15:8241451-8241473:-]	0.8366	131	0	-16.44	-0.1262
MIMAT0003130	mmu-miR-486	17864	Mybl1	uc007agq.1	NM_008651	gagccccguCGAGUCAUGUCcu	|: : ||||||	uuguugaauGUAUUGUACAGua	3	14	644	665	[mm9:1:9659300-9659321:-]	0.8328	121	0	-7.01	-0.4858
MIMAT0003130	mmu-miR-486	56332	Amotl2	uc009rfx.1	NM_019764	gagcccCGUCGAGUCAU-GUCCu	|| ||| ||| ||||	uguuacGCCACUCUGUACCAGGa	2	17	1630	1652	[mm9:9:102635666-102635688:+]	0.8282	120	0	-17.94	-0.6661
MIMAT0003130	mmu-miR-486	226412	R3hdm1	uc007clj.1	NM_181750	gagccccgUCGAG-U--CAUGUCcu	||||| | ||||||	agauccaaAGCUCUAUUGUACAGca	3	15	301	325	[mm9:1:130133636-130133660:+]	0.8245	128	0	-14.51	-0.6261
MIMAT0003130	mmu-miR-486	24135	Zfp68	uc009afq.1	NM_013844	gagcccCGUCGAGUCAU-GUCCu	|::||| |||| ||||	aaagaaGUGGCUGAGUACCAGGu	2	17	2135	2157	[mm9:5:139045310-139045332:-]	0.8217	128	0	-19.26	-0.8796
MIMAT0003130	mmu-miR-486	78473	Skap1	uc007lcc.1	AK041917	gagccccgucgaguCAUGUCcu	||||||	aauugaaauaaauuGUACAGc-	3	9	1271	1291	[mm9:11:96443985-96444005:+]	0.82	120	0	-7.35	-0.702
MIMAT0003130	mmu-miR-486	15273	Hivep2	uc007eli.1	NM_010437	gaGCCCCGUCG--AGU-CAUGUCcu	| | |||| |:| ||||||	aaCUGAACAGCUUUUAUGUACAGcu	3	21	442	466	[mm9:10:13869984-13870008:+]	0.8189	130	0	-16.08	-0.1578
MIMAT0003130	mmu-miR-486	15939	Ier5	uc007dax.1	NM_010500	gagccccgucGAGUCAUGUCcu	:|: ||||||	cugauaagguUUUUGUACAGua	3	13	879	900	[mm9:1:156944734-156944755:-]	0.8172	124	0	-10.06	-0.3729
MIMAT0003130	mmu-miR-486	239250	Slitrk6	uc007uyd.1	NM_175499	gagccccgucGAGUCAUGUCcu	:|| ||||||	gaacuauuuaUUCUGUACAGuu	3	13	1057	1078	[mm9:14:111147895-111147916:-]	0.8093	128	0	-10.44	-0.3804
MIMAT0003130	mmu-miR-486	17684	Cited2	uc007elt.1	NM_010828	gagccccgucGAGUCAUGUCCu	:|||||||| |	aauaguuauaUUCAGUACAUGa	2	13	748	769	[mm9:10:17445309-17445330:+]	0.8055	124	0	-14.01	-0.2122
MIMAT0003130	mmu-miR-486	238123	Cog5	uc007nhs.1	AK030656	gagccccguCGAGUCAUGUCcu	|| | ||||||	ucacuguuuGC-CUGUACAGag	3	14	127	147	[mm9:12:32622136-32622156:+]	0.7983	123	0	-11.14	-0.1191
MIMAT0003130	mmu-miR-486	14042	Ext1	uc007vrh.1	NM_010162	gagccccgUCGAGUCAUGUCcu	:|:| ||||||	cacaacuaGGUUGUGUACAGuu	3	15	276	297	[mm9:15:52899922-52899943:-]	0.795	126	0	-9.96	-0.272
MIMAT0003130	mmu-miR-486	75747	Sesn3	uc009oek.1	BC003348	gagccccgucgAGUCAUGUCcu	| :||||||	aaaucuauuuaUAGGUACAGaa	3	12	1541	1562	[mm9:9:14137425-14137446:+]	0.7918	123	0	-7.73	-0.1557
MIMAT0003130	mmu-miR-486	73205	3110043O21Rik	uc008sgw.1	BC076612	gagccccgUCGAGUCAUGUCcu	|||| ||||||	aaaauguaAGCU--GUACAGug	3	15	1791	1810	[mm9:4:35138620-35138639:-]	0.7917	127	0	-12.81	-0.1265
MIMAT0003130	mmu-miR-486	73205	3110043O21Rik	uc008sgv.1	NM_001081343	gagccccgUCGAGUCAUGUCcu	|||| ||||||	aaaauguaAGCU--GUACAGug	3	15	1492	1511	[mm9:4:35138620-35138639:-]	0.7917	127	0	-12.81	-0.1506
MIMAT0003130	mmu-miR-486	110521	Hivep1	uc007qfk.1	NM_007772	gagccccgucgAGUCAUGUCcu	|| ||||||	uauguuuagaaUCUGUACAGau	3	12	201	222	[mm9:13:42280083-42280104:+]	0.7901	127	0	-11.27	-0.1325
MIMAT0003130	mmu-miR-486	13046	Celf1	uc008kuc.1	BC002221	gagcccCGUCGAGUCAUGUCcu	| :|:|: ||||||	acacuaGGGGUUUUGUACAGuu	3	17	1269	1290	[mm9:2:90859096-90859117:+]	0.7878	132	0	-18.28	-0.1278
MIMAT0003130	mmu-miR-486	72568	Lin9	uc007dwj.2	AK042357	gagccccgucgagUCAUGUCcu	|||||||	acauggaaugaaaAGUACAGuu	3	10	115	136	[mm9:1:182580890-182580911:+]	0.7874	125	0	-13.55	-0.1533
MIMAT0003130	mmu-miR-486	23879	Fxr2	uc007jqt.1	NM_011814	gagccccgucGAGUCAUGUCcu	| | ||||||	auuuauuuuuCACUGUACAGua	3	13	546	567	[mm9:11:69466747-69466768:+]	0.7864	124	0	-8.28	-0.7483
MIMAT0003130	mmu-miR-486	60344	Fign	uc008jvv.1	NM_021716	gagccccguCGAGUCAUGUCcu	| |: ||||||	agugauuguGAUUUGUACAGua	3	14	649	670	[mm9:2:63816032-63816053:-]	0.783	125	0	-9.3	-0.101
MIMAT0003130	mmu-miR-486	73389	Hbp1	uc007nhu.1	NM_153198	gaGCCCCGUCGA-GUCAUGUCcu	:| ||: ||| |||||||	ccUGUGGU-GCUAAAGUACAGua	3	21	267	288	[mm9:12:32612067-32612088:-]	0.7813	133	0	-16.41	-0.1654
MIMAT0003130	mmu-miR-486	216080	Ube2d1	uc007foo.1	NM_145420	gagccccgucGAGUCAUGUCCu	:|| |||:|||	cuuuuuuuuuUUCUGUAUAGGc	2	13	755	776	[mm9:10:70717801-70717822:-]	0.7799	132	0	-12.12	-0.1328
MIMAT0003130	mmu-miR-486	234267	Gpm6a	uc009lsl.1	NM_153581	gaGCCCCGUCGAGUCAU-GUCCu	:|| |: |||: ||| ||||	caUGGAGU-GCUUUGUAGCAGGc	2	21	1804	1825	[mm9:8:56146086-56146107:+]	0.7754	122	0	-17.78	-0.9296
MIMAT0003130	mmu-miR-486	66704	Rbm4b	uc008gas.1	NM_025717	gagccccgucgaGUCAUGUCcu	| ||||||	acaucccuuuucCUGUACAGua	3	11	260	281	[mm9:19:4765594-4765615:+]	0.7743	122	0	-8.05	-0.1059
MIMAT0003130	mmu-miR-486	67154	Mtdh	uc007vlh.1	NM_026002	gagccccgucgaGU-CAUGUCcu	|| ||||||	auaauuugugaaCAUGUACAGag	3	11	66	88	[mm9:15:34070583-34070605:+]	0.7739	121	0	-10.96	-0.3342
MIMAT0003130	mmu-miR-486	218952	Fermt2	uc007tgq.1	NM_146054	gagccccgucgaguCAUGUCcu	||||||	aauuuuauaaaauuGUACAGuu	3	9	683	704	[mm9:14:46078821-46078842:-]	0.7738	120	0	-6.12	-0.5621
MIMAT0003130	mmu-miR-486	219150	Hmbox1	uc007uiq.1	BC051457	gagcccCGUCGAGUCAUGUCcu	|| :|: ||||||	uauacuGCUUUUUUGUACAGuu	3	17	1752	1773	[mm9:14:65430514-65430535:-]	0.7727	128	0	-11.69	-0.1167
MIMAT0003130	mmu-miR-486	12307	Calb1	uc008sbl.1	NM_009788	gagccccgucgaguCAUGUCcu	||||||	acacuguuuguaauGUACAGuu	3	9	158	179	[mm9:4:15832068-15832089:+]	0.7727	120	0	-8.18	-0.1568
MIMAT0003130	mmu-miR-486	21420	Tcfap2c	uc008ocz.1	NM_009335	gagccccGUCGAGU--CAUGUCcu	| |:| | ||||||	ugagaaaCUGUUGAGUGUACAGau	3	16	845	868	[mm9:2:172383721-172383744:+]	0.7718	122	0	-9.35	-0.1338
MIMAT0003130	mmu-miR-486	210162	Zkscan2	uc009jpt.1	AK080486	gagccccgucgaguCAUGUCcu	||||||	ccuacaaaaaaaguGUACAGca	3	9	239	260	[mm9:7:130638388-130638409:-]	0.7704	120	0	-6.6	-0.1219
MIMAT0003130	mmu-miR-486	13134	Dach1	uc007uus.1	NM_001038610	gagcCCCGUCGAGUCAUGUCcu	|| || | ||||||	uguuGGUCA--UAUGUACAGua	3	19	805	824	[mm9:14:98187977-98187996:-]	0.7697	123	0	-10.45	-0.207
MIMAT0003130	mmu-miR-486	211673	Arfgef1	uc007ahn.1	NM_001102430	gagccccgucgaGUCAUGUCcu	::||||||	uggauauguauaUGGUACAGau	3	11	1114	1135	[mm9:1:10127778-10127799:-]	0.7691	122	0	-9.55	-0.1432
MIMAT0003130	mmu-miR-486	329506	Ctdspl2	uc008lzy.1	NM_212450	gagccccgucgagUCAUGUCcu	|||||||	ugcuuguuaagaaAGUACAGua	3	10	1387	1408	[mm9:2:121837751-121837772:+]	0.769	125	0	-16.03	-0.1332
MIMAT0003130	mmu-miR-486	12933	Crmp1	uc008xfm.1	NM_007765	gagccccgUCGAGUCAUGUCcu	||:|: ||||||	auuuuuaaAGUUUUGUACAGuu	3	15	796	817	[mm9:5:37683243-37683264:+]	0.7685	134	0	-11.17	-0.2235
MIMAT0003130	mmu-miR-486	15273	Hivep2	uc007eli.1	NM_010437	gagccccgucgaguCAUGUCcu	||||||	guacuuugaaaauuGUACAGau	3	9	219	240	[mm9:10:13869761-13869782:+]	0.7683	120	0	-6.78	-0.1192
MIMAT0003130	mmu-miR-486	235072	2020-09-07	uc009opl.1	AK141572	gagccccGUCGAGU---CAUGUCcu	|| ||| ||||||	aaccuccCAAAUCAAGUGUACAGaa	3	16	37	61	[mm9:9:25073014-25073038:+]	0.7655	122	0	-10.73	-0.1681
MIMAT0003130	mmu-miR-486	67300	Cltc	uc007kta.1	NM_001003908	gagccccgucgaguCAUGUCcu	||||||	uuagaucacugaguGUACAGaa	3	9	797	818	[mm9:11:86508250-86508271:-]	0.7639	120	0	-9.18	-0.1458
MIMAT0003130	mmu-miR-486	18012	Neurod1	uc008kgt.1	NM_010894	gagccCCGUCGAGUCAUGUCcu	| ||| |:|||||||	guguaGUCAG-UUAGUACAGua	3	18	1092	1112	[mm9:2:79293009-79293029:-]	0.7636	139	0	-15.37	-0.3562
MIMAT0003130	mmu-miR-486	75956	Srrm2	uc008ato.1	NM_175229	gagccccgucgAGUCAUGUCcu	|| ||||||	guuuuuuaaaaUCUGUACAGua	3	12	453	474	[mm9:17:23961645-23961666:+]	0.7624	127	0	-8.98	-0.5631
MIMAT0003130	mmu-miR-486	225115	Svil	uc008dyr.1	NM_153153	gagccccguCGAGU-CAUGUCcu	|:|:| ||||||	uagugccuuGUUUAUGUACAGuu	3	14	668	690	[mm9:18:5119098-5119120:+]	0.7602	128	0	-11.64	-0.2599
MIMAT0003130	mmu-miR-486	18645	Pfn2	uc008phn.1	NM_019410	gagcccCGUCGAGU-CAUGUCcu	|::| | | ||||||	ggcauuGUGGAUAAUGUACAGau	3	17	1132	1154	[mm9:3:57645985-57646007:-]	0.7584	127	0	-11.17	-0.1785
MIMAT0003130	mmu-miR-486	26931	Ppp2r5c	uc007pbn.1	AY389498	gagccccgucGAGUCAUGUCcu	|| ||||||	acaaaaugucCUAUGUACAGaa	3	13	2396	2417	[mm9:12:111820986-111821007:+]	0.7579	124	0	-7.81	-0.1502
MIMAT0003130	mmu-miR-486	26931	Ppp2r5c	uc007pbl.1	NM_012023	gagccccgucGAGUCAUGUCcu	|| ||||||	acaaaaugucCUAUGUACAGaa	3	13	2244	2265	[mm9:12:111820986-111821007:+]	0.7579	124	0	-7.81	-0.164
MIMAT0003130	mmu-miR-486	71207	Nudt4	uc007gwp.1	NM_027722	gagccccgucgaguCAUGUCcu	||||||	uauauguaaaauauGUACAGua	3	9	1596	1617	[mm9:10:95010305-95010326:-]	0.7576	120	0	-6.68	-0.3139
MIMAT0003130	mmu-miR-486	56406	Ncoa6	uc008nkm.1	NM_019825	gagccccGUCGAGUCAUGUCcu	:| :|| ||||||	uuaaaucUAUUUCUGUACAGuu	3	16	74	95	[mm9:2:155216818-155216839:-]	0.757	131	0	-9.79	-0.2133
MIMAT0003130	mmu-miR-486	68770	Phtf2	uc008wnz.1	NM_172992	gagccccgucgagUCAUGUCcu	|||||||	uugagaauaaaaaAGUACAGca	3	10	1836	1857	[mm9:5:20265016-20265037:-]	0.7566	125	0	-8.76	-0.2431
MIMAT0003130	mmu-miR-486	20617	Snca	uc009cdn.1	NM_001042451	gagccccgUCGAGUCAUGUCcu	|||| ||||||	uuucucaaAGCU--GUACAGug	3	15	90	109	[mm9:6:60682014-60682033:-]	0.7546	127	0	-15.06	-0.1021
MIMAT0003130	mmu-miR-486	67187	Zmynd19	uc008ipo.1	NM_026021	gagccccgUCGAGU-CAUGUCcu	| |||| ||||||	uguuuguaAACUCAUGUACAGuu	3	15	241	263	[mm9:2:24814822-24814844:+]	0.7531	133	0	-13.77	-0.1655
MIMAT0003130	mmu-miR-486	216028	Lrrtm3	uc007fkk.1	NM_178678	gagccccgucgagUCAUGUCcu	|||||||	acuguugccuugaAGUACAGcc	3	10	728	749	[mm9:10:63392057-63392078:-]	0.7515	125	0	-11.69	-0.1241
MIMAT0003130	mmu-miR-486	74205	Acsl3	uc007bqp.1	NM_001033606	gagccccguCGAGUCAUGUCcu	|:|| ||||||	gauuuauauGUUCUGUACAGuu	3	14	300	321	[mm9:1:78703290-78703311:+]	0.751	133	0	-12.4	-0.1609
MIMAT0003130	mmu-miR-486	78903	Wrnip1	uc007pzt.1	NM_030215	gaGCCCCGUCGA-GU----CAUGUCCu	| |||:||:| || ||||| |	uuCUGGGUAGUUACAAUUGGUACAAGa	2	21	334	360	[mm9:13:32914362-32914388:+]	0.7505	122	0	-20.22	-0.1229
MIMAT0003130	mmu-miR-486	83486	Rbm5	uc009rmx.1	NM_148930	gagccccgucgAGUCAUGUCcu	|: ||||||	uauauuauacaUUUGUACAGaa	3	12	383	404	[mm9:9:107642894-107642915:-]	0.7475	123	0	-8.66	-0.4577
MIMAT0003130	mmu-miR-486	11538	Adnp	uc008oaq.1	NM_009628	gagcccCGUCGAGUCAUGUCcu	|:| |: ||||||	ugaaauGUAUAUUUGUACAGuc	3	17	461	482	[mm9:2:168007065-168007086:-]	0.7462	128	0	-7.14	-0.1656
MIMAT0003130	mmu-miR-486	116848	Baz2a	uc007hlj.1	NM_054078	gagccccgucgaguCAUGUCcu	||||||	gacuuuuugauaauGUACAGuu	3	9	2347	2368	[mm9:10:127566156-127566177:+]	0.7455	120	0	-6.52	-0.1718
MIMAT0003130	mmu-miR-486	66921	Prpf38b	uc008qzx.1	NM_025845	gagccccgucgaguCAUGUCcu	||||||	uuuguuuuuaaaauGUACAGuc	3	9	218	239	[mm9:3:108706598-108706619:-]	0.7452	120	0	-7.55	-0.2052
MIMAT0003130	mmu-miR-486	110648	Lmx1a	uc007dlc.1	NM_033652	gagccCCGUCG-AGUCAUGUCcu	| || | | ||||||	uaacaGACACCAACUGUACAGca	3	18	479	501	[mm9:1:169777371-169777393:+]	0.7428	124	0	-9.99	-0.2092
MIMAT0003130	mmu-miR-486	76959	Chmp5	uc008sib.1	NM_029814	gagccCCGUCGAGU-CAUGUCCu	| :| :| | |||:|||	uucuuGAUAUUUAAUGUAUAGGa	2	18	600	622	[mm9:4:40912278-40912300:+]	0.7425	128	0	-14.6	-0.2211
MIMAT0003130	mmu-miR-486	226255	Atrnl1	uc008iai.1	NM_181415	gagccccguCGAGUCAUGUCcu	|:| |||||||	cuaaucaguGUUAAGUACAGua	3	14	1272	1293	[mm9:19:58206976-58206997:+]	0.742	133	0	-14.21	-0.1989
MIMAT0003130	mmu-miR-486	20613	Snai1	uc008nzy.1	NM_011427	gagccccGUCGAGU---CAUGUCcu	:||:| | ||||||	uuuuguaUAGUUAAUAUGUACAGuu	3	16	667	691	[mm9:2:167368250-167368274:+]	0.7404	122	0	-12.28	-0.424
MIMAT0003130	mmu-miR-486	22644	Rnf103	uc009cgv.1	NM_009543	gagccCCGUCGAGUCA-UGUCCu	| :||: |||| |||||	uuaauGUUAGUGCAGUGACAGGa	2	18	92	114	[mm9:6:71460524-71460546:+]	0.7399	125	0	-17.96	-1.2707
MIMAT0003130	mmu-miR-486	216028	Lrrtm3	uc007fkk.1	NM_178678	gagCCCCGUCGA--GU-CAUGUCcu	|| || || :| ||||||	cuaGGAACAACUGGUAUGUACAGaa	3	20	336	360	[mm9:10:63392446-63392470:-]	0.7397	125	0	-10.16	-0.1869
MIMAT0003130	mmu-miR-486	329934	Foxo6	uc008unc.1	NM_194060	gagccccguCGAGUCAUGUCcu	|| : ||||||	guguagaguGCAUUGUACAGca	3	14	786	807	[mm9:4:119939715-119939736:-]	0.7387	125	0	-10.75	-0.307
MIMAT0003130	mmu-miR-486	15569	Elavl2	uc008ton.1	NM_010486	gagcccCGUCGAGUCAUGUCcu	| ||:| ||||||	uuauuuGAAGUU--GUACAGua	3	17	2320	2339	[mm9:4:90917592-90917611:-]	0.7386	125	0	-10.48	-0.119
MIMAT0003130	mmu-miR-486	66612	Ormdl3	uc007lgr.1	NM_025661	gagccccgucGAGUCAUGUCcu	||: ||||||	uuuuuacuccCUUUGUACAGua	3	13	1392	1413	[mm9:11:98442613-98442634:-]	0.7386	128	0	-9.42	-0.1614
MIMAT0003130	mmu-miR-486	109135	Plekha5	uc009eog.1	BC025596	gaGCCCCGUCGAGUCAUGUCcu	:||| :|| | ||||||	auUGGGAUAGAUGUGUACAGca	3	21	678	699	[mm9:6:140545439-140545460:+]	0.7382	140	0	-19.63	-0.2613
MIMAT0003130	mmu-miR-486	109135	Plekha5	uc009eog.1	BC025596	gagccccGUCGAGU-CAUGUCcu	::|:|:: ||||||	caguacuUGGUUUGUGUACAGau	3	16	719	741	[mm9:6:140545480-140545502:+]	0.7382	126	0	-13.12	-0.1505
MIMAT0003130	mmu-miR-486	109135	Plekha5	uc009eoh.1	BC021505	gaGCCCCGUCGAGUCAUGUCcu	:||| :|| | ||||||	auUGGGAUAGAUGUGUACAGca	3	21	635	656	[mm9:6:140545439-140545460:+]	0.7382	140	0	-19.63	-0.2673
MIMAT0003130	mmu-miR-486	109135	Plekha5	uc009eoh.1	BC021505	gagccccGUCGAGU-CAUGUCcu	::|:|:: ||||||	caguacuUGGUUUGUGUACAGau	3	16	676	698	[mm9:6:140545480-140545502:+]	0.7382	126	0	-13.12	-0.1543
MIMAT0003130	mmu-miR-486	19261	Sirpa	uc008mia.1	NM_007547	gaGCCCCGUCG--AGUCAUG-UCCu	:||||| |: || |||| |||	#NAME?	2	21	1	24	[mm9:2:129455921-129455944:+]	0.7381	127	0	-25.34	-0.3977
MIMAT0003130	mmu-miR-486	216131	Trappc10	uc007fxm.1	NM_001081055	gagccccgucgagUCAUGUCcu	|||||||	uauuauuuuuaagAGUACAGac	3	10	976	997	[mm9:10:77649604-77649625:-]	0.7381	125	0	-8.72	-0.2351
MIMAT0003130	mmu-miR-486	208715	Hmgcs1	uc007rzv.1	NM_145942	gagccccguCGAGUCAUGUCcu	| |: ||||||	uaggauuuuGAUUUGUACAGuu	3	14	1300	1321	[mm9:13_random:114988-115009:-]	0.7371	125	0	-8.66	-0.1865
MIMAT0003130	mmu-miR-486	15165	Hcn1	uc007ryn.1	AK158322	gagcCCCGUCGAGUCAU-GUCCu	| ||: :|:|||| ||||	gcucGAGCGUUUUAGUACCAGGc	2	19	2608	2630	[mm9:13:118448498-118448520:+]	0.7366	126	0	-25.03	-0.1026
MIMAT0003130	mmu-miR-486	17684	Cited2	uc007elt.1	NM_010828	gagcccCGUCGAG-UCAUGUCcu	||| :|| |||||||	aacuauGCA-UUCGAGUACAGac	3	17	520	541	[mm9:10:17445081-17445102:+]	0.7363	133	0	-15.18	-0.2208
MIMAT0003130	mmu-miR-486	17684	Cited2	uc007elt.1	NM_010828	gagccccgucgaguCAUGUCcu	||||||	ccccucccccauauGUACAGac	3	9	640	661	[mm9:10:17445201-17445222:+]	0.7363	120	0	-8.17	-0.1044
MIMAT0003130	mmu-miR-486	17955	Nap1l4	uc009kpm.1	BC089018	gagccccGUCGAGUCAUGUCcu	|| :|: ||||||	guguuuuCAAUUU-GUACAGaa	3	16	960	980	[mm9:7:150699524-150699544:-]	0.7361	125	0	-9.81	-0.4035
MIMAT0003130	mmu-miR-486	17955	Nap1l4	uc009kpl.1	NM_008672	gagccccGUCGAGUCAUGUCcu	|| :|: ||||||	guguuuuCAAUUU-GUACAGaa	3	16	1029	1049	[mm9:7:150699524-150699544:-]	0.7361	125	0	-9.81	-0.3908
MIMAT0003130	mmu-miR-486	12814	Col11a1	uc008rbk.1	NM_007729	gagccccGUCGAGU-CAUGUCcu	:| :|:| ||||||	guguaauUAUUUUAUGUACAGuu	3	16	356	378	[mm9:3:113922101-113922123:+]	0.735	126	0	-8.16	-0.1088
MIMAT0003130	mmu-miR-486	244668	Sipa1l2	uc009nye.1	NM_001081337	gagccccgucgaguCAUGUCcu	||||||	ucuauuuuucggauGUACAGua	3	9	409	430	[mm9:8:127942615-127942636:-]	0.7344	120	0	-12.05	-0.1988
MIMAT0003130	mmu-miR-486	217082	Hlf	uc007kwt.1	BC057693	gagccccgucGAGUCAUGUCcu	:|: ||||||	gaaguucuuuUUUUGUACAGua	3	13	1528	1549	[mm9:11:90200524-90200545:-]	0.7336	124	0	-10.37	-0.4048
MIMAT0003130	mmu-miR-486	12314	Calm2	uc008dux.1	NM_007589	gagccccgUC-GAGUCAUGUCcu	|| | : ||||||	#NAME?	3	15	1	15	[mm9:17:87833352-87833366:-]	0.7334	121	0	-7.09	-0.3267
MIMAT0003130	mmu-miR-486	56403	Syncrip	uc009qyq.1	BC108363	gagccCCGUCGAGUCAUGUCcu	| || :| ||||||	aaacuGACAAUU--GUACAGca	3	18	975	994	[mm9:9:88348098-88348117:-]	0.7332	122	0	-7.33	-0.1339
MIMAT0003130	mmu-miR-486	78656	Brd8	uc008ekv.1	NM_030147	gagccccgucgaguCAUGUCcu	||||||	cugucuugugaaguGUACAGau	3	9	274	295	[mm9:18:34759541-34759562:-]	0.732	120	0	-11.36	-0.1651
MIMAT0003130	mmu-miR-486	13831	Epc1	uc008dzi.1	NM_027497	gagccccgucgAGUCAUGUCcu	|| ||||||	uacagcaauuaUCUGUACAGua	3	12	206	227	[mm9:18:6437006-6437027:-]	0.7318	127	0	-13.63	-0.1439
MIMAT0003130	mmu-miR-486	13207	Ddx5	uc007lzq.1	NM_007840	gagcccCGUCGAGUCAUGUCcu	|:| || ||||||	acaaaaGUAACU--GUACAGug	3	17	222	241	[mm9:11:106642923-106642942:-]	0.7305	125	0	-9.96	-0.1319
MIMAT0003130	mmu-miR-486	14465	Gata6	uc008ebk.1	NM_010258	gagccccguCGAGUCAUGUCcu	|:|| ||||||	uuguuuuguGUUCUGUACAGug	3	14	1132	1153	[mm9:18:11085612-11085633:+]	0.7301	133	0	-14.85	-0.1439
MIMAT0003130	mmu-miR-486	98386	Lbr	uc007dxo.1	NM_133815	gagccccgucGAGUCAUGUCcu	:|| ||||||	cuuuugauuuUUCUGUACAGuu	3	13	529	550	[mm9:1:183746439-183746460:-]	0.7297	128	0	-10.6	-0.1803
MIMAT0003130	mmu-miR-486	217039	Ggnbp2	uc007kqv.1	NM_153144	gagccccGUCGAGUCAUGUCcu	|| ||| ||||||	guacuuaCACCUCUGUACAGaa	3	16	294	315	[mm9:11:84646197-84646218:-]	0.7287	139	0	-14.54	-0.1334
MIMAT0003130	mmu-miR-486	12943	Pcdha10	uc008epf.1	NM_009961	gagccccgucgaguCAUGUCcu	||||||	augauaauguauauGUACAGca	3	9	2235	2256	[mm9:18:37347145-37347166:+]	0.7283	120	0	-7.49	-0.2061
MIMAT0003130	mmu-miR-486	12939	Pcdha7	uc008epc.1	NM_009957	gagccccgucgaguCAUGUCcu	||||||	augauaauguauauGUACAGca	3	9	2235	2256	[mm9:18:37347145-37347166:+]	0.7283	120	0	-7.49	-0.2061
MIMAT0003130	mmu-miR-486	12937	Pcdha6	uc008epa.1	BC054813	gagccccgucgaguCAUGUCcu	||||||	augauaauguauauGUACAGca	3	9	1945	1966	[mm9:18:37347145-37347166:+]	0.7283	120	0	-7.49	-0.2411
MIMAT0003130	mmu-miR-486	192161	Pcdha9	uc008epe.1	NM_138661	gagccccgucgaguCAUGUCcu	||||||	augauaauguauauGUACAGca	3	9	2235	2256	[mm9:18:37347145-37347166:+]	0.7283	120	0	-7.49	-0.2061
MIMAT0003130	mmu-miR-486	353235	Pcdha8	uc008epd.1	NM_201243	gagccccgucgaguCAUGUCcu	||||||	augauaauguauauGUACAGca	3	9	2235	2256	[mm9:18:37347145-37347166:+]	0.7283	120	0	-7.49	-0.2061
MIMAT0003130	mmu-miR-486	12942	Pcdha11	uc008eph.1	NM_009960	gagccccgucgaguCAUGUCcu	||||||	augauaauguauauGUACAGca	3	9	2235	2256	[mm9:18:37347145-37347166:+]	0.7283	120	0	-7.49	-0.2061
MIMAT0003130	mmu-miR-486	12937	Pcdha6	uc008epb.1	NM_007767	gagccccgucgaguCAUGUCcu	||||||	augauaauguauauGUACAGca	3	9	2235	2256	[mm9:18:37347145-37347166:+]	0.7283	120	0	-7.49	-0.2061
MIMAT0003130	mmu-miR-486	116731	Pcdha1	uc008eot.1	NM_054072	gagccccgucgaguCAUGUCcu	||||||	augauaauguauauGUACAGca	3	9	2235	2256	[mm9:18:37347145-37347166:+]	0.7283	120	0	-7.49	-0.2061
MIMAT0003130	mmu-miR-486	192164	Pcdha12	uc008epi.1	NM_138663	gagccccgucgaguCAUGUCcu	||||||	augauaauguauauGUACAGca	3	9	2235	2256	[mm9:18:37347145-37347166:+]	0.7283	120	0	-7.49	-0.2061
MIMAT0003130	mmu-miR-486	12941	Pcdha5	uc008eoz.1	NM_009959	gagccccgucgaguCAUGUCcu	||||||	augauaauguauauGUACAGca	3	9	2235	2256	[mm9:18:37347145-37347166:+]	0.7283	120	0	-7.49	-0.2061
MIMAT0003130	mmu-miR-486	353237	Pcdhac2	uc008epk.1	NM_001003672	gagccccgucgaguCAUGUCcu	||||||	augauaauguauauGUACAGca	3	9	2235	2256	[mm9:18:37347145-37347166:+]	0.7283	120	0	-7.49	-0.2061
MIMAT0003130	mmu-miR-486	12936	Pcdha4	uc008eox.1	NM_007766	gagccccgucgaguCAUGUCcu	||||||	augauaauguauauGUACAGca	3	9	2235	2256	[mm9:18:37347145-37347166:+]	0.7283	120	0	-7.49	-0.2061
MIMAT0003130	mmu-miR-486	192163	Pcdha3	uc008eow.1	NM_138662	gagccccgucgaguCAUGUCcu	||||||	augauaauguauauGUACAGca	3	9	2235	2256	[mm9:18:37347145-37347166:+]	0.7283	120	0	-7.49	-0.2061
MIMAT0003130	mmu-miR-486	353234	Pcdha2	uc008eov.1	NM_198117	gagccccgucgaguCAUGUCcu	||||||	augauaauguauauGUACAGca	3	9	2235	2256	[mm9:18:37347145-37347166:+]	0.7283	120	0	-7.49	-0.2061
MIMAT0003130	mmu-miR-486	116731	Pcdha1	uc008eou.1	BC082326	gagccccgucgaguCAUGUCcu	||||||	augauaauguauauGUACAGca	3	9	1945	1966	[mm9:18:37347145-37347166:+]	0.7283	120	0	-7.49	-0.2411
MIMAT0003130	mmu-miR-486	353236	Pcdhac1	uc008epj.1	NM_001003671	gagccccgucgaguCAUGUCcu	||||||	augauaauguauauGUACAGca	3	9	2235	2256	[mm9:18:37347145-37347166:+]	0.7283	120	0	-7.49	-0.2061
MIMAT0003130	mmu-miR-486	245446	Slitrk4	uc009tio.1	NM_178740	gagcccCGUCGAGU---CAUGUCcu	| |||| | ||||||	gaaacuGAAGCUAAUGUGUACAGaa	3	17	1022	1046	[mm9:X:61522675-61522699:-]	0.7275	127	0	-11.61	-0.3034
MIMAT0003130	mmu-miR-486	13992	Khdrbs3	uc007wbf.1	NM_010158	gagccccgucgaguCAUGUCcu	||||||	ucacacuaaauauuGUACAGcu	3	9	643	664	[mm9:15:68924065-68924086:+]	0.7269	120	0	-7.64	-0.1469
MIMAT0003130	mmu-miR-486	13018	Ctcf	uc009ndm.1	NM_181322	gagccccgucgagUCAUGUCcu	|||||||	gagguugaaaagaAGUACAGug	3	10	587	608	[mm9:8:108206106-108206127:+]	0.7255	125	0	-13.79	-0.2093
MIMAT0003130	mmu-miR-486	19714	Rev3l	uc007ewd.1	NM_011264	gagccccguCGAGUCAUGUCcu	|: | ||||||	uuuccuuauGUACUGUACAGuu	3	14	793	814	[mm9:10:39594823-39594844:+]	0.724	125	0	-8.11	-0.2372
MIMAT0003130	mmu-miR-486	24136	Zeb2	uc008jpf.1	AK135557	gagccccgucgaguCAUGUCcu	||||||	acaauauaauaaauGUACAGcc	3	9	1801	1822	[mm9:2:44876444-44876465:-]	0.7239	120	0	-6.17	-0.2986
MIMAT0003130	mmu-miR-486	12283	Cab39	uc007bun.1	NM_133781	gagccccgucgAGUCAUGUCcu	|: ||||||	aaaucguuuaaUUUGUACAGca	3	12	752	773	[mm9:1:87746548-87746569:+]	0.7235	123	0	-11.2	-0.2969
MIMAT0003130	mmu-miR-486	12283	Cab39	uc007bum.1	BC020041	gagccccgucgAGUCAUGUCcu	|: ||||||	aaaucguuuaaUUUGUACAGca	3	12	752	773	[mm9:1:87746548-87746569:+]	0.7235	123	0	-11.2	-0.3338
MIMAT0003130	mmu-miR-486	11931	Atp1b1	uc007dip.1	NM_009721	gagccccgucgaguCAUGUCcu	||||||	cuauuuuauuuaguGUACAGua	3	9	312	333	[mm9:1:166368074-166368095:-]	0.7235	120	0	-7.33	-0.1229
MIMAT0003130	mmu-miR-486	219257	Pcdh20	uc007uuh.1	NM_178685	gagccccgucgaguCAUGUCcu	||||||	aaguuauaaaauguGUACAGaa	3	9	161	182	[mm9:14:88866629-88866650:-]	0.7231	120	0	-7.48	-0.6286
MIMAT0003130	mmu-miR-486	83675	Bicc1	uc007fog.1	NM_031397	gaGCCCCGUCGAGUCAU-GUCCu	||| |:: || :||| ||||	cuCGGAGUGUCU-GGUAUCAGGa	2	21	87	108	[mm9:10:70387885-70387906:-]	0.7212	122	0	-23.5	-0.6034
MIMAT0003130	mmu-miR-486	83675	Bicc1	uc007foh.1	AK076154	gaGCCCCGUCGAGUCAU-GUCCu	||| |:: || :||| ||||	cuCGGAGUGUCU-GGUAUCAGGa	2	21	245	266	[mm9:10:70387885-70387906:-]	0.7212	122	0	-23.5	-0.5688
MIMAT0003130	mmu-miR-486	22253	Unc5c	uc008rod.1	AK142974	gagccCCGUCGAGUCAU-GUCCu	| ::||| |||| ||||	aaauuGCUGGCUAAGUAUCAGGa	2	18	2473	2495	[mm9:3:141479879-141479899,141480995-141480996:+]	0.7209	125	0	-18.34	-0.4076
MIMAT0003130	mmu-miR-486	108829	Jmjd1c	uc007fls.1	AK173162	gagcCCCGUCGAGUCAUGUCcu	| || |:| ||||||	aaauGUGCUGUU--GUACAGuu	3	19	302	321	[mm9:10:66718587-66718606:+]	0.7207	127	0	-9.97	-0.1417
MIMAT0003130	mmu-miR-486	108829	Jmjd1c	uc007flv.1	BC034453	gagcCCCGUCGAGUCAUGUCcu	| || |:| ||||||	aaauGUGCUGUU--GUACAGuu	3	19	533	552	[mm9:10:66718587-66718606:+]	0.7207	127	0	-9.97	-0.1223
MIMAT0003130	mmu-miR-486	15289	Hmgb1	uc009apd.1	NM_010439	gagccccgucgaGUCAUGUCcu	| ||||||	uuuguuuuuaaaCUGUACAGug	3	11	107	128	[mm9:5:149860185-149860206:-]	0.7205	122	0	-9.91	-0.1048
MIMAT0003130	mmu-miR-486	77087	Ankrd11	uc009ntx.1	NM_001081379	gagcccCGUCGAGUCAUGUCcu	||| | ||||||	guauccGCAAACCUGUACAGuu	3	17	656	677	[mm9:8:125407374-125407395:-]	0.7204	128	0	-9.24	-0.1619
MIMAT0003130	mmu-miR-486	329482	Dcdc5	uc008llk.1	AK028639	gaGCCCCGUCG---AGUCA-UGUCCu	| || |||| |||| |||||	auCUGGCCAGCGAGGCAGUCACAGGu	2	21	1830	1855	[mm9:2:106246053-106246078:+]	0.7197	123	0	-24.17	-0.2058
MIMAT0003130	mmu-miR-486	19266	Ptprd	uc008tjm.1	NM_011211	gagccccguCGAGUCAUGUCcu	| |: ||||||	uauaaaaguGAUUUGUACAGaa	3	14	2968	2989	[mm9:4:75587873-75587894:-]	0.7182	125	0	-9.61	-0.1033
MIMAT0003130	mmu-miR-486	20423	Shh	uc008wua.1	NM_009170	gagcccCGUCGAGUCAUGUCcu	|:||:|: ||||||	gagccuGUAGUUU-GUACAGag	3	17	881	901	[mm9:5:28783494-28783514:-]	0.7179	134	0	-16.38	-0.1092
MIMAT0003130	mmu-miR-486	208715	Hmgcs1	uc007rzv.1	NM_145942	gagcccCGUCGAGU-CAUGUCcu	| | || | ||||||	guaguuGGAACUAAUGUACAGaa	3	17	1146	1168	[mm9:13_random:115141-115163:-]	0.7168	127	0	-11.46	-0.2061
MIMAT0003130	mmu-miR-486	227449	Zcchc2	uc007cgt.1	BC055760	gagccccgUCGAG-UCAUGUCCu	||:|| |||| |||	gaagaaaaAGUUCAAGUAAAGGa	2	15	1546	1568	[mm9:1:107930286-107930308:+]	0.7159	125	0	-15.28	-0.1716
MIMAT0003130	mmu-miR-486	216028	Lrrtm3	uc007fkk.1	NM_178678	gagccccgucgaguCAUGUCcu	||||||	uguaaaaaaaaauuGUACAGcg	3	9	281	302	[mm9:10:63392504-63392525:-]	0.7159	120	0	-7.92	-0.1826
MIMAT0003130	mmu-miR-486	56480	Tbk1	uc007hft.1	NM_019786	gagcccCGUCGAGUCAUGUCcu	|:| | ||||||	ggucauGUAAAUAUGUACAGuu	3	17	111	132	[mm9:10:120984061-120984082:-]	0.7154	124	0	-8.23	-0.3424
MIMAT0003130	mmu-miR-486	16206	Lrig1	uc009czu.1	NM_008377	gagccccgUCGAGUCAUGUCcu	| :|::||||||	uuauagaaAUUUUGGUACAGug	3	15	1127	1148	[mm9:6:94554605-94554626:-]	0.715	130	0	-11.82	-0.1906
MIMAT0003130	mmu-miR-486	16206	Lrig1	uc009czu.1	NM_008377	gagccccgucGAGU-CAUGUCcu	:|:| ||||||	aguauuacuuUUUAUGUACAGag	3	13	1096	1118	[mm9:6:94554635-94554657:-]	0.715	123	0	-11.1	-0.2891
MIMAT0003130	mmu-miR-486	232196	C87436	uc009cru.1	NM_146170	gagccccgucgagUCAUGUCcu	|||||||	gauaacaaaauaaAGUACAGug	3	10	396	417	[mm9:6:86420344-86420365:+]	0.7148	125	0	-10.83	-0.23
MIMAT0003130	mmu-miR-486	110616	Atxn3	uc007otw.1	BC049743	gagcccCGUCGAGUCAUGUCcu	|:|| |::||||||	#NAME?	3	17	1	16	[mm9:12:103171158-103171173:-]	0.7141	134	0	-15.16	-0.5138
MIMAT0003130	mmu-miR-486	13631	Eef2k	uc009jne.1	AK179186	gaGCC-CCGUCGAGUCA-UGUCCu	||| | |||| :|| |||||	ggCGGCAGAAGCU-GGUGACAGGc	2	21	186	208	[mm9:7:128038742-128038764:+]	0.7127	121	0	-21.56	-0.653
MIMAT0003130	mmu-miR-486	20674	Sox2	uc008oxu.1	NM_011443	gagcccCGUCG-AGUCAUGUCcu	||| | |: ||||||	uugcaaGCAACUUUUGUACAGua	3	17	437	459	[mm9:3:34550734-34550756:+]	0.7125	131	0	-12.22	-0.4559
MIMAT0003130	mmu-miR-486	14547	Gdap2	uc008qqs.1	BC010192	gaGCCCCGUCGAGUCA-UGUCCu	| | || |||:|| |||||	ccCAGUGCUUCUCGGUCACAGGa	2	21	306	328	[mm9:3:100009753-100009775:+]	0.7123	128	0	-21.09	-0.7065
MIMAT0003130	mmu-miR-486	14547	Gdap2	uc008qqr.1	NM_010269	gaGCCCCGUCGAGUCA-UGUCCu	| | || |||:|| |||||	ccCAGUGCUUCUCGGUCACAGGa	2	21	11	33	[mm9:3:100009753-100009775:+]	0.7123	128	0	-21.09	-1.0311
MIMAT0003130	mmu-miR-486	226562	Bat2l2	uc007dgp.1	BC050871	gaGCCCCGUCGAGUCAUGUCcu	:| | ::|| : ||||||	guUGAGUUGGCAUUGUACAGaa	3	21	1659	1680	[mm9:1:164602058-164602079:-]	0.7118	132	0	-12.01	-0.232
MIMAT0003130	mmu-miR-486	226562	Bat2l2	uc007dgr.1	NM_001081290	gaGCCCCGUCGAGUCAUGUCcu	:| | ::|| : ||||||	guUGAGUUGGCAUUGUACAGaa	3	21	1454	1475	[mm9:1:164602058-164602079:-]	0.7118	132	0	-12.01	-0.2591
MIMAT0003130	mmu-miR-486	226562	Bat2l2	uc007dgo.1	AK052408	gaGCCCCGUCGAGUCAUGUCcu	:| | ::|| : ||||||	guUGAGUUGGCAUUGUACAGaa	3	21	1636	1657	[mm9:1:164602058-164602079:-]	0.7118	132	0	-12.01	-0.235
MIMAT0003130	mmu-miR-486	234678	D230025D16Rik	uc009nbt.1	NM_145604	gagccccgucgaguCAUGUCcu	||||||	uuuuucaaauguguGUACAGau	3	9	1020	1041	[mm9:8:107776604-107776625:+]	0.7118	120	0	-7.19	-0.1631
MIMAT0003130	mmu-miR-486	16324	Inhbb	uc007cir.1	NM_008381	gagccccguCGAGU-CAUGUCcu	|:||| ||||||	guauuuuacGUUCAUGUACAGua	3	14	1807	1829	[mm9:1:121312070-121312092:-]	0.7114	132	0	-14.04	-0.1101
MIMAT0003130	mmu-miR-486	27385	Magel2	uc009hfh.1	BC054763	gagccccgUCG-AGUCAUGUCcu	||| |: ||||||	uuugccaaAGCUUUUGUACAGuu	3	15	138	160	[mm9:7:69526228-69526250:+]	0.711	129	0	-14.86	-0.1407
MIMAT0003130	mmu-miR-486	14615	Gjc1	uc007lsk.1	NM_008122	gagcCCCGUCGA----GU-CAUGUCcu	|| |||:| :| ||||||	uguuGGACAGUUUUUGUAUGUACAGua	3	19	278	304	[mm9:11:102660995-102661021:-]	0.7109	124	0	-16.62	-0.5507
MIMAT0003130	mmu-miR-486	23859	Dlg2	uc009ihr.1	NM_011807	gaGCCCCGUCGAG--UCAU-GUCCu	:||| : |||| |||| ||||	cuUGGGUUUGCUCAAAGUACCAGGu	2	21	215	239	[mm9:7:99593342-99593366:+]	0.7108	127	0	-25.47	-0.1092
MIMAT0003130	mmu-miR-486	66704	Rbm4b	uc008gas.1	NM_025717	gagccccgUCGAGUCAUGUCcu	| | ::||||||	gaccugugAUCGUGGUACAGca	3	15	503	524	[mm9:19:4765837-4765858:+]	0.7106	126	0	-9.93	-0.1445
MIMAT0003130	mmu-miR-486	22773	Zic3	uc009tho.1	NM_009575	gagccccgUCGAGUCAUGUCcu	| :|| ||||||	uucuaacaAAUUCUGUACAGcu	3	15	656	677	[mm9:X:55288382-55288403:+]	0.7104	130	0	-11	-0.1122
MIMAT0003130	mmu-miR-486	17937	Nab2	uc007hkb.1	NM_008668	gagccccGUCGAGU-CAUGUCcu	||| |:: ||||||	uucuuuuCAGAUUGUGUACAGua	3	16	671	693	[mm9:10:127098023-127098045:-]	0.7091	130	0	-11.24	-0.3367
MIMAT0003130	mmu-miR-486	54609	Ubqln2	uc009uqw.1	NM_018798	gagccccgucgaguCAUGUCcu	||||||	guauacauuaaauuGUACAGaa	3	9	846	867	[mm9:X:149935759-149935780:+]	0.709	120	0	-6.68	-0.2114
MIMAT0003130	mmu-miR-486	12807	Hps3	uc008osh.1	AK166194	gaGCCCCGUCGA---GU-CAUGUCcu	:||| | || || ||||||	aaUGGGAGAUCUUGACAUGUACAGaa	3	21	1230	1255	[mm9:3:19912720-19912745:-]	0.7081	126	0	-15.19	-0.1241
MIMAT0003130	mmu-miR-486	69150	Snx4	uc007yzz.1	NM_080557	gagccCCGUCGAGU--CAUG-UCCu	|||: :||| |||| |||	cucauGGCGUUUCAGGGUACGAGGu	2	18	729	753	[mm9:16:33299293-33299317:+]	0.7071	120	0	-22.26	-0.1621
MIMAT0003130	mmu-miR-486	432442	Akap7	uc007eri.1	NM_018747	gagccccgucgagUCAUGUCcu	|||||||	uuucacugauaaaAGUACAGuu	3	10	1554	1575	[mm9:10:24889283-24889304:-]	0.7061	125	0	-9.37	-0.1064
MIMAT0003130	mmu-miR-486	18585	Pde9a	uc008bva.1	NM_008804	gagccccGUCGAGUCAUGUCcu	|: : | ||||||	gaauucaCGAUGCUGUACAGaa	3	16	187	208	[mm9:17:31613036-31613057:+]	0.706	123	0	-11.11	-0.3929
MIMAT0003130	mmu-miR-486	629734	Gm6999	uc007utk.1	NM_001037936	gaGCCCCGUCGAGUCAU-GUCCu	:||| :| | |||| ||||	auUGGGCUAUCAAAGUAUCAGGc	2	21	1126	1148	[mm9:14:80357346-80357368:+]	0.7045	124	0	-18.46	-0.5186
MIMAT0003130	mmu-miR-486	332309	Grxcr2	uc008etj.1	NM_001033426	gagcccCGUCGAGUCA-UGUCCu	||: || ||| |||||	cuacauGCGCCUAAGUGACAGGg	2	17	178	200	[mm9:18:42145963-42145985:-]	0.7042	124	0	-16.49	-0.5384
MIMAT0003130	mmu-miR-486	209478	Tbc1d12	uc008hjs.1	NM_145952	gagccccgucgaguCAUGUCcu	||||||	uuauuuuuuuuauuGUACAGuu	3	9	1595	1616	[mm9:19:38994024-38994045:+]	0.704	120	0	-6.12	-0.1561
MIMAT0003130	mmu-miR-486	12750	Clk4	uc007itr.1	NM_007714	gagccccgucGAGUCAUGUCcu	:|: ||||||	cauuaaauuaUUUUGUACAGuu	3	13	90	111	[mm9:11:51095009-51095030:+]	0.7031	124	0	-7.06	-0.4227
MIMAT0003130	mmu-miR-486	236848	BC023829	uc009tji.1	NM_001033328	gagccccGUCGAGUCAUGUCcu	:||:|| ||||||	caaauccUAGUUCUGUACAGca	3	16	616	637	[mm9:X:67713586-67713607:-]	0.7031	139	0	-15.46	-0.2344
MIMAT0003130	mmu-miR-486	77110	Gpbp1l1	uc008ugr.1	NM_029868	gagccccgucGAGUCAUGUCcu	:| :||||||	uuuuuuucuuUUGGGUACAGcu	3	13	518	539	[mm9:4:116266081-116266102:+]	0.7028	124	0	-13.54	-0.1252
MIMAT0003130	mmu-miR-486	11789	Apc	uc008eke.1	NM_007462	gagcccCGUCGAGUCAUGUCcu	|:| |: ||||||	agccaaGUAUAUUUGUACAGug	3	17	214	235	[mm9:18:34478449-34478470:+]	0.7026	128	0	-9.46	-0.1245
MIMAT0003130	mmu-miR-486	74302	Mtmr3	uc007hux.1	NM_028860	gagcCCCGUCGAG--UCA-UGUCCu	| ||||:|| ||| |||||	gauuGUGCAGUUCCUAGUGACAGGu	2	19	1593	1617	[mm9:11:4381154-4381178:-]	0.7021	129	0	-21.04	-0.2886
MIMAT0003130	mmu-miR-486	13823	Epb4.1l3	uc008dkq.1	AF177146	gagccccgucgaguCAUGUCcu	||||||	ccaagccuuaaauuGUACAGaa	3	9	968	989	[mm9:17:69639164-69639185:+]	0.7017	120	0	-8.4	-0.302
MIMAT0003130	mmu-miR-486	13823	Epb4.1l3	uc008dkp.1	NM_013813	gagccccgucgaguCAUGUCcu	||||||	ccaagccuuaaauuGUACAGaa	3	9	980	1001	[mm9:17:69639164-69639185:+]	0.7017	120	0	-8.4	-0.3002
MIMAT0003130	mmu-miR-486	97884	B3galnt2	uc007pmo.1	AK153362	gagccccGUCGA--GUCAUGUCcu	:|||| |||||||	gaagcuuUAGCUGAAAGUACAGca	3	16	574	597	[mm9:13:14091200-14091223:+]	0.7014	130	0	-15.38	-0.1785
MIMAT0003130	mmu-miR-486	94246	Arid4b	uc007pmz.1	NM_194262	gagccccGUCGAGUCAUGUCcu	|| |: ||||||	aauuacuCAAAUUUGUACAGac	3	16	1457	1478	[mm9:13:14291457-14291478:+]	0.7002	127	0	-10.53	-0.107
MIMAT0003130	mmu-miR-486	97165	Hmgb2	uc009lsx.1	NM_008252	gagccccgucgaGUCAUGUCcu	| ||||||	ucaguauaaaaaCUGUACAGau	3	11	86	107	[mm9:8:59993010-59993031:+]	0.6999	122	0	-8.83	-0.2499
MIMAT0003130	mmu-miR-486	231070	Insig1	uc008wtu.1	NM_153526	gaGCCCCGUCGAGUCA-UGUCCu	:| | : |||: || |||||	ucUGUGAUUGCUUCGUAACAGGu	2	21	814	836	[mm9:5:28404174-28404196:+]	0.6996	120	0	-13.08	-0.3697
MIMAT0003130	mmu-miR-486	68151	Wls	uc008rwe.1	NM_026582	gagcccCGUCG-AGUCAU-GUCCu	||||| || ||| ||||	gacauaGCAGCAUCUGUAGCAGGu	2	17	253	276	[mm9:3:159597577-159597600:+]	0.6994	127	0	-20.06	-0.6485
MIMAT0003130	mmu-miR-486	237459	Cdk17	uc007gul.1	BC064815	gagccccgucGAGUCAUGUCcu	:|: ||||||	caauuuuuuuUUUUGUACAGuu	3	13	182	203	[mm9:10:92702552-92702573:+]	0.6992	124	0	-6.49	-0.107
MIMAT0003130	mmu-miR-486	245684	Cnksr2	uc009ush.1	NM_177751	gagcccCGUCGAGU-CAUGUCcu	|| | |:: ||||||	ugaaauGCUGAUUGUGUACAGaa	3	17	755	777	[mm9:X:154260776-154260798:-]	0.699	127	0	-8.9	-0.1205
MIMAT0003130	mmu-miR-486	14735	Gpc4	uc009tef.1	NM_008150	gagcCCCGUCGAGUCAUGUCcu	|| || | ||||||	gaauGGACAACAAUGUACAGuu	3	19	103	124	[mm9:X:49406574-49406595:-]	0.6984	130	0	-11.15	-0.1587
MIMAT0003130	mmu-miR-486	16151	Ikbkg	uc009tpf.1	AK048446	gagcccCGUCGA-GUCAUGUCcu	| | :| :|||||||	guacuaGAAAUUAUAGUACAGaa	3	17	1989	2011	[mm9:X:71698449-71698471:+]	0.6979	127	0	-10.35	-0.1909
MIMAT0003130	mmu-miR-486	74319	1110005A03Rik	uc007mmm.1	AK135294	gagccccGUCGA-GUCAUGUCcu	::|:| :|||||||	gaaacaaUGGUUAUAGUACAGaa	3	16	791	813	[mm9:11:116711260-116711282:+]	0.6962	130	0	-12.2	-0.3268
MIMAT0003130	mmu-miR-486	320508	Cachd1	uc008tvh.1	NM_198037	gagccccgucGAGUCAUGUCCu	|| |||| |||	cucaaaauuuCUAAGUAAAGGa	2	13	432	453	[mm9:4:100676137-100676158:+]	0.6961	120	0	-11.45	-0.2533
MIMAT0003130	mmu-miR-486	208715	Hmgcs1	uc007sah.1	NM_145942	gagcccCGUCGAGU-CAUGUCcu	| | || | ||||||	guaguuGGAACUAAUGUACAGaa	3	17	1146	1168	[mm9:13_random:309051-309073:-]	0.6958	127	0	-11.46	-0.1843
MIMAT0003130	mmu-miR-486	208715	Hmgcs1	uc007sah.1	NM_145942	gagccccguCGAGUCAUGUCcu	| |: ||||||	uaggauuuuGAUUUGUACAGuu	3	14	1300	1321	[mm9:13_random:308898-308919:-]	0.6958	125	0	-8.66	-0.1489
MIMAT0003130	mmu-miR-486	18012	Neurod1	uc008kgt.1	NM_010894	gagcccCGUCGAGUCAUGUCcu	|:: :|: ||||||	uuuguuGUGAUUUUGUACAGaa	3	17	441	462	[mm9:2:79293659-79293680:-]	0.6942	128	0	-11.11	-0.3658
MIMAT0003130	mmu-miR-486	70351	Ppp4r1	uc008dgk.1	BC029761	gagccccgucgagUCAUGUCcu	|||||||	agagucaagagaaAGUACAGua	3	10	137	158	[mm9:17:66190497-66190518:+]	0.6933	125	0	-10.75	-0.277
MIMAT0003130	mmu-miR-486	73344	1700034J05Rik	uc009eso.1	AK006598	gagccccGUCGAGUCAUGUCcu	:| :|||||||||	acccuuuUAUUUCAGUACAGua	3	16	1877	1898	[mm9:6:146898876-146898897:-]	0.6925	139	0	-14.13	-0.1048
MIMAT0003130	mmu-miR-486	60367	Il1rapl2	uc009ujt.1	AK039155	gagccCCGUCGAGUCAUGUCcu	||: | |::||||||	guauuGGU-GAUUGGUACAGaa	3	18	247	267	[mm9:X:135039879-135039899:+]	0.6922	131	0	-13.64	-0.1121
MIMAT0003130	mmu-miR-486	102162	Taf5l	uc009nwx.1	NM_133966	gagccCCGUCGAGU--CAU-GUCCu	||::|| || ||| ||||	acuuuGGUGGCCCAGUGUAUCAGGa	2	18	474	498	[mm9:8:126520711-126520735:-]	0.6898	120	0	-22.4	-0.4445
MIMAT0003130	mmu-miR-486	101685	Spty2d1	uc009gzx.1	NM_175318	gaGCCCCGUCGAGU-CA-UGUCCu	| |||:| | || || |||||	ggCAGGGUACCACAUGUCACAGGc	2	21	2363	2386	[mm9:7:54246277-54246300:-]	0.689	127	0	-17.58	-0.1297
MIMAT0003130	mmu-miR-486	268566	Gphn	uc007nzc.1	NM_172952	gagccCCGUCGAG-UCAUGUCcu	| | | || ||||||	ucaaaGACUGAUCUUGUACAGau	3	18	703	725	[mm9:12:79785601-79785623:+]	0.689	124	0	-9.39	-0.1663
MIMAT0003130	mmu-miR-486	268566	Gphn	uc007nzc.1	NM_172952	gagccccgucgaguCAUGUCcu	||||||	acacauuuaaaauuGUACAGaa	3	9	670	691	[mm9:12:79785568-79785589:+]	0.689	120	0	-7.03	-0.4851
MIMAT0003130	mmu-miR-486	14735	Gpc4	uc009tef.1	NM_008150	gagccccGUCGAGUCAUGUCcu	:|||| ||||||	uauuaaaUAGCU--GUACAGaa	3	16	436	455	[mm9:X:49406243-49406262:-]	0.6885	128	0	-12.24	-0.1049
MIMAT0003130	mmu-miR-486	208606	Rsrc2	uc008zok.1	NM_001005525	gagccccgUCGAGUCAUGUCcu	| ||: ||||||	uguacuuaACCUU-GUACAGuu	3	15	317	337	[mm9:5:124178849-124178869:-]	0.688	124	0	-8.76	-0.167
MIMAT0003130	mmu-miR-486	11820	App	uc007zto.1	NM_007471	gagccCCGUCGAGUCAUGUCcu	|| | |: ||||||	cugcaGGAUGAUU-GUACAGaa	3	18	802	822	[mm9:16:84954754-84954774:-]	0.6875	123	0	-11.01	-0.145
MIMAT0003130	mmu-miR-486	66128	Mrps36	uc007rrl.1	NM_025369	gagcCCCGUC--GAGUCAUGUCcu	| |||| : |||||||	cuguGAGCAGAAUGAAGUACAGaa	3	19	107	130	[mm9:13:101506081-101506104:-]	0.6865	129	0	-16.46	-0.1141
MIMAT0003130	mmu-miR-486	66397	Sar1b	uc007iup.1	NM_025535	gaGCCCCGUCGAGU-CAUGUCcu	| | :| ||:: ||||||	guCUGCCUAUCUUGUGUACAGuu	3	21	364	386	[mm9:11:51605309-51605331:+]	0.6865	127	0	-8.25	-0.1501
MIMAT0003130	mmu-miR-486	114715	Spred1	uc008lri.1	NM_033524	gagCCCCGUC----GAGUCAUGUCcu	||| ||| :|||||||||	uaaGGGACAGUGAUUUCAGUACAGaa	3	20	373	398	[mm9:2:117004058-117004083:+]	0.6863	142	0	-23.42	-0.1344
MIMAT0003130	mmu-miR-486	20320	Nptn	uc009pxd.1	NM_009145	gagccccgucgagUCAUGUCcu	|||||||	gaucauuuuguaaAGUACAGca	3	10	368	389	[mm9:9:58500019-58500040:+]	0.6853	125	0	-9.18	-0.3351
MIMAT0003130	mmu-miR-486	269959	Adamtsl3	uc009ida.1	AK220376	gagccccgucGAGUCAUGUCcu	:|: ||||||	caauauuuuaUUUUGUACAGua	3	13	1683	1704	[mm9:7:89762691-89762712:+]	0.6852	124	0	-7.06	-0.131
MIMAT0003130	mmu-miR-486	18676	Phf2	uc007qin.1	NM_011078	gagccccgUCGAGUCAUGUCcu	:|:|: ||||||	auauuucaGGUUUUGUACAGa-	3	15	1829	1849	[mm9:13:48897119-48897139:-]	0.6847	130	0	-12	-0.2164
MIMAT0003130	mmu-miR-486	71409	Fmnl2	uc008jri.1	AF513716	gagccccgucgaguCAUGUCcu	||||||	augaucuuuaaaauGUACAGau	3	9	1243	1264	[mm9:2:52992226-52992247:+]	0.6844	120	0	-6.71	-0.1487
MIMAT0003130	mmu-miR-486	71409	Fmnl2	uc008jrh.1	NM_172409	gagccccgucgaguCAUGUCcu	||||||	augaucuuuaaaauGUACAGau	3	9	1314	1335	[mm9:2:52992226-52992247:+]	0.6844	120	0	-6.71	-0.1426
MIMAT0003130	mmu-miR-486	71409	Fmnl2	uc008jrj.1	BC048004	gagccccgucgaguCAUGUCcu	||||||	augaucuuuaaaauGUACAGau	3	9	1352	1373	[mm9:2:52992226-52992247:+]	0.6844	120	0	-6.71	-0.1395
MIMAT0003130	mmu-miR-486	100683	Trrap	uc009alt.1	NM_001081362	gagccCCGUCGAGUCAUGUCcu	| :| |: ||||||	uucuaGCUAAAUUUGUACAGug	3	18	760	781	[mm9:5:145620587-145620608:+]	0.6826	125	0	-13.52	-0.1533
MIMAT0003130	mmu-miR-486	269023	Zfp608	uc008eyc.1	NM_175751	gagccccGUCGAGUCAUGUCCu	|| ||||||| |||	ugcaaacCA-CUCAGUAAAGGa	2	16	312	332	[mm9:18:55048397-55048417:-]	0.6825	129	0	-17.49	-0.1272
MIMAT0003130	mmu-miR-486	66871	Cpne8	uc007xhn.1	NM_025815	gagccccgucGAGU--CAUGUCcu	:||| ||||||	cuaaauaguuUUCAAUGUACAGuu	3	13	1115	1138	[mm9:15:90318280-90318303:-]	0.6812	123	0	-10.81	-0.2012
MIMAT0003130	mmu-miR-486	67804	Snx2	uc008exr.1	NM_026386	gagccccGUCGAGUCAUGUCcu	|| : | ||||||	acuuauaCAUUCCUGUACAGaa	3	16	345	366	[mm9:18:53380421-53380442:+]	0.6806	127	0	-9.86	-0.3968
MIMAT0003130	mmu-miR-486	277360	Prex1	uc008nyn.1	NM_177782	gaGCCCCGUCGAGU---CAUGUCcu	:|| :| :|:| ||||||	ccUGGUUUAUUUUAAAUGUACAGau	3	21	1382	1406	[mm9:2:166391902-166391926:-]	0.6804	123	0	-9.88	-0.2107
MIMAT0003130	mmu-miR-486	226182	Taf5	uc008hun.1	NM_177342	gagcccCGUCGAGUCAUGUCcu	||| :|: ||||||	uuuguuGCA-UUUUGUACAGuu	3	17	762	782	[mm9:19:47157896-47157916:+]	0.6803	130	0	-12.9	-0.2633
MIMAT0003130	mmu-miR-486	21943	Tnfsf11	uc007ush.1	NM_011613	gagccccgucgaguCAUGUCcu	||||||	uuaauguuuuaaauGUACAGau	3	9	599	620	[mm9:14:78677763-78677784:-]	0.679	120	0	-6.98	-0.144
MIMAT0003130	mmu-miR-486	108857	Ankhd1	uc008env.1	BC091647	gagcccCGUCGAGU-CAUGUCcu	|| ||:: ||||||	augaauGCUACUUGUGUACAGaa	3	17	252	274	[mm9:18:36818365-36818387:+]	0.6781	127	0	-10.41	-0.2052
MIMAT0003130	mmu-miR-486	26422	Nbea	uc008pgu.1	Y18276	gagccCCGUCG-AGUCAUG-UCCu	|| ||| | :|||| |||	agaaaGGGAGCGUGGGUACGAGGg	2	18	787	810	[mm9:3:55430016-55430039:-]	0.6779	120	0	-20.94	-0.1601
MIMAT0003130	mmu-miR-486	22428	Dctn6	uc009lko.1	NM_011722	gagccccGUCGAGU-CAUGUCcu	| | | | ||||||	ccuuguuCUGAUAAUGUACAGac	3	16	150	172	[mm9:8:35153626-35153648:-]	0.6776	122	0	-10.39	-0.2339
MIMAT0003130	mmu-miR-486	56753	Tacstd2	uc009cfq.1	NM_020047	gagccccgucgAGUCAUGUCcu	|: ||||||	uuuguaaaaugUUUGUACAGau	3	12	558	579	[mm9:6:67484168-67484189:-]	0.6773	123	0	-10.56	-0.1058
MIMAT0003130	mmu-miR-486	14009	Etv1	uc007nkp.1	NM_007960	gagccccGUCGAGUCA-UGUCCu	|| || ||| |||||	cuggcucCAACUGAGUCACAGGc	2	16	683	705	[mm9:12:39593039-39593061:+]	0.6771	123	0	-17.02	-0.1396
MIMAT0003130	mmu-miR-486	20663	Sos2	uc007nso.1	Z11664	gagccCCGUCGAGUCAUGUCcu	| || | ||||||	aauauGCCAUAUAUGUACAGuu	3	18	887	908	[mm9:12:70685202-70685223:-]	0.6765	125	0	-7.02	-0.3152
MIMAT0003130	mmu-miR-486	13865	Nr2f1	uc007rhe.1	NM_010151	gagcCCCGU-CGAGUCAUGUCcu	|| :| :|| ||||||	auguGGAUAUAUUCUGUACAGaa	3	19	362	384	[mm9:13:78328610-78328632:-]	0.6744	129	0	-14.01	-0.1833
MIMAT0003130	mmu-miR-486	20403	Itsn2	uc007mxx.1	NM_011365	gagccCCGUCGAGUCAUGUCcu	| || | ||||||	ucauuGCCAACAAUGUACAGaa	3	18	703	724	[mm9:12:4720706-4720727:+]	0.6736	125	0	-7.78	-0.1902
MIMAT0003130	mmu-miR-486	21416	Tcf7l2	uc008hyh.1	AJ223070	gagccccgucgaguCAUGUCcu	||||||	guuauuguuuaaauGUACAGaa	3	9	999	1020	[mm9:19:56006904-56006925:+]	0.6728	120	0	-7.91	-0.1551
MIMAT0003130	mmu-miR-486	21416	Tcf7l2	uc008hyg.1	NM_009333	gagccccgucgaguCAUGUCcu	||||||	guuauuguuuaaauGUACAGaa	3	9	901	922	[mm9:19:56006904-56006925:+]	0.6728	120	0	-7.91	-0.1641
MIMAT0003130	mmu-miR-486	21416	Tcf7l2	uc008hyi.1	AK035059	gagccccgucgaguCAUGUCcu	||||||	guuauuguuuaaauGUACAGaa	3	9	945	966	[mm9:19:56006904-56006925:+]	0.6728	120	0	-7.91	-0.16
MIMAT0003130	mmu-miR-486	21416	Tcf7l2	uc008hyo.1	AF107299	gagccccgucgaguCAUGUCcu	||||||	guuauuguuuaaauGUACAGaa	3	9	1011	1032	[mm9:19:56006904-56006925:+]	0.6728	120	0	-7.91	-0.154
MIMAT0003130	mmu-miR-486	18569	Pdcd4	uc008hxb.1	NM_011050	gagccccgucgaguCAUGUCcu	||||||	gguucuacaagaauGUACAGca	3	9	663	684	[mm9:19:54004296-54004317:+]	0.6726	120	0	-9.42	-0.38
MIMAT0003130	mmu-miR-486	18569	Pdcd4	uc008hxc.1	BC055739	gagccccgucgaguCAUGUCcu	||||||	gguucuacaagaauGUACAGca	3	9	139	160	[mm9:19:54004296-54004317:+]	0.6726	120	0	-9.42	-0.481
MIMAT0003130	mmu-miR-486	70348	Ube2cbp	uc009qxc.1	NM_027394	gagcCCCGUCGA-GUCAU-GUCCu	|| ||:| :|||| ||||	auaaGGAAAGUUGUAGUAGCAGGu	2	19	207	230	[mm9:9:86201233-86201256:-]	0.6722	121	0	-17.88	-0.7949
MIMAT0003130	mmu-miR-486	77908	9230113P08Rik	uc009otp.1	AK020345	gagccCCGUCGA--GUCAUGUCcu	| || :| | ||||||	gugcuGACAUUUAACUGUACAGua	3	18	76	99	[mm9:9:35716198-35716221:+]	0.6715	124	0	-8.12	-0.1587
MIMAT0003130	mmu-miR-486	12125	Bcl2l11	uc008mgm.1	NM_207680	gagccccgucgaguCAUGUCcu	||||||	cuuuguaaaauauuGUACAGca	3	9	2870	2891	[mm9:2:127986935-127986956:+]	0.6704	120	0	-7.57	-0.1045
MIMAT0003130	mmu-miR-486	109815	H47	uc009hha.1	NM_024439	gagccccGUCGAGU-CAUGUCcu	:| :|:| ||||||	guauauuUAUUUUAUGUACAGaa	3	16	410	432	[mm9:7:73234148-73234170:+]	0.6699	126	0	-8.11	-0.2895
MIMAT0003130	mmu-miR-486	108011	Ap4e1	uc008men.1	NM_175550	gagccccgucgagUCAUGUCcu	|||||||	auugacuuauaaaAGUACAGua	3	10	2434	2455	[mm9:2:126894872-126894893:+]	0.6695	125	0	-9.59	-0.1874
MIMAT0003130	mmu-miR-486	227937	Pkp4	uc008jtc.1	NM_026361	gagccCCGUCGAGUCAUGUCcu	| :||:|: ||||||	guucaGAUAGUUU-GUACAGaa	3	18	352	372	[mm9:2:59192857-59192877:+]	0.6694	131	0	-14.37	-0.5934
MIMAT0003130	mmu-miR-486	192119	Dicer1	uc007oxi.1	NM_148948	gagccccguCGAGUCA-UGUCCu	|||:||| |||||	cccugcuuuGCUUAGUCACAGGa	2	14	218	240	[mm9:12:105929563-105929585:-]	0.6692	125	0	-20.55	-0.1942
MIMAT0003130	mmu-miR-486	51788	H2afz	uc008rmo.1	NM_016750	gagccccGUCGAGUCAUGUCcu	::|:|: ||||||	aagcauuUGGUUUUGUACAGac	3	16	306	327	[mm9:3:137529717-137529738:+]	0.6691	131	0	-11.2	-0.1809
MIMAT0003130	mmu-miR-486	211673	Arfgef1	uc007ahn.1	NM_001102430	gagccccgucGAGUCAUGUCcu	|| ||||||	agauuuuauuCUAUGUACAGaa	3	13	935	956	[mm9:1:10127957-10127978:-]	0.6687	124	0	-8.92	-0.39
MIMAT0003130	mmu-miR-486	69784	1500009L16Rik	uc007gkm.1	AK005183	gagccccgucgaGUCAUGUCcu	| ||||||	gucaaacaaagaCUGUACAGaa	3	11	255	276	[mm9:10:83220935-83220956:+]	0.6678	122	0	-8.89	-0.1068
MIMAT0003130	mmu-miR-486	12452	Ccng2	uc008yee.1	NM_007635	gagcccCGUCG-AGUCAUGUCcu	| ||| |: ||||||	uacacuGAAGCUUUUGUACAGag	3	17	945	967	[mm9:5:93704968-93704990:+]	0.6676	131	0	-14.47	-0.1328
MIMAT0003130	mmu-miR-486	380994	LOC380994	uc009vhy.1	BC100464	gagccccgucgaguCAUGUCcu	||||||	agucugauauggauGUACAGaa	3	9	171	192	[mm9:Y_random:45803905-45803926:+]	0.6663	120	0	-7.72	-0.3084
MIMAT0003130	mmu-miR-486	320981	Enpp6	uc009lqq.1	AK038460	gagccccgUCG--AGUCAUGUCcu	||| | |||||||	aaauuuuaAGCCUUGAGUACAGug	3	15	162	185	[mm9:8:48168110-48168133:+]	0.666	129	0	-13.32	-0.1894
MIMAT0003130	mmu-miR-486	19330	Rab18	uc008dzo.1	NM_011225	gagccccgucgaGUCAUGUCcu	| ||||||	uuaaaaaccaaaCUGUACAGau	3	11	1044	1065	[mm9:18:6789697-6789718:+]	0.664	122	0	-8.27	-0.1717
MIMAT0003130	mmu-miR-486	319535	Zfp182	uc009sui.1	NM_001013387	gagccccgucgAGUCAUGUCcu	| |||||||	ggaggaaauugUAAGUACAGaa	3	12	909	930	[mm9:X:20606260-20606281:-]	0.6634	127	0	-13.19	-0.2359
MIMAT0003130	mmu-miR-486	606497	Otx2os1	uc007tjt.1	AK042665	gagcccCGUCGAGUCAU-GUCCu	|||| |::||| ||||	ucuccaGCAG-UUGGUAGCAGGc	2	17	127	148	[mm9:14:49289986-49290007:+]	0.6614	122	0	-20.35	-0.2002
MIMAT0003130	mmu-miR-486	109229	Fam118b	uc009ota.1	NM_194257	gagccccgucgaguCAUGUCcu	||||||	agaucuuuuacaguGUACAGua	3	9	433	454	[mm9:9:35024865-35024886:-]	0.6611	120	0	-10.36	-0.3571
MIMAT0003130	mmu-miR-486	66787	4933433P14Rik	uc007oys.1	NM_178613	gagccccgucgaguCAUGUCcu	||||||	uguuuguuuacaauGUACAGua	3	9	816	837	[mm9:12:106939825-106939846:+]	0.6608	120	0	-7.55	-0.2034
MIMAT0003130	mmu-miR-486	14211	Smc2	uc008swk.1	NM_008017	gagccccgucGAGUCAUGUCcu	|| |||||||	aguuuaauuuCUAAGUACAGua	3	13	352	373	[mm9:4:52499879-52499900:+]	0.6604	132	0	-10.53	-0.368
MIMAT0003130	mmu-miR-486	228866	Pcif1	uc008nwq.1	BC060988	gagccccgucgaGUCAUGUCcu	| ||||||	uuaucugccaaaCUGUACAGau	3	11	286	307	[mm9:2:164708567-164708588:+]	0.66	122	0	-8.57	-0.1057
MIMAT0003130	mmu-miR-486	56085	Ubqln1	uc007qtl.1	NM_152234	gagCCCCGUCGAGU--CAUGUCcu	||| || :| | ||||||	uuaGGGACAUUUAAUUGUACAGac	3	20	654	677	[mm9:13:58278560-58278583:-]	0.6594	134	0	-14.21	-0.1156
MIMAT0003130	mmu-miR-486	104394	E2f4	uc009ncl.1	NM_148952	gagccccgucgAGUCAUGUCcu	|: ||||||	gaaauguaauaUUUGUACAGca	3	12	631	652	[mm9:8:107829219-107829240:+]	0.6594	123	0	-7.19	-0.3541
MIMAT0003130	mmu-miR-486	13172	Dbx1	uc009hbn.1	NM_001005232	gagccccgucgaGU-CAUGUCcu	|| ||||||	uguauuuuuuacCAUGUACAGac	3	11	869	891	[mm9:7:56886927-56886949:-]	0.6585	121	0	-8.75	-0.2718
MIMAT0003130	mmu-miR-486	14219	Ctgf	uc007eqw.1	NM_010217	gagccccgucgAGUCAUGUCcu	|: ||||||	auauauauauaUUUGUACAGuu	3	12	609	630	[mm9:10:24318032-24318053:+]	0.6574	123	0	-7.14	-0.3157
MIMAT0003130	mmu-miR-486	15257	Hipk1	uc008qtg.1	AK031871	gagcccCGUCGAGUCA-UGUCCu	|| |||:|| |||||	gaaauuGCCUCUCGGUGACAGGa	2	17	890	912	[mm9:3:103544323-103544345:-]	0.6562	124	0	-20.87	-0.2392
MIMAT0003130	mmu-miR-486	16558	Kif16b	uc008mpz.1	NM_001081133	gagccccgucGAGUCAUGUCcu	:|:|||||||	uuguccauguUUUAGUACAGaa	3	13	756	777	[mm9:2:142444717-142444738:-]	0.6557	132	0	-12.23	-0.1202
MIMAT0003130	mmu-miR-486	66421	2410004B18Rik	uc008rqt.1	NM_025555	gagccccGUCG-AGUCAUGUCcu	:||: || ||||||	uuuucauUAGUAUCUGUACAGug	3	16	347	369	[mm9:3:145607181-145607203:+]	0.6538	130	0	-13.81	-0.118
MIMAT0003130	mmu-miR-486	66421	2410004B18Rik	uc008rqu.1	BC049577	gagccccGUCG-AGUCAUGUCcu	:||: || ||||||	uuuucauUAGUAUCUGUACAGug	3	16	479	501	[mm9:3:145607181-145607203:+]	0.6538	130	0	-13.81	-0.1203
MIMAT0003130	mmu-miR-486	54635	Pdgfc	uc008poj.1	NM_019971	gagcCCCGU-CGAGU-CAUGUCcu	|| :| :|:| ||||||	acauGGAUAUUUUUAUGUACAGaa	3	19	1266	1289	[mm9:3:81017766-81017789:+]	0.6535	124	0	-12.29	-0.2667
MIMAT0003130	mmu-miR-486	105722	Ano6	uc007xju.1	NM_175344	gagccCCGUCGAGUCA-UGUCCu	|| | :|:||| |||||	aaauuGGAAUUUUAGUAACAGGa	2	18	237	259	[mm9:15:95803369-95803391:+]	0.6523	125	0	-18.37	-1.0114
MIMAT0003130	mmu-miR-486	228829	Phf20	uc008nmy.1	NM_172674	gagccCCGUCGAGUCAU-GUCCu	||| | |:||| ||||	ugcauGGCUUCACGGUACCAGGg	2	18	574	596	[mm9:2:156133746-156133768:+]	0.6517	121	0	-20.07	-0.1478
MIMAT0003130	mmu-miR-486	68192	Leprotl1	uc009lkp.1	NM_026609	gagccccgucGAGUCA-UGUCCu	||:||| |||||	cguuuccaucCUUAGUGACAGGu	2	13	811	833	[mm9:8:35199943-35199965:-]	0.6513	120	0	-15.15	-0.1719
MIMAT0003130	mmu-miR-486	76142	Ppp1r14c	uc007ehq.1	NM_133485	gagccccgUCGAGUCAU-GUCCu	||||: ||| ||||	gagaugugAGCUUUGUAUCAGGu	2	15	458	480	[mm9:10:6882598-6882620:-]	0.6507	122	0	-14.93	-0.5243
MIMAT0003130	mmu-miR-486	218629	Dhx29	uc007rwy.1	AK164583	gagcCCCGUCGAG-UCAU-GUCCu	|||::|||| ||| ||||	cuacGGGUGGCUCUUGUACCAGGa	2	19	1342	1365	[mm9:13:113754921-113754944:+]	0.6499	129	0	-26.75	-0.3356
MIMAT0003130	mmu-miR-486	80907	Lactb	uc009qfn.1	NM_030717	gagcccCGUCGAGUCAUGUCcu	|:| : |||||||	acauuuGUAAUAGAGUACAGuu	3	17	119	140	[mm9:9:66803342-66803363:-]	0.6482	128	0	-11.49	-0.2115
MIMAT0003130	mmu-miR-486	79264	Krit1	uc008wht.1	NM_030675	gagccccgucgaguCAUGUCcu	||||||	cuguuacauauauuGUACAGaa	3	9	116	137	[mm9:5:3841058-3841079:+]	0.6478	120	0	-7.18	-0.1954
MIMAT0003130	mmu-miR-486	23885	Gmcl1	uc009csl.1	NM_011818	gagccccGUCGAGUCAUGUCcu	:| :| ||||||	uaugaauUAUUUAUGUACAGau	3	16	741	762	[mm9:6:86642155-86642176:-]	0.6474	123	0	-8.76	-0.114
MIMAT0003130	mmu-miR-486	244654	Mtss1l	uc009nkx.1	NM_198625	gagccccGUCGAGU---CAUGUCcu	|| :||| ||||||	uuuauuuCAUUUCAUUUGUACAGca	3	16	2014	2038	[mm9:8:113264991-113265015:+]	0.6474	126	0	-10.35	-0.2298
MIMAT0003130	mmu-miR-486	16069	Igj	uc008xzu.1	NM_152839	gagccccgucGAG-UCAUGUCcu	||| |||||||	aauauguauuCUCUAGUACAGuu	3	13	664	686	[mm9:5:88949652-88949674:-]	0.6472	131	0	-13.16	-0.1245
MIMAT0003130	mmu-miR-486	16974	Lrp6	uc009ekl.1	NM_008514	gaGCCCCGUCGAGUCAUGUCcu	| || | |: ||||||	ugCUGGAGAUAUUUGUACAGaa	3	21	135	156	[mm9:6:134400648-134400669:-]	0.6468	128	0	-11.93	-0.3896
MIMAT0003130	mmu-miR-486	18988	Pou2f3	uc009pbe.1	NM_011139	gagccccgucgAGUCAUGUCcu	|: ||||||	uucuaaauauaUUUGUACAGca	3	12	1105	1126	[mm9:9:42932048-42932069:-]	0.6466	123	0	-7.19	-0.2941
MIMAT0003130	mmu-miR-486	14615	Gjc1	uc007lsk.1	NM_008122	gagcccCGUCGAGUCAUGUCcu	|:| : ::||||||	uguacaGUAUUAUGGUACAGuu	3	17	296	317	[mm9:11:102660982-102661003:-]	0.6455	128	0	-10.86	-0.2131
MIMAT0003130	mmu-miR-486	74103	Nebl	uc008ilh.1	AY100467	gagcccCGUCGAGUCA-UGUCCu	|||| ||||| |||||	gaggcuGCAGAUCAGUGACAGGg	2	17	562	584	[mm9:2:17354893-17354915:-]	0.6429	136	0	-24.85	-0.6778
MIMAT0003130	mmu-miR-486	56469	Pias1	uc009qas.1	NM_019663	gagccccgucgaguCAUGUCcu	||||||	aaauuaaaagaaauGUACAGag	3	9	138	159	[mm9:9:62729616-62729637:-]	0.6428	120	0	-10.2	-0.1975
MIMAT0003130	mmu-miR-486	75782	Lca5	uc009qwh.1	NM_027448	gagccccgucgaguCAUGUCcu	||||||	uuugauauuaaaauGUACAGaa	3	9	1653	1674	[mm9:9:83287108-83287129:-]	0.6413	120	0	-7.67	-0.2201
MIMAT0003130	mmu-miR-486	22629	Ywhah	uc008xag.1	NM_011738	gagccCCGUCGAG--UCA-UGUCCu	||: |||: ||| |||||	cugauGGUUGCUUUGAGUCACAGGg	2	18	180	204	[mm9:5:33370024-33370048:+]	0.6413	120	0	-17.62	-0.2386
MIMAT0003130	mmu-miR-486	15950	Ifi203	uc007dsg.1	AK137616	gagccccgUC-GAG-UCAUGUCcu	|| :|| |||||||	uggagauaAGAUUCAAGUACAGaa	3	15	28	51	[mm9:1:175852616-175852639:-]	0.6408	128	0	-15.92	-0.1198
MIMAT0003130	mmu-miR-486	57437	Golga7	uc009les.1	NM_001042484	gagccccGUCGAGUCAU-GUCCu	||| |:|||| ||||	ccuccccCAGAUUAGUAGCAGGc	2	16	385	407	[mm9:8:24352712-24352734:-]	0.6408	127	0	-18.03	-0.4337
MIMAT0003130	mmu-miR-486	19063	Ppt1	uc008uoh.1	NM_008917	gagcCCCGUCGAGUCA-UGUCCu	|||||| ||| |||||	uaauGGGCAG--AAGUCACAGGa	2	19	1498	1518	[mm9:4:122536373-122536393:+]	0.6401	123	0	-25.38	-0.3625
MIMAT0003130	mmu-miR-486	224647	D17Wsu92e	uc008bpq.1	NM_001033279	gaGCCCCGUCGAGUCAU-GUCCu	:||||| ||:|||| ||||	guUGGGGCUUCUUAGUAUCAGGa	2	21	645	667	[mm9:17:27890238-27890260:-]	0.6396	140	0	-32.62	-0.2348
MIMAT0003130	mmu-miR-486	232341	Wnk1	uc009dmv.1	AK172935	gaGCCCCGUCGAGUCAU-GUCCu	:|| | |:|: ||| ||||	ucUGGAGAUGUUUUGUACCAGGu	2	21	2262	2284	[mm9:6:119903787-119903809:-]	0.6396	120	0	-14.53	-0.4402
MIMAT0003130	mmu-miR-486	103537	Mbtd1	uc007kxq.1	NM_134012	gagccccGUCGAGUCAUGUCcu	| |:|: ||||||	cauuuaaCUGUUU-GUACAGaa	3	16	544	564	[mm9:11:93805751-93805771:+]	0.6394	125	0	-11.01	-0.1466
MIMAT0003130	mmu-miR-486	103537	Mbtd1	uc007kxn.1	BC064014	gagccccGUCGAGUCAUGUCcu	| |:|: ||||||	cauuuaaCUGUUU-GUACAGaa	3	16	750	770	[mm9:11:93805751-93805771:+]	0.6394	125	0	-11.01	-0.1281
MIMAT0003130	mmu-miR-486	243312	Elfn1	uc009ahi.1	NM_175522	gagcccCGUCGAG-U--CAUGUCcu	|| |:|| | ||||||	acuguaGCUGUUCUAUUGUACAGaa	3	17	876	900	[mm9:5:140450559-140450583:+]	0.6393	126	0	-14.96	-0.2636
MIMAT0003130	mmu-miR-486	234407	Glt25d1	uc009mee.1	NM_146211	gagcCCCGUCGA-GUCAU-GUCCu	| ||| || |||| ||||	uauuGAGCACCUAGAGUAUCAGGc	2	19	673	696	[mm9:8:74148332-74148355:+]	0.6389	121	0	-15.8	-0.483
MIMAT0003130	mmu-miR-486	22763	Zfr	uc007vhk.1	NM_011767	gagccccgUCGAGU--CAUGUCcu	| ||:| ||||||	ugauuaaaAACUUAUUGUACAGug	3	15	129	152	[mm9:15:12114022-12114045:+]	0.6388	125	0	-10.87	-0.1914
MIMAT0003130	mmu-miR-486	67471	Gpatch1	uc009gjq.1	NM_026181	gaGCCCCGUCGAGUCAUGUCcu	| | || | : ||||||	ccCAGUUCAUCAUUGUACAGau	3	21	63	84	[mm9:7:36061716-36061737:-]	0.6379	128	0	-14.98	-0.1594
MIMAT0003130	mmu-miR-486	109161	Ube2q2	uc009psb.1	NM_180600	gagccccGUCGAGUCAUGUCcu	::|| ||||||	auuuauuUGGCAAUGUACAGua	3	16	1466	1487	[mm9:9:55055264-55055285:+]	0.6367	123	0	-11.35	-0.1865
MIMAT0003130	mmu-miR-486	268741	Tox4	uc007tpb.1	NM_023434	gagcCCCGUC-GAGUCAU-GUCCu	|| ||| || ||| ||||	cagaGGCCAGACUAUGUAGCAGGg	2	19	313	336	[mm9:14:52913249-52913272:+]	0.6364	121	0	-17.54	-0.4307
MIMAT0003130	mmu-miR-486	268741	Tox4	uc007tpa.1	BC050091	gagcCCCGUC-GAGUCAU-GUCCu	|| ||| || ||| ||||	cagaGGCCAGACUAUGUAGCAGGg	2	19	313	336	[mm9:14:52913249-52913272:+]	0.6364	121	0	-17.54	-0.5025
MIMAT0003130	mmu-miR-486	16508	Kcnd2	uc009baq.1	NM_019697	gagccccgUCGAGUCA-UGUCCu	|||| ||| |||||	uucaucaaAGCUGAGUGACAGGg	2	15	1802	1824	[mm9:6:21679144-21679166:+]	0.636	126	0	-20.13	-0.3925
MIMAT0003130	mmu-miR-486	17128	Smad4	uc008fov.1	NM_008540	gaGCCCCGUCGAGUCA-UGUCCu	| | |||| |::|| |||||	aaCAGUGCAG-UUGGUAACAGGu	2	21	940	961	[mm9:18:73798951-73798972:-]	0.6355	126	0	-17.96	-0.4031
MIMAT0003130	mmu-miR-486	83921	Tmem2	uc008gzh.1	NM_001033759	gagccccgucGAGUCAUGUCcu	:|: ||||||	uuucuuuuuuUUUUGUACAGug	3	13	1713	1734	[mm9:19:21932554-21932575:+]	0.6353	124	0	-8.59	-0.1138
MIMAT0003130	mmu-miR-486	170740	Zfp287	uc007jju.1	NM_133208	gagccccgucgaGUCAUGUCcu	||||||||	aaaauagaauaaCAGUACAGaa	3	11	2293	2314	[mm9:11:62524988-62525009:-]	0.6353	130	0	-13.21	-0.2192
MIMAT0003130	mmu-miR-486	56055	Gtpbp2	uc008crw.1	NM_019581	gagccccgucgaguCAUGUCcu	||||||	uacacauauauauuGUACAGaa	3	9	1006	1027	[mm9:17:46306277-46306298:+]	0.6345	120	0	-6.28	-0.4088
MIMAT0003130	mmu-miR-486	76594	Dnajc18	uc008emq.1	NM_029669	gagccccgucGAGUCA-UGUCCu	||:||| |||||	aacaguugguCUUAGUCACAGGc	2	13	184	206	[mm9:18:35834567-35834589:-]	0.6343	120	0	-17.41	-0.3713
MIMAT0003130	mmu-miR-486	12767	Cxcr4	uc007clt.1	NM_009911	gagccccgucgaguCAUGUCcu	||||||	cacucccuacaaauGUACAGuc	3	9	584	605	[mm9:1:130484815-130484836:-]	0.6341	120	0	-9.56	-0.1649
MIMAT0003130	mmu-miR-486	99512	Wdr47	uc008qzj.1	NM_181400	gagccccgucgAGUCAUGUCcu	|: ||||||	uaaugauuuuaUUUGUACAGua	3	12	895	916	[mm9:3:108448401-108448422:+]	0.6331	123	0	-7.14	-0.3633
MIMAT0003130	mmu-miR-486	98170	Tmem132a	uc008grc.1	NM_133804	gagccccGUCGAGUCAUGUCcu	| |:| :||||||	cauucuaCUGUUGGGUACAGaa	3	16	235	256	[mm9:19:10932342-10932363:-]	0.6321	131	0	-13.39	-0.135
MIMAT0003130	mmu-miR-486	27402	Pdhx	uc008lil.1	NM_175094	gagccccgucgaguCAUGUCcu	||||||	gaacaauuuaauauGUACAGuu	3	9	390	411	[mm9:2:102861757-102861778:-]	0.6309	120	0	-8.71	-0.1181
MIMAT0003130	mmu-miR-486	77683	Ehmt1	uc008ipi.1	NM_001012518	gagccccgucgagUCAUGUCCu	|||:||||	gauuuuagaauaaAGUGCAGGa	2	10	823	844	[mm9:2:24646626-24646647:-]	0.6301	129	0	-16.61	-0.1838
MIMAT0003130	mmu-miR-486	55988	Snx12	uc009tww.1	AK148235	gagccccGUCGAGUCA-UGUCCu	|||||::|| |||||	ccuucccCAGCUUGGUCACAGGg	2	16	1109	1131	[mm9:X:98407970-98407992:-]	0.6282	131	0	-21.46	-0.1601
MIMAT0003130	mmu-miR-486	56274	Stk3	uc007vlz.1	NM_019635	gagccccgucgagUCAUGUCcu	|||||||	auaggucaaaaagAGUACAGug	3	10	682	703	[mm9:15:34805714-34805735:-]	0.628	125	0	-12.98	-0.153
MIMAT0003130	mmu-miR-486	67537	Glipr1l2	uc007hal.1	NM_026223	gagccccGUCGAGUCAUGUCcu	||| | ||||||	cguuacuCAG-UAUGUACAGua	3	16	759	779	[mm9:10:111545055-111545075:+]	0.6279	125	0	-11.6	-0.1422
MIMAT0003130	mmu-miR-486	271457	Rab5a	uc008czn.1	NM_025887	gagccccgucgaguCAUGUCcu	||||||	aacauauacaaaauGUACAGuu	3	9	860	881	[mm9:17:53646614-53646635:+]	0.6278	120	0	-7.28	-0.1091
MIMAT0003130	mmu-miR-486	75553	Zc3h14	uc007org.1	NM_029334	gagccCCGUCGAGUCAUGUCcu	|||| | ||||||	uuacaGGCA--UAUGUACAGaa	3	18	718	737	[mm9:12:100025509-100025528:+]	0.6273	126	0	-12.42	-0.1377
MIMAT0003130	mmu-miR-486	269060	Dagla	uc008gpm.1	NM_198114	gagCCCCGUCG-AGUCA-UGUCCu	||||::|| |::|| |||||	gcaGGGGUGGCUUUGGUAACAGGg	2	20	200	223	[mm9:19:10321931-10321954:-]	0.6261	134	0	-27.21	-0.1349
MIMAT0003130	mmu-miR-486	232288	Frmd4b	uc009dax.1	AK051779	gaGCCCCGUCGAGUCA-UGUCCu	| |||||| ||| |||||	uuCAGGGCAG---AGUGACAGGa	2	21	190	209	[mm9:6:97302963-97302982:-]	0.6257	124	0	-24.65	-0.3072
MIMAT0003130	mmu-miR-486	72465	Zfp131	uc007rzo.1	NM_028245	gagccccgucgagUCAUGUCcu	|||||||	guauuuaaaauaaAGUACAGag	3	10	871	892	[mm9:13_random:57306-57327:+]	0.6244	125	0	-10.35	-0.133
MIMAT0003130	mmu-miR-486	732482	Gm9731	uc009liq.1	NR_003107	gaGCCCCGUC-GAGUCAU-GUCCu	| | | || ||::||| ||||	ggCCGAGAAGCCUUGGUAGCAGGu	2	21	664	687	[mm9:8:28407180-28407203:+]	0.624	123	0	-16.35	-0.2263
MIMAT0003130	mmu-miR-486	27402	Pdhx	uc008lil.1	NM_175094	gagccccguCGAGUCAUGUCcu	|: : ||||||	aucaaguuuGUAUUGUACAGuc	3	14	884	905	[mm9:2:102861263-102861284:-]	0.6239	121	0	-8.58	-0.1754
MIMAT0003130	mmu-miR-486	666589	Gm8179	uc009lju.1	AK143160	gagccccgucgagUCAUGUCcu	|||||||	ucagaauauuuaaAGUACAGua	3	10	1108	1129	[mm9:8:33291814-33291835:+]	0.6235	125	0	-10.88	-0.2155
MIMAT0003130	mmu-miR-486	18126	Nos2	uc007kkc.1	NM_010927	gagcccCGUCGAGUCAUGUCcu	||| || ||||||	uuagcuGCA-CUAUGUACAGau	3	17	335	355	[mm9:11:78773589-78773609:+]	0.6227	130	0	-11.78	-0.2001
MIMAT0003130	mmu-miR-486	19736	Rgs4	uc007dln.1	NM_009062	gagccccguCGAGUCAUGUCcu	|:|: ||||||	auuuaugauGUUUUGUACAGug	3	14	1480	1501	[mm9:1:171672311-171672332:-]	0.6222	129	0	-10.59	-0.1115
MIMAT0003130	mmu-miR-486	72472	Slc16a10	uc007ewm.1	BC052877	gagCCCCGUCGAGUCA-UGUCCu	|||| || | || |||||	uaaGGGGGAG-ACUGUCACAGGc	2	20	179	200	[mm9:10:39756778-39756799:-]	0.6212	121	0	-21.66	-0.1751
MIMAT0003130	mmu-miR-486	13813	Eomes	uc009rzq.1	NM_010136	gagccccgucGAGU-CAUGUCcu	:|:| ||||||	auucugaauuUUUAUGUACAGuc	3	13	1038	1060	[mm9:9:118395168-118395190:+]	0.6204	123	0	-8.51	-0.2404
MIMAT0003130	mmu-miR-486	214345	Lrrc1	uc009qtj.1	NM_172528	gagccccgUCGAGUCAUGUCCu	| :|: |||:|||	aauuuuaaAAUUUUGUAUAGGu	2	15	422	443	[mm9:9:77279486-77279507:-]	0.6194	130	0	-10	-0.1047
MIMAT0003130	mmu-miR-486	16362	Irf1	uc007iww.1	NM_008390	gagCCCCGUCGAGUCAUG-UCCu	| | ::|||| |||| |||	cuaGAGCUGGCUCUGUACUAGGa	2	20	377	399	[mm9:11:53590325-53590347:+]	0.6182	127	0	-20.92	-0.3416
MIMAT0003130	mmu-miR-486	23957	Nr0b2	uc008vcz.1	NM_011850	gagccccgucGAGUCAUGUCcu	||: ||||||	ucccuccugaCUUUGUACAGaa	3	13	233	254	[mm9:4:133112384-133112405:+]	0.6179	128	0	-10.78	-0.2062
MIMAT0003130	mmu-miR-486	319565	Syne2	uc007nxp.1	NM_001005510	gagccccgucGAGU-CAUGUCcu	|||| ||||||	gagcuuuugaCUCAUGUACAGua	3	13	671	693	[mm9:12:77211702-77211724:+]	0.6175	131	0	-13.68	-0.1026
MIMAT0003130	mmu-miR-486	67537	Glipr1l2	uc007hal.1	NM_026223	gagcCCCGUCGAGUCAUGUCcu	|| : || : ||||||	gcaaGGCUUGCAUUGUACAGaa	3	19	211	232	[mm9:10:111544507-111544528:+]	0.617	130	0	-13.81	-0.1558
MIMAT0003130	mmu-miR-486	56295	Higd1a	uc009sec.1	AY028387	gagcCCCGUCGA-GU-CAU-GUCCu	|||| || || ||| ||||	guauGGGCUACUCCAUGUAUCAGGa	2	19	431	455	[mm9:9:121758783-121758807:-]	0.6153	120	0	-22.1	-0.7561
MIMAT0003130	mmu-miR-486	30050	Fbxw2	uc008jjd.1	AK045743	gagccCCGUCGAGUCAU-GUCCu	||:| ||||| ||||	uuguaGGUAAAACAGUACCAGGc	2	18	240	262	[mm9:2:34681039-34681061:-]	0.6147	121	0	-16.69	-0.6924
MIMAT0003130	mmu-miR-486	66646	Rpe	uc007bil.1	NM_025683	gagccccgucgaguCAUGUCcu	||||||	cuuuaaaaauaaauGUACAGua	3	9	1604	1625	[mm9:1:66766054-66766075:+]	0.6144	120	0	-6.12	-0.2911
MIMAT0003130	mmu-miR-486	235497	Leo1	uc009qsh.1	NM_001039522	gagccccgucgaguCAUGUCcu	||||||	uuuauauauuuauuGUACAGcu	3	9	21	42	[mm9:9:75314126-75314147:+]	0.6144	120	0	-6.51	-0.1988
MIMAT0003130	mmu-miR-486	75801	Six6os1	uc007nvw.1	AK044729	gaGCCCCGUCGAGUCAUGUCcu	:| | || |||||||	aaUGAGAAAGACAAGUACAGua	3	21	30	51	[mm9:12:74014164-74014185:-]	0.6133	128	0	-13.03	-0.2143
MIMAT0003130	mmu-miR-486	234214	Sorbs2	uc009lpd.1	NM_172752	gagccccgucGAGUCAUGUCcu	:|: ||||||	uuuuuuuuuuUUUUGUACAGac	3	13	1524	1545	[mm9:8:46912684-46912705:+]	0.6129	124	0	-6.65	-0.1542
MIMAT0003130	mmu-miR-486	83602	Gtf2a1	uc007okr.1	NM_031391	gagccccgUCGAGUCAUGUCcu	| :|| ||||||	acagcuuaAUUUCUGUACAGaa	3	15	726	747	[mm9:12:92797437-92797458:-]	0.6126	130	0	-15.26	-0.1103
MIMAT0003130	mmu-miR-486	67437	Ssr3	uc008pkn.1	NM_026155	gagcCCCGUCGAG--UCAU-GUCCu	||| | ||| |||| ||||	gaaaGGGAAACUCAGAGUACCAGGg	2	19	195	219	[mm9:3:65185671-65185695:-]	0.6101	125	0	-20.34	-0.4504
MIMAT0003130	mmu-miR-486	11923	Neurod4	uc007hri.1	NM_007501	gagccccgucGAGUCAUG-UCCu	||:||||| |||	aaacaacuguCUUAGUACUAGGa	2	13	715	737	[mm9:10:129706730-129706752:-]	0.6099	120	0	-17.2	-0.4237
MIMAT0003130	mmu-miR-486	219134	Shisa2	uc007uer.1	NM_145463	gagccccgucGA-GUCAUGUCcu	|| ||||||||	agugauuuuuCUACAGUACAGaa	3	13	576	598	[mm9:14:60249601-60249623:+]	0.6076	131	0	-13.32	-0.1166
MIMAT0003130	mmu-miR-486	11922	Neurod6	uc009cav.1	NM_009717	gagccccGUCGAGUCAUGUCcu	|||:| ||||||	ucuauuuCAGUU--GUACAGuu	3	16	370	389	[mm9:6:55628242-55628261:-]	0.6074	128	0	-11.93	-0.1075
MIMAT0003130	mmu-miR-486	73872	4930423M02Rik	uc008rxd.1	AK015191	gagccccgucGAGUCAUGUCCu	|| || |||||	gaacaauacuCUAAGCACAGGa	2	13	1153	1174	[mm9:4:5569379-5569400:+]	0.6071	120	0	-13.57	-0.1133
MIMAT0003130	mmu-miR-486	107351	Kank1	uc008hbf.1	NM_181404	gagccccgucGAGUCAUGUCcu	| ||||||||	uuuuauauucCACAGUACAGuc	3	13	653	674	[mm9:19:25508726-25508747:+]	0.6065	132	0	-12.45	-0.1041
MIMAT0003130	mmu-miR-486	27387	Sh2d3c	uc008jgp.1	NM_013781	gaGCCCCGUCGA-GU-CAUGUCcu	:|| |:| | :| ||||||	ucUGGUGUAAAUGUAUGUACAGaa	3	21	361	384	[mm9:2:32610452-32610475:+]	0.606	126	0	-12.03	-0.1322
MIMAT0003130	mmu-miR-486	11416	Slc33a1	uc008pkd.1	NM_015728	gagccccgucgagUCAUGUCcu	|||||||	caaauaguugaaaAGUACAGau	3	10	119	140	[mm9:3:63747031-63747052:-]	0.6058	125	0	-12.74	-0.1046
MIMAT0003130	mmu-miR-486	654458	Defb43	uc007uhc.1	NM_001039121	gagccCCGU-CGAGUCA-UGUCCu	||:| | | ||| |||||	uaaauGGUAUGAUGAGUAACAGGa	2	18	76	99	[mm9:14:63636842-63636865:+]	0.6056	120	0	-16.36	-1.0061
MIMAT0003130	mmu-miR-486	223593	E430025E21Rik	uc007vxt.1	NM_153548	gagccccGUCGA-GUCA-UGUCCu	| ||| |||| |||||	cuuucucCUGCUCCAGUGACAGGa	2	16	4	27	[mm9:15:59163831-59163854:-]	0.6054	122	0	-20.27	-0.9826
MIMAT0003130	mmu-miR-486	15978	Ifng	uc007hdy.1	NM_008337	gaGCCCCGUCGAGUCA-UGUCCu	:| | ||| | ||| |||||	aaUGUGUCAGGU-AGUAACAGGc	2	21	457	478	[mm9:10:117882774-117882795:+]	0.6051	122	0	-16.4	-0.1217
MIMAT0003130	mmu-miR-486	23999	Twf2	uc009rjf.1	NM_011876	gagCCCCGUCGAGUCA-UGUCCu	||| ||| | || |||||	cagGGGCCAGAU--GUCACAGGa	2	20	323	343	[mm9:9:106117649-106117669:+]	0.6044	120	0	-23.11	-0.3939
MIMAT0003130	mmu-miR-486	223435	Trio	uc007vjw.1	NM_001081302	gagccccgucgaguCAUGUCcu	||||||	uuucuuguaaaauuGUACAGaa	3	9	1587	1608	[mm9:15:27660629-27660650:-]	0.6044	120	0	-9.64	-0.1432
MIMAT0003130	mmu-miR-486	69362	Cst12	uc008mtn.1	AF440737	gagCCCCGUCGAGUCAU-GUCCu	||| | :|:|||| ||||	cugGGGUCUCUUUAGUACCAGGa	2	20	69	91	[mm9:2:148619122-148619144:+]	0.6036	127	0	-25.72	-1.1073
MIMAT0003130	mmu-miR-486	223838	Adamts20	uc007xjf.1	AY189816	gagccccgucGAGUCA-UGUCCu	||:||| |||||	ugcuguuuguCUUAGUAACAGGc	2	13	2378	2400	[mm9:15:94150804-94150826:-]	0.6024	120	0	-15.01	-0.3081
MIMAT0003130	mmu-miR-486	76826	Nubpl	uc007nng.1	NM_029760	gagccccGUCGAGUCAUGUCcu	|| | |||||||	uuaucacCAAGUGAGUACAGaa	3	16	127	148	[mm9:12:53245037-53245058:+]	0.6017	131	0	-11.1	-0.1126
MIMAT0003130	mmu-miR-486	76804	Kdm4c	uc008tjj.1	NM_144787	gagccccgucGAGUCAUGUCcu	||: ||||||	gcuaucuuccCUU-GUACAGaa	3	13	503	523	[mm9:4:74051404-74051424:+]	0.6014	122	0	-9.46	-0.1413
MIMAT0003130	mmu-miR-486	67089	Psmc6	uc007tgn.1	NM_025959	gagccccgucgAGUCAUGUCcu	|::||||||	uuuuuuaaaaaUUGGUACAGaa	3	12	145	166	[mm9:14:45968521-45968542:+]	0.6005	127	0	-8.55	-0.2046
MIMAT0003130	mmu-miR-486	15203	Heph	uc009tuk.1	NM_010417	gagccccgucgagUCAUGUCcu	|||||||	uucaguacuacaaAGUACAGaa	3	10	262	283	[mm9:X:93769401-93769422:+]	0.5999	125	0	-12.43	-0.184
MIMAT0003130	mmu-miR-486	245638	Tbc1d8b	uc009ukj.1	NM_001081499	gagccccgucGAGUCAUGUCcu	:|||||||||	cguaauuuuaUUCAGUACAGua	3	13	483	504	[mm9:X:136286863-136286884:+]	0.5999	136	0	-14.78	-0.1327
MIMAT0003130	mmu-miR-486	84036	Kcnn1	uc009mbu.1	NM_032397	gagcCCCGU--CGAGUCAU-GUCCu	||||| | :|||| ||||	aggaGGGCAAGGAGUAGUAGCAGGg	2	19	182	206	[mm9:8:73368009-73368033:-]	0.5988	121	0	-22.8	-0.1477
MIMAT0003130	mmu-miR-486	14020	Evi5	uc008ynb.1	NM_007964	gagccCCGUCGAGUCAU-GUCCu	| ||| :|||| ||||	uguuaGUCAGAAUAGUAGCAGGu	2	18	568	590	[mm9:5:108176575-108176597:-]	0.5984	121	0	-16.77	-0.3741
MIMAT0003130	mmu-miR-486	19299	Abcd3	uc008reg.1	NM_008991	gagccccgucgaguCAUGUCCu	|||:|||	aaacauuuaauauuGUAUAGGa	2	9	156	177	[mm9:3:121462973-121462994:-]	0.5982	124	0	-11.32	-0.1105
MIMAT0003130	mmu-miR-486	20962	Sycp3	uc007grn.1	BC099552	gagccCCGUCGAGUCAUGUCcu	|| :|: |||||||	auguuGGAGGUGAAGUACAGaa	3	18	327	348	[mm9:10:87926165-87926171,87926581-87926595:+]	0.5979	133	0	-18.7	-0.1007
MIMAT0003130	mmu-miR-486	236920	Stard8	uc009tvg.1	NM_199018	gagccccgucgaGUCAUGUCcu	| ||||||	ugccuauaaauaCUGUACAGcc	3	11	1286	1307	[mm9:X:96269825-96269846:+]	0.5972	122	0	-8.16	-0.1272
MIMAT0003130	mmu-miR-486	21343	Taf6	uc009aew.1	NM_009315	gagccccGUCGA-GUCAUGUCcu	:|| | : ||||||	uucuuuuUAGAUAUUGUACAGua	3	16	95	117	[mm9:5:138619878-138619900:-]	0.5964	122	0	-9.38	-0.3644
MIMAT0003130	mmu-miR-486	30953	Schip1	uc008plr.1	AK083464	gagccccgUCGAGUCAUGUCcu	|| | ||||||	uuguuacaAGAACUGUACAGua	3	15	234	255	[mm9:3:68430014-68430035:+]	0.5963	126	0	-9.88	-0.1267
MIMAT0003130	mmu-miR-486	320604	A730037C10Rik	uc008pgf.1	NM_177203	gagcccCGUCGAGUCA-UGUCCu	| | :||||| |||||	uuucuaGAAAUUCAGUCACAGGg	2	17	626	648	[mm9:3:54975912-54975934:+]	0.5961	124	0	-17.17	-0.5255
MIMAT0003130	mmu-miR-486	11984	Atp6v0c	uc008aup.1	NM_009729	gagccccGUCG-AGUCA-UGUCCu	|| | ||||| |||||	ccuuuucCACCAUCAGUCACAGGa	2	16	2	25	[mm9:17:24301346-24301369:-]	0.596	122	0	-16.75	-0.4459
MIMAT0003130	mmu-miR-486	15209	Hesx1	uc007stj.1	NM_010420	gagcccCGUCGAGUCAUGUCcu	|: |: :|||||||	cuuccaGUUGUAUAGUACAGaa	3	17	27	48	[mm9:14:27815317-27815338:+]	0.5943	132	0	-14.76	-0.1366
MIMAT0003130	mmu-miR-486	12799	Cnp	uc007llo.1	NM_009923	gagccccGUCGAGUCA-UGUCCu	| ||||||| |||||	cugccuuCUGCUCAGUAACAGGa	2	16	795	817	[mm9:11:100442905-100442927:+]	0.5941	131	0	-22.86	-0.3639
MIMAT0003130	mmu-miR-486	67299	Dock7	uc008tuq.1	NM_026082	gagccccgucgagUCAUGUCcu	:||||||	uuaaugauucaaaGGUACAGua	3	10	215	236	[mm9:4:98603713-98603734:-]	0.5939	121	0	-8.54	-0.1334
MIMAT0003130	mmu-miR-486	23806	Arih1	uc009pxs.1	NM_019927	gagccccgUCGAGUCAUGUCcu	||: :|||||||	uuuuccugAGUGUAGUACAGuu	3	15	292	313	[mm9:9:59240788-59240809:-]	0.5929	134	0	-12.57	-0.1045
MIMAT0003130	mmu-miR-486	14107	Fat1	uc009lok.1	NM_001081286	gagccccgUCGAGU-CAUGUCcu	| :|:| ||||||	uuguguaaAUUUUAUGUACAGau	3	15	342	364	[mm9:8:46137105-46137127:+]	0.5905	125	0	-8.8	-0.2214
MIMAT0003130	mmu-miR-486	71041	Pcgf6	uc008hul.1	NM_027654	gagccccGUCGAGUCAUGUCcu	|| || ||||||	aaauuucCAAAUCUGUACAGaa	3	16	891	912	[mm9:19:47108207-47108228:-]	0.5901	131	0	-11.03	-0.3209
MIMAT0003130	mmu-miR-486	71149	4933413G19Rik	uc009edm.1	AK161342	gagccCCGUCGAGUCAU-GUCCu	| || ||| ||| ||||	cucauGCCAUCUCUGUAUCAGGc	2	18	113	135	[mm9:6:128335119-128335141:+]	0.5897	125	0	-17.64	-0.1812
MIMAT0003130	mmu-miR-486	27028	Ermap	uc008ulh.1	AK137510	gagccccgucGAGUCAUGUCcu	||: ||||||	uuuuguuuguCUUUGUACAGuu	3	13	853	874	[mm9:4:118848219-118848240:-]	0.5895	128	0	-9.45	-0.1118
MIMAT0003130	mmu-miR-486	320127	Dgki	uc009bjc.1	AK086550	gagccccgucGAGUCAUGUCcu	:|: ||||||	uccauuuccuUUUUGUACAGaa	3	13	545	566	[mm9:6:36861600-36861621:-]	0.5892	124	0	-8.17	-0.1143
MIMAT0003130	mmu-miR-486	53872	Caprin1	uc008ljd.1	NM_016739	gagccccgucGAGUCAUGUCcu	:|| ||||||	uaauguuauuUUCUGUACAGaa	3	13	1526	1547	[mm9:2:103605409-103605430:-]	0.589	128	0	-9.95	-0.1505
MIMAT0003130	mmu-miR-486	102141	Snx25	uc009lpu.1	NM_207213	gagccccGUCGAGU--CAUGUCcu	||| :| ||||||	acaaacuCAGAAUAUUGUACAGuu	3	16	288	311	[mm9:8:47118785-47118808:-]	0.5884	122	0	-10.66	-0.106
MIMAT0003130	mmu-miR-486	72465	Zfp131	uc007saa.1	NM_028245	gagccccgucgagUCAUGUCcu	|||||||	guauuuaaaauaaAGUACAGag	3	10	871	892	[mm9:13_random:251179-251200:+]	0.588	125	0	-10.35	-0.1083
MIMAT0003130	mmu-miR-486	20787	Srebf1	uc007jfn.1	NM_011480	gagcCCCGUCGAGUCAUGUCcu	| | | :|: ||||||	gguuGAGAAAUUUUGUACAGaa	3	19	279	300	[mm9:11:60013124-60013145:-]	0.5873	130	0	-8.38	-0.49
MIMAT0003130	mmu-miR-486	68497	1110018G07Rik	uc007ofz.1	NM_178065	gagccccgucGAGUCAUGUCcu	:|: ||||||	gauguaaauaUUUUGUACAGua	3	13	2286	2307	[mm9:12:86259121-86259142:-]	0.5872	124	0	-7.06	-0.1488
MIMAT0003130	mmu-miR-486	104681	Slc16a6	uc007mcm.1	NM_001029842	gaGCCCCGUCGAGUCA-UGUCCu	:|||| :| | ||| |||||	uuUGGGGAGGGUGAGUGACAGGa	2	21	1836	1858	[mm9:11:109312600-109312622:-]	0.5868	132	0	-28.67	-0.1239
MIMAT0003130	mmu-miR-486	215494	C85492	uc009sek.1	NM_153540	gagcccCGUCGAGUCA-UGUCCu	|:|||| ||| |||||	ucaucuGUAGCUGAGUGACAGGu	2	17	302	324	[mm9:9:121890765-121890787:-]	0.5853	132	0	-21.31	-0.3881
MIMAT0003130	mmu-miR-486	19051	Gsbs	uc009cay.1	NM_011153	gagccccGUCGAGUCAU-GUCCu	::|:|:|||| ||||	uuccaccUGGUUUAGUAGCAGGg	2	16	343	365	[mm9:6:55981893-55981915:+]	0.5843	123	0	-17.6	-0.1516
MIMAT0003130	mmu-miR-486	108062	Cstf2	uc009ufj.1	NM_133196	gagccccguCGAGUCAU-GUCCu	| |||||| ||||	guguuguuuGGUCAGUAGCAGGu	2	14	608	630	[mm9:X:130619375-130619397:+]	0.5837	121	0	-17.84	-0.1388
MIMAT0003130	mmu-miR-486	66403	Asf1a	uc007fbr.1	NM_025541	gagccccGUCGA-GUCAUGUCcu	|| :| ||||||||	uccauuaCAUUUACAGUACAGua	3	16	1015	1037	[mm9:10:53328698-53328720:+]	0.5833	134	0	-13.35	-0.1194
MIMAT0003130	mmu-miR-486	67593	4930519G04Rik	uc008zcs.1	NM_026263	gagccCCGUCGAGUCA-UGUCCu	| || :|::|| |||||	cucuaGACACUUUGGUGACAGGa	2	18	399	421	[mm9:5:115333273-115333295:+]	0.5814	121	0	-16.55	-0.1933
MIMAT0003130	mmu-miR-486	11966	Atp6v1b2	uc009lwx.1	NM_007509	gaGCCCCGUCGAGUCA-UGUCCu	| |||| : |||| |||||	caCUGGGC--UACAGUCACAGGa	2	21	662	682	[mm9:8:71637130-71637150:+]	0.5813	121	0	-22.54	-0.4255
MIMAT0003130	mmu-miR-486	68146	Arl13b	uc007zpu.1	NM_026577	gagccccgucgagUCAUGUCcu	|||||||	guguuuacuauaaAGUACAGua	3	10	1681	1702	[mm9:16:62793756-62793777:-]	0.5813	125	0	-10.5	-0.1031
MIMAT0003130	mmu-miR-486	19826	Rnps1	uc008avs.1	NM_009070	gagccccgucgaguCAUGUCcu	||||||	uuuuugcuuuuauuGUACAGuc	3	9	577	598	[mm9:17:24562707-24562728:+]	0.581	120	0	-8.98	-0.1182
MIMAT0003130	mmu-miR-486	16192	Il5ra	uc009dcx.1	NM_008370	gagccccGUCGA-GUCA-UGUCCu	||||| |||| |||||	uagcacuCAGCUACAGUGACAGGa	2	16	537	560	[mm9:6:106661816-106661839:-]	0.5805	130	0	-23.49	-0.2681
MIMAT0003130	mmu-miR-486	73178	Wasl	uc009bbv.1	NM_028459	gaGCCCCGUCGAGUCA-UGUCCu	:| |||| || || |||||	gcUGUGGCAACU--GUGACAGGc	2	21	703	723	[mm9:6:24565562-24565582:-]	0.5798	121	0	-16.32	-0.223
MIMAT0003130	mmu-miR-486	67074	Mon2	uc007hgk.1	NM_153395	gagccccGUCGAGUCAUGUCcu	:| || :||||||	guguaauUAUCUGGGUACAGua	3	16	122	143	[mm9:10:122432583-122432604:-]	0.5797	131	0	-11.96	-0.1075
MIMAT0003130	mmu-miR-486	102607	Snx19	uc009oqy.1	NM_028874	gagccccgUCGAGUCAU-GUCCu	|| |:|||| ||||	uuggaaaaAGGUUAGUAGCAGGc	2	15	1950	1972	[mm9:9:30273953-30273975:+]	0.5793	122	0	-19.13	-0.1289
MIMAT0003130	mmu-miR-486	18393	Orc2l	uc007bcd.1	NM_008765	gagccccgucGAGUCAUGUCcu	:|||||||||	uuuuauuguuUUCAGUACAGua	3	13	682	703	[mm9:1:58520345-58520366:-]	0.5791	136	0	-14.13	-0.1009
MIMAT0003130	mmu-miR-486	71373	Prr16	uc008ewz.1	NM_001081224	gagccCCGUCGAG-UCA-UGUCCu	||:| ||| ||| |||||	uuucaGGUAUCUCUAGUCACAGGg	2	18	985	1008	[mm9:18:51464004-51464027:+]	0.5791	128	0	-21.67	-0.5537
MIMAT0003130	mmu-miR-486	53624	Cldn7	uc007jtb.1	NM_016887	gaGCCCCGU-CG-AGUCAUGUCcu	:||||:: || |: ||||||	caUGGGGUGUGCUUUUGUACAGaa	3	21	122	145	[mm9:11:69781341-69781364:+]	0.579	138	0	-22.27	-0.1227
MIMAT0003130	mmu-miR-486	72421	Ttc30b	uc008keu.1	NM_028235	gagccccgucgAGUCAUGUCcu	|: ||||||	agauauaauaaUUUGUACAGau	3	12	433	454	[mm9:2:75774016-75774037:-]	0.5788	123	0	-7.95	-0.2672
MIMAT0003130	mmu-miR-486	20681	Sox8	uc008bay.1	NM_011447	gagccccgUCGAGUCAUGUCcu	| :|: ||||||	caaugcuaACUUUUGUACAGau	3	15	1377	1398	[mm9:17:25702880-25702901:-]	0.5788	126	0	-9.26	-0.114
MIMAT0003130	mmu-miR-486	330662	Dock1	uc009kdv.1	NM_001033420	gagCCCCGUCGAG----UCAUGUCcu	| ||| ||| ||||||	uggGUGGCUUCUCUGUGUGUACAGaa	3	20	742	767	[mm9:7:142364967-142364992:+]	0.5783	122	0	-19.07	-0.1272
MIMAT0003130	mmu-miR-486	69668	Ccdc115	uc007aoq.1	NM_027159	gagccccgucgAGUCAUGUCcu	|: ||||||	aaaaacagaaaUUUGUACAGaa	3	12	767	788	[mm9:1:34493549-34493570:-]	0.5772	123	0	-11.48	-0.4162
MIMAT0003130	mmu-miR-486	73288	Ccdc132	uc009avc.1	NM_024260	gagcCCCGUCGAGU--CAUGUCcu	||| :| | | ||||||	aaauGGGAGGAUGAAUGUACAGua	3	19	346	369	[mm9:6:3553125-3553148:+]	0.577	129	0	-14.85	-0.1479
MIMAT0003130	mmu-miR-486	68137	Kdelr1	uc009gxn.1	NM_133950	gagccccgucGAGUCAUGUCcu	:|: ||||||	aacaccauguUUUUGUACAGaa	3	13	646	667	[mm9:7:53139027-53139048:+]	0.5768	124	0	-9.89	-0.1486
MIMAT0003130	mmu-miR-486	68137	Kdelr1	uc009gxo.1	AK013118	gagccccgucGAGUCAUGUCcu	:|: ||||||	aacaccauguUUUUGUACAGaa	3	13	675	696	[mm9:7:53139027-53139048:+]	0.5768	124	0	-9.89	-0.1461
MIMAT0003130	mmu-miR-486	230259	E130308A19Rik	uc008tab.1	NM_001015681	gagCCCCGUCGAGUCA-UGUCCu	| |||||:|::|| |||||	auaGAGGCAGUUUGGUGACAGGa	2	20	529	551	[mm9:4:59766440-59766462:+]	0.5758	139	0	-26.05	-0.3913
MIMAT0003130	mmu-miR-486	66251	Arfgap3	uc007xag.1	NM_025445	gaGCC--CCGUCGAGUCAU-GUCCu	||| | ||| ||||| ||||	cuCGGAAGUCAG--CAGUACCAGGa	2	21	621	643	[mm9:15:83130472-83130494:-]	0.5753	120	0	-25.4	-0.2121
MIMAT0003130	mmu-miR-486	218544	Sgtb	uc007rss.1	NM_144838	gagccccGUC-GAGUCAUGUCcu	:|| ||:|||||||	uguauauUAGACUUAGUACAGag	3	16	289	311	[mm9:13:104930220-104930242:+]	0.575	138	0	-17.58	-0.1305
MIMAT0003130	mmu-miR-486	56289	Rassf1	uc009rlq.1	NM_019713	gaGCCCCGUCGAG-UCA-UGUCCu	|| || |||| ||| |||||	ugCGUAGCUGCUCAAGUCACAGGg	2	21	221	244	[mm9:9:107464097-107464120:+]	0.5739	131	0	-24.79	-0.2362
MIMAT0003130	mmu-miR-486	74998	Rab11fip2	uc008ibm.1	AK015534	gagccccGUCGAGUCAU-GUCCu	|| ||||||| ||||	guagacaCA-CUCAGUAUCAGGa	2	16	373	394	[mm9:19:59982425-59982446:-]	0.5737	125	0	-21.09	-0.1494
MIMAT0003130	mmu-miR-486	70408	Polr3f	uc008mrh.1	AK013897	gagccccGUCGAGUCAUG-UCCu	|| ||:||||| |||	acucuccCA-CUUAGUACUAGGc	2	16	2591	2612	[mm9:2:144366830-144366851:+]	0.5737	121	0	-18.68	-0.234
MIMAT0003130	mmu-miR-486	70408	Polr3f	uc008mrg.1	NM_029763	gagccccGUCGAGUCAUG-UCCu	|| ||:||||| |||	acucuccCA-CUUAGUACUAGGc	2	16	2405	2426	[mm9:2:144366830-144366851:+]	0.5737	121	0	-18.68	-0.2586
MIMAT0003130	mmu-miR-486	19735	Rgs2	uc007cxg.1	NM_009061	gagccccgucgagUCAUGUCcu	:||||||	augacauauaacaGGUACAGaa	3	10	1645	1666	[mm9:1:145847144-145847165:-]	0.5731	121	0	-9.14	-0.1209
MIMAT0003130	mmu-miR-486	54343	Atf7ip	uc009ely.1	AK011885	gagcCCCGUCGAGUCAU-GUCCu	| ||| ||| ||| ||||	acauGAGCACCUCUGUACCAGGa	2	19	920	942	[mm9:6:136557263-136557285:+]	0.5712	130	0	-19.73	-0.1027
MIMAT0003130	mmu-miR-486	67561	Wdr48	uc009sbn.1	NM_026236	gagcccCGUCGAGUCAUGUCcu	| | ||: ||||||	ucacuuGGAUCUU-GUACAGaa	3	17	988	1008	[mm9:9:119834910-119834930:+]	0.5708	126	0	-15.83	-0.103
MIMAT0003130	mmu-miR-486	236900	Pdk3	uc009tsx.1	NM_145630	gagccccgUCGAGUCAU-GUCCu	| :|||||| ||||	aucuugaaAAUUCAGUACCAGGg	2	15	395	417	[mm9:X:91010147-91010169:-]	0.5707	122	0	-20.72	-0.4041
MIMAT0003130	mmu-miR-486	76184	Abca6	uc007mdj.1	NM_147218	gagccccguCGAGUCAUGUCcu	|:|: ||||||	cacaaacuuGUUUUGUACAGua	3	14	29	50	[mm9:11:110038233-110038254:-]	0.5703	129	0	-9.52	-0.1447
MIMAT0003130	mmu-miR-486	74716	Wbp2nl	uc007wyv.1	NM_029066	gagccCCGUCGAGUCA-UGUCCu	|| ||:|:||| |||||	uccuuGGGAGUUUAGUCACAGGg	2	18	106	128	[mm9:15:82144879-82144901:+]	0.5699	133	0	-28.89	-0.1992
MIMAT0003130	mmu-miR-486	66676	Tmed7	uc008evr.1	AK013936	gagccccgucgaguCAUGUCcu	||||||	gcuaguuugaaaauGUACAGuu	3	9	552	573	[mm9:18:46747533-46747554:-]	0.5698	120	0	-8.79	-0.1627
MIMAT0003130	mmu-miR-486	68724	Arl8a	uc007csu.1	NM_026823	gagccccgucgaguCAUGUCcu	||||||	uuauuguccuguguGUACAGua	3	9	331	352	[mm9:1:137052179-137052200:+]	0.5696	120	0	-8.68	-0.1479
MIMAT0003130	mmu-miR-486	67680	Sdhb	uc008vnl.1	NM_023374	gagccccgucGAGUCAUGUCcu	|| |||||||	uggagucuccCUAAGUACAGca	3	13	46	67	[mm9:4:140535063-140535084:+]	0.5695	132	0	-13.35	-0.234
MIMAT0003130	mmu-miR-486	208583	Nek11	uc009rhy.1	NM_172461	gaGCCCCGUCGAGUCA-UGUCCu	||||||| : ||| |||||	gcCGGGGCA-UGGAGUCACAGGu	2	21	97	118	[mm9:9:105065186-105065207:-]	0.5684	130	0	-26.96	-0.1652
MIMAT0003130	mmu-miR-486	75178	4930528F23Rik	uc008ayk.1	AK015924	gagccccguCGAGU-CAUGUCcu	|||:| ||||||	gaaauguuuGCUUAUGUACAGaa	3	14	204	226	[mm9:17:24976686-24976708:+]	0.5678	132	0	-12.9	-0.1561
MIMAT0003130	mmu-miR-486	353187	Nr1d2	uc007shq.1	AK054522	gagccccguCGAGUCAUGUCcu	| |::||||||	auaaaauauGAUUGGUACAGaa	3	14	225	246	[mm9:14:19047133-19047154:-]	0.5677	129	0	-8.55	-0.1462
MIMAT0003130	mmu-miR-486	211499	Tmem87a	uc008lvm.1	NM_173734	gagcCCCGUCG--A-GUCA-UGUCCu	||||||| | |||| |||||	ccaaGGGCAGCAUUGCAGUCACAGGc	2	19	739	764	[mm9:2:120181469-120181494:-]	0.5673	132	0	-27.84	-0.1193
MIMAT0003130	mmu-miR-486	211499	Tmem87a	uc008lvn.1	AK086738	gagcCCCGUCG--A-GUCA-UGUCCu	||||||| | |||| |||||	ccaaGGGCAGCAUUGCAGUCACAGGc	2	19	739	764	[mm9:2:120181469-120181494:-]	0.5673	132	0	-27.84	-0.1343
MIMAT0003130	mmu-miR-486	56196	Ttrap	uc007pwl.1	NM_019551	gagccccgucgaguCAUGUCcu	||||||	uguaaagaaaaaauGUACAGua	3	9	744	765	[mm9:13:24933975-24933996:+]	0.5668	120	0	-6.66	-0.3584
MIMAT0003130	mmu-miR-486	17771	Mtl5	uc008fwh.1	NM_001039657	gaGCCCCGUCGAGUCA-UGUCCu	| || ||| | || |||||	ucCAGGCCAGGCCUGUGACAGGa	2	21	416	438	[mm9:19:3407526-3407548:+]	0.5665	124	0	-17.8	-0.1784
MIMAT0003130	mmu-miR-486	70625	Med26	uc009mgg.1	NM_027485	gaGCCCCGUCGAGUCAU-GUCCu	| ||| | ||||||| ||||	ggCAGGG-ACCUCAGUAGCAGGc	2	21	245	266	[mm9:8:75019120-75019141:-]	0.5663	134	0	-23.75	-0.114
MIMAT0003130	mmu-miR-486	75914	Exoc6b	uc009cpa.1	BC145693	gagccccgucGAGUCAU-GUCCu	||||||| ||||	aaacaaaacuCUCAGUACCAGGu	2	13	2349	2371	[mm9:6:84569008-84569030:-]	0.5658	124	0	-18.09	-0.1806
MIMAT0003130	mmu-miR-486	15476	Hs3st1	uc008xgz.1	NM_010474	gagccccgUCGAGUCAUGUCcu	| :|| ||||||	cacaaaugACUUCUGUACAGua	3	15	115	136	[mm9:5:40005466-40005487:-]	0.5654	130	0	-9.74	-0.1403
MIMAT0003130	mmu-miR-486	12817	Col13a1	uc007fgp.1	AK031287	gagcCCCGUCGAGUCA-UGUCCu	|| || || ||| |||||	gcauGGCCAUCU-AGUAACAGGa	2	19	131	152	[mm9:10:61311652-61311673:-]	0.565	124	0	-18.58	-0.2682
MIMAT0003130	mmu-miR-486	100177	Zmym6	uc008uum.1	AK035122	gagccCCGUCGAGUCAU-GUCCu	|||| : ||||| ||||	ugaaaGGCA-UACAGUAGCAGGa	2	18	332	353	[mm9:4:126783175-126783196:+]	0.5637	123	0	-20.4	-0.6206
MIMAT0003130	mmu-miR-486	28088	D10Wsu52e	uc007gni.1	NM_145422	gaGCCCCGUCGA-GUCA-UGUCCu	:|| | :||| | || |||||	ggUGGAGAGGCUGCUGUCACAGGg	2	21	116	139	[mm9:10:85401618-85401641:-]	0.5627	123	0	-20.36	-0.3279
MIMAT0003130	mmu-miR-486	11601	Angpt2	uc009kzu.1	NM_007426	gagcCCCGUC-GAGUCA-UGUCCu	| |||| ||| || |||||	cagcGUGCAGACUCUGUCACAGGg	2	19	234	257	[mm9:8:18691791-18691814:-]	0.5624	129	0	-23.63	-0.4186
MIMAT0003130	mmu-miR-486	14815	Nr3c1	uc008esx.1	NM_008173	gagccccgucGAGUCA-UGUCCu	:||||| |||||	gccaucacuuUUCAGUGACAGGa	2	13	175	197	[mm9:18:39573939-39573961:-]	0.5623	120	0	-18.21	-0.136
MIMAT0003130	mmu-miR-486	51795	Srpx	uc009sqc.1	NM_016911	gagccccgucgaguCAUGUCcu	||||||	aaaauaccuuugauGUACAGau	3	9	68	89	[mm9:X:9615954-9615975:-]	0.562	120	0	-7.82	-0.1076
MIMAT0003130	mmu-miR-486	110877	Slc18a1	uc009lwt.1	NM_153054	gagcccCGUCGA-GUCAUGUCcu	|::|:| |||||||	auaaaaGUGGUUGAAGUACAGaa	3	17	665	687	[mm9:8:71562007-71562029:-]	0.559	131	0	-13.7	-0.1586
MIMAT0003130	mmu-miR-486	329919	Skint2	uc008udw.1	NM_177865	gagccccguCGAGUCAUGUCcu	| | :||||||	uuuuuguuuGAUGGGUACAGaa	3	14	537	558	[mm9:4:112320271-112320292:+]	0.5589	125	0	-9.31	-0.1106
MIMAT0003130	mmu-miR-486	69865	A1cf	uc008heu.1	NM_001081074	gagccccgucgagUCAUGUCcu	|||||||	caauaaagacaaaAGUACAGaa	3	10	1460	1481	[mm9:19:32023460-32023481:+]	0.5587	125	0	-9.93	-0.1341
MIMAT0003130	mmu-miR-486	100043597	Srcap	uc009jvz.1	BC048731	gagccccGUCGAG-UCA-UGUCCu	|||:|| :|| |||||	cagugcuCAGUUCUGGUGACAGGa	2	16	58	81	[mm9:7:134708517-134708540:+]	0.5583	122	0	-20.68	-0.3223
MIMAT0003130	mmu-miR-486	20662	Sos1	uc008drh.1	AK140310	gagcCCCGUCGA--GUCA-UGUCCu	|||:: :| |||| |||||	ccaaGGGUGCUUGGCAGUCACAGGg	2	19	832	856	[mm9:17:80805164-80805188:-]	0.5579	121	0	-23.44	-0.149
MIMAT0003130	mmu-miR-486	13830	Stom	uc008jkh.1	NM_013515	gagccccgUCGAGUCA-UGUCCu	| |||||| |||||	uaggcuaaAACUCAGUCACAGGg	2	15	1750	1772	[mm9:2:35169609-35169631:-]	0.5565	126	0	-22.63	-0.1928
MIMAT0003130	mmu-miR-486	226040	E030010A14Rik	uc008har.1	NM_183160	gagcCCCGUC-GAGUCA-UGUCCu	|| :|| | |||| |||||	cugaGGAUAGCCACAGUGACAGGc	2	19	1334	1357	[mm9:19:24753636-24753659:+]	0.5554	125	0	-21.09	-0.1402
MIMAT0003130	mmu-miR-486	382064	Gm1110	uc009opx.1	AK136683	gagcccCGUCGAGUCA-UGUCCu	|||| |||| |||||	gaaacuGCAG-GCAGUGACAGGc	2	17	353	374	[mm9:9:26687167-26687188:-]	0.5542	122	0	-19.09	-0.489
MIMAT0003130	mmu-miR-486	217265	Abca5	uc007mdm.1	NM_147219	gagCCCCGUCG--AGUCA-UGUCCu	| |||||: |::|| |||||	uagGUGGCAGUCGUUGGUCACAGGa	2	20	519	543	[mm9:11:110133230-110133254:-]	0.5541	126	0	-24.08	-0.2602
MIMAT0003130	mmu-miR-486	212190	Ubxn10	uc008vld.1	NM_178671	gagccccGUCGAGUCA-UGUCCu	:| |||||| |||||	gugucacUACCUCAGUAACAGGg	2	16	1292	1314	[mm9:4:138275131-138275153:-]	0.5535	127	0	-18.79	-0.156
MIMAT0003130	mmu-miR-486	56711	Plag1	uc008rwp.1	NM_019969	gagccccgucGAGUCAUGUCcu	:|||||||||	uuugcaaauaUUCAGUACAGug	3	13	358	379	[mm9:4:3830458-3830479:-]	0.553	136	0	-17.57	-0.1312
MIMAT0003130	mmu-miR-486	224762	Trim31	uc008cll.1	NM_146077	gagcccCGUCGAGUCAU-GUCCu	||| ||::||| ||||	agugcuGCA-CUUGGUAGCAGGa	2	17	195	216	[mm9:17:37046857-37046878:+]	0.5522	122	0	-19.85	-0.3277
MIMAT0003130	mmu-miR-486	237436	Gas2l3	uc007gsd.1	NM_001033331	gagCCCCGUCGAGUCAU--GUCCu	|||||| :|| ||| ||||	ccaGGGGCAUUUCUGUAAUCAGGa	2	20	2286	2309	[mm9:10:88873639-88873662:-]	0.5519	123	0	-26.07	-0.2051
MIMAT0003130	mmu-miR-486	268729	Gm626	uc007szw.1	AK136780	gagCCCCG--UCGAGU---CA-UGUCCu	||||| :||||| || |||||	acaGGGGCUUGGCUCAAGGGUCACAGGg	2	20	2083	2110	[mm9:14:34387907-34387934:+]	0.5509	125	0	-27.75	-0.159
MIMAT0003130	mmu-miR-486	75740	6130401L20Rik	uc008oui.1	AK018073	gagccccgucgagUCAUGUCcu	|||||||	gcuuauauuaagaAGUACAGug	3	10	266	287	[mm9:3:29569953-29569974:+]	0.5501	125	0	-13.56	-0.1359
MIMAT0003130	mmu-miR-486	66467	Gtf2h5	uc008aga.1	NM_181392	gagccccgucgaguCAUGUCcu	||||||	aaaaaaaaauauguGUACAGaa	3	9	161	182	[mm9:17:6084813-6084834:+]	0.5499	120	0	-6.28	-0.1203
MIMAT0003130	mmu-miR-486	69004	6330418K02Rik	uc009afg.1	AK005306	gagcccCGUCGA-GUCA-UGUCCu	|||||| ::|| |||||	cuaucaGCAGCUGUGGUAACAGGa	2	17	228	251	[mm9:5:138707179-138707202:+]	0.5493	127	0	-19.97	-0.2157
MIMAT0003130	mmu-miR-486	72999	Insig2	uc007cjq.1	NM_178082	gagccCCGUCGAGU--CA-UGUCCu	||||| ||| || |||||	acacaGGCAGAUCAAGGUGACAGGu	2	18	808	832	[mm9:1:123201651-123201675:-]	0.5483	128	0	-20.94	-0.2293
MIMAT0003130	mmu-miR-486	78658	Ncapd3	uc009oqh.1	AK129046	gagccccgucgaguCAUGUCcu	||||||	uuauuaaaagagguGUACAGuc	3	9	450	471	[mm9:9:26902840-26902861:+]	0.548	120	0	-8.4	-0.1183
MIMAT0003130	mmu-miR-486	20917	Suclg2	uc009daa.1	NM_011507	gagccCCGUCGAGUCAU-GUCCu	| | :|||||| ||||	cucuuGCCCAUUCAGUAGCAGGg	2	18	211	233	[mm9:6:95424810-95424832:-]	0.5474	121	0	-21.7	-0.1723
MIMAT0003130	mmu-miR-486	67742	Samsn1	uc007zru.1	AK041566	gagccccgucgaGUCAUGUCcu	:|||||||	auaaucuuauaaUAGUACAGuu	3	11	927	948	[mm9:16:75883111-75883132:-]	0.5467	126	0	-10.12	-0.1891
MIMAT0003130	mmu-miR-486	192191	Med9	uc007jfg.1	NM_138675	gagccccGUCGAGUCAU-GUCCu	|||| ::||| ||||	auagcauCAGCAUGGUAUCAGGu	2	16	209	231	[mm9:11:59774486-59774508:+]	0.5458	123	0	-16.93	-0.1127
MIMAT0003130	mmu-miR-486	69743	Casz1	uc008vvn.1	BC035954	gagccccgUCGAGUCAUGUCcu	||:| ||||||	uccaagaaAGUU--GUACAGua	3	15	667	686	[mm9:4:148327347-148327366:+]	0.5457	123	0	-8.79	-0.216
MIMAT0003130	mmu-miR-486	228790	Asxl1	uc008nhs.1	NM_001039939	gagccCCGUCGAGU--CAU-GUCCu	|||||: :| ||| ||||	agucaGGCAGUAUAGUGUAGCAGGg	2	18	246	270	[mm9:2:153228055-153228079:+]	0.5451	120	0	-22.61	-0.2394
MIMAT0003130	mmu-miR-486	12182	Bst1	uc008xia.1	NM_009763	gagccccGUCGA-GU-CAUGUCcu	|| :| || ||||||	agagcuuCAAUUACAUGUACAGca	3	16	372	395	[mm9:5:44233713-44233736:+]	0.545	125	0	-10.14	-0.2193
MIMAT0003130	mmu-miR-486	66234	Sc4mol	uc009lux.1	NM_025436	gagccccGUCGAGUCAUGUCcu	:| :| |||||||	auauauaUAUUUAAGUACAGuu	3	16	177	198	[mm9:8:67197585-67197606:-]	0.5447	131	0	-8.6	-0.1425
MIMAT0003130	mmu-miR-486	71361	Aifm2	uc007fgl.1	NM_153779	gaGCCCCGUCGAGUCA-UGUCCu	|||| | :||||| |||||	ggCGGGACUCUUCAGUGACAGGc	2	21	84	106	[mm9:10:61201277-61201299:+]	0.5446	136	0	-26.35	-0.5422
MIMAT0003130	mmu-miR-486	71361	Aifm2	uc007fgj.1	AK017403	gaGCCCCGUCGAGUCA-UGUCCu	|||| | :||||| |||||	ggCGGGACUCUUCAGUGACAGGc	2	21	155	177	[mm9:10:61201277-61201299:+]	0.5446	136	0	-26.35	-0.527
MIMAT0003130	mmu-miR-486	225876	Kdm2a	uc008fzz.1	AK147028	gagcccCGUCGAGUCAUG-UCCu	|:| | :||||| |||	aaccucGUAACAUAGUACUAGGa	2	17	46	68	[mm9:19:4351657-4351679:-]	0.5436	120	0	-18.36	-0.5462
MIMAT0003130	mmu-miR-486	71027	Tmem30c	uc007zne.1	AK016597	gagccccgucgaguCAUGUCcu	||||||	auaaaaaaauauauGUACAGua	3	9	209	230	[mm9:16:57266293-57266314:-]	0.5436	120	0	-6.41	-0.3776
MIMAT0003130	mmu-miR-486	75497	Fabp12	uc008opn.1	NM_029310	gagcccCGUCGAGUCAU-GUCCu	|| | |||||| ||||	cccucaGCUGAUCAGUACCAGGg	2	17	1677	1699	[mm9:3:10244303-10244325:-]	0.5428	128	0	-20.96	-0.1055
MIMAT0003130	mmu-miR-486	75964	D030074E01Rik	uc008eey.1	NM_029491	gagccccgucgagUCAUGUCcu	|||||||	cuugaaauguaagAGUACAGaa	3	10	13	34	[mm9:18:21004835-21004856:-]	0.542	125	0	-10.65	-0.2651
MIMAT0003130	mmu-miR-486	17305	Mfng	uc007wri.1	NM_008595	gaGCCCCGUCGAGUCA-UGUCCu	| |||| || :|| |||||	ggCAGGGCCUCUGGGUGACAGGa	2	21	108	130	[mm9:15:78586878-78586900:-]	0.5418	128	0	-24.12	-0.1496
MIMAT0003130	mmu-miR-486	76251	0610007P08Rik	uc007qyc.1	NM_023507	gagccccgucGAGUCAUGUCcu	:| |||||||	caauaauguuUUAAGUACAGuu	3	13	20	41	[mm9:13:63970512-63970533:+]	0.5413	128	0	-9.16	-0.1364
MIMAT0003130	mmu-miR-486	93696	Chrac1	uc007wbq.1	NM_053068	gagcCCCGUCGAGUCAUGUCcu	|| | |: : ||||||	uaaaGGUCUGUAUUGUACAGu-	3	19	416	436	[mm9:15:72924485-72924505:+]	0.5403	130	0	-10.37	-0.1012
MIMAT0003130	mmu-miR-486	72713	Angptl1	uc007ddd.1	NM_028333	gagccccgucgagUCAUGUCcu	:||||||	acuuauuuuuacaGGUACAGuu	3	10	73	94	[mm9:1:158790806-158790827:+]	0.54	121	0	-9.94	-0.1147
MIMAT0003130	mmu-miR-486	66660	Sltm	uc009qoi.1	AK162780	gagccCCGUCGAGU-CA-UGUCCu	| |||:|:| || |||||	uaaaaGACAGUUUAUGUGACAGGu	2	18	2484	2507	[mm9:9:70409416-70409439:+]	0.54	124	0	-17.87	-0.2426
MIMAT0003130	mmu-miR-486	55987	Cpxm2	uc009kbu.1	NM_018867	gagcccCGUCGAGUCAU-GUCCu	|:| ||| ||| ||||	ccaguaGUAACUCUGUAGCAGGc	2	17	52	74	[mm9:7:139235502-139235524:-]	0.5399	124	0	-15.53	-0.4112
MIMAT0003130	mmu-miR-486	20823	Ssb	uc008jyu.1	NM_009278	gagccccgucgAGUCAUGUCcu	|:|||||||	augagaauguaUUAGUACAGac	3	12	206	227	[mm9:2:69709519-69709540:+]	0.5388	131	0	-11.66	-0.1179
MIMAT0003130	mmu-miR-486	19373	Rag1	uc008lhk.1	NM_009019	gagcCCCGUC--GAGUCAU-GUCCu	| |||| :|:|||| ||||	guguGUGCAGAUUUUAGUAGCAGGa	2	19	1071	1095	[mm9:2:101480735-101480759:-]	0.5388	125	0	-21.46	-0.1754
MIMAT0003130	mmu-miR-486	30794	Pdlim4	uc007ixg.1	AK035513	gagccccGUCGAGUCA-UGUCCu	||| |||| |||||	uugagauCAGAGCAGUGACAGGg	2	16	734	756	[mm9:11:53872585-53872607:-]	0.5383	123	0	-21.04	-0.1286
MIMAT0003130	mmu-miR-486	20274	Scn9a	uc008jxd.1	NM_018852	gagcccCGUCGAGUCAUG-UCCu	| ||:| ||||| |||	cucuaaGAAGUUAAGUACGAGGc	2	17	1944	1966	[mm9:2:66319509-66319531:-]	0.5382	124	0	-15.98	-0.1771
MIMAT0003130	mmu-miR-486	57783	Tnip1	uc007iym.1	NM_021327	gagccccgUCGAGUCAU-GUCCu	||||||||| ||||	uugcuucaAGCUCAGUAGCAGGa	2	15	415	437	[mm9:11:54724602-54724624:-]	0.5381	134	0	-24.61	-0.1129
MIMAT0003130	mmu-miR-486	57783	Tnip1	uc007iyp.1	BC008665	gagccccgUCGAGUCAU-GUCCu	||||||||| ||||	uugcuucaAGCUCAGUAGCAGGa	2	15	344	366	[mm9:11:54724602-54724624:-]	0.5381	134	0	-24.61	-0.1556
MIMAT0003130	mmu-miR-486	66237	Atp6v1g2	uc008cgy.1	NM_023179	gagCCCCGUCGA--GU-CA-UGUCCu	|||| :||| :| || |||||	ggaGGGGAGGCUUCUAUGUGACAGGa	2	20	168	193	[mm9:17:35374911-35374936:+]	0.5377	121	0	-24.55	-0.3923
MIMAT0003130	mmu-miR-486	105638	Dph3	uc007syc.1	NM_172254	gagcccCGUCGAGUCAU-GUCCu	|:| :|| ||| ||||	aaacaaGUAUUUCUGUAUCAGGg	2	17	958	980	[mm9:14:32895387-32895409:-]	0.5374	120	0	-15.08	-0.1092
MIMAT0003130	mmu-miR-486	170833	Hook2	uc009mor.1	NM_133255	gagCCCCGUCGAGUCAU-GUCCu	||| ||| :||| ||||	aagGGGACAGGCAGGUAGCAGGu	2	20	114	136	[mm9:8:87527024-87527046:+]	0.537	123	0	-24.55	-0.2554
MIMAT0003130	mmu-miR-486	21453	Tcof1	uc008fbb.1	U81030	gaGCCCCGUCGA-GUCAU-GUCCu	| ||| |||| ||||| ||||	cgCAGGGAAGCUGCAGUACCAGGa	2	21	153	176	[mm9:18:60973686-60973709:-]	0.5355	139	0	-27.14	-0.183
MIMAT0003130	mmu-miR-486	30938	Fgd3	uc007qje.1	AK051395	gaGCCCCGUCGAGUCAU-GUCCu	| || | :| |||| ||||	uaCUGGUGACUUGAGUACCAGGg	2	21	101	123	[mm9:13:49368902-49368924:-]	0.5351	120	0	-17.63	-0.1539
MIMAT0003130	mmu-miR-486	17394	Mmp8	uc009ocr.1	NM_008611	gagccccgucgAGUCAUGUCcu	|| ||||||	uuauccccuuaUCUGUACAGaa	3	12	389	410	[mm9:9:7567927-7567948:+]	0.535	127	0	-9.14	-0.109
MIMAT0003130	mmu-miR-486	83965	Enpp5	uc008cpt.1	NM_032003	gaGCCCCGUCGAGUCA-UGUCCu	|| || || |||| |||||	uaCGCGG--GCCCAGUCACAGGu	2	21	122	142	[mm9:17:44222703-44222723:+]	0.5346	125	0	-23.83	-0.1207
MIMAT0003130	mmu-miR-486	68226	Efcab2	uc007dve.1	NM_026626	gagccccgucgaguCAUGUCcu	||||||	auuucaaaggaauuGUACAGua	3	9	231	252	[mm9:1:180411790-180411811:+]	0.5339	120	0	-9.13	-0.2071
MIMAT0003130	mmu-miR-486	271375	Cd200r2	uc007zhv.1	NM_206535	gagccccgucgaguCAUGUCcu	||||||	auccaauaaaaaauGUACAG--	3	9	768	787	[mm9:16:44915934-44915953:+]	0.5331	120	0	-6.08	-0.3919
MIMAT0003130	mmu-miR-486	52609	Cbx7	uc007wuv.1	NM_144811	gagcccCGUCGAGU-CA-UGUCCu	|:|| ||| || |||||	uugcacGUAGGUCAUGUGACAGGa	2	17	423	446	[mm9:15:79748077-79748100:-]	0.5328	123	0	-19.47	-0.1115
MIMAT0003130	mmu-miR-486	76117	Arhgap15	uc008jow.1	NM_153820	gagccccguCGAGUCA-UGUCCu	||||||| |||||	uccaaugauGCUCAGUGACAGGu	2	14	541	563	[mm9:2:44242545-44242567:+]	0.5322	129	0	-19.84	-0.125
MIMAT0003130	mmu-miR-486	67223	Rrp15	uc007dzq.1	NM_026041	gagccccgucgAGUCAUGUCcu	|: ||||||	uuucuaaaauaUUUGUACAGag	3	12	169	190	[mm9:1:188545092-188545113:-]	0.5316	123	0	-8.94	-0.1903
MIMAT0003130	mmu-miR-486	71148	Mier1	uc008txg.1	AK138876	gagccccgUCGAGUCAUGUCcu	|| | |||||||	uaggccugAGGU-AGUACAGaa	3	15	232	252	[mm9:4:102813759-102813779:+]	0.5316	128	0	-15.39	-0.1135
MIMAT0003130	mmu-miR-486	20652	Soat1	uc007dck.1	AK054149	gagccccGUCGAGUCA-UGUCCu	:| ||:||| |||||	gaauuuuUAUCUUAGUCACAGGa	2	16	982	1004	[mm9:1:158370344-158370366:-]	0.5314	123	0	-17.13	-0.723
MIMAT0003130	mmu-miR-486	216198	Tcp11l2	uc007gkr.1	AK040850	gaGCCCCGUCGAGUCA-UGUCCu	:||| || |||| |||||	ugUGGGACA-AACAGUAACAGGa	2	21	180	201	[mm9:10:84057819-84057840:+]	0.5307	122	0	-22.87	-0.4362
MIMAT0003130	mmu-miR-486	382406	Poc1b	uc007gxh.1	NM_027740	gaGCCCCGUCGAGUCAU-GUCCu	||| |:||| ||| ||||	gcCGGCACGGCUGUGUAGCAGGg	2	21	1013	1035	[mm9:10:98660377-98660399:+]	0.53	128	0	-23.61	-0.1332
MIMAT0003130	mmu-miR-486	11540	Adora2a	uc007fqh.1	NM_009630	gagcccCGUCGAGUCA-UGUCCu	||| |||||| |||||	ugccauGCA-CUCAGUCACAGGg	2	17	566	587	[mm9:10:74797247-74797268:+]	0.53	130	0	-22.07	-0.1406
MIMAT0003130	mmu-miR-486	19264	Ptprc	uc007cvh.1	NM_011210	gagccccGUCGAGUCAUGUCcu	|| :|: ||||||	gucaaaaCA-UUUUGUACAGuu	3	16	138	158	[mm9:1:139960925-139960945:-]	0.5298	125	0	-9.42	-0.1178
MIMAT0003130	mmu-miR-486	67254	2900011O08Rik	uc007ygu.1	NM_144518	gagccccgucgagUCAUGUCcu	|||||||	aaaucauuuuuaaAGUACAGaa	3	10	1149	1170	[mm9:16:14101147-14101168:+]	0.5298	125	0	-8.83	-0.1496
MIMAT0003130	mmu-miR-486	18648	Pgam1	uc008hml.1	NM_023418	gagCCCCGUCGA--GUCAU-GUCCu	||| ||||| | ||| ||||	cgaGGGACAGCUCCCUGUACCAGGa	2	20	234	258	[mm9:19:41992499-41992523:+]	0.5297	130	0	-28.47	-0.2574
MIMAT0003130	mmu-miR-486	320938	Tnpo3	uc009bdz.1	AK145723	gagccccgucgAGUCAUGUCcu	|: ||||||	aaugccauauaUUUGUACAGca	3	12	127	148	[mm9:6:29515511-29515532:-]	0.5295	123	0	-7.19	-0.1657
MIMAT0003130	mmu-miR-486	24132	Zfp53	uc008ara.1	BC023798	gagcccCGUCGAGUCAU-GUCCu	||| | |||| ||||	caagcuGCAUCCAAGUACCAGGa	2	17	1116	1138	[mm9:17:21668418-21668440:+]	0.5293	120	0	-15.94	-0.1716
MIMAT0003130	mmu-miR-486	76813	Armc6	uc009lzj.1	AK010815	gagccccGUCGAGUCAU-GUCCu	|||||| ||| ||||	guggcucCAGCUCUGUAGCAGGc	2	16	48	70	[mm9:8:72748691-72748713:-]	0.5293	131	0	-23.93	-0.1384
MIMAT0003130	mmu-miR-486	69146	Gsdmd	uc007whh.1	NM_026960	gagccccgucGAGUCA-UGUCCu	|||||| |||||	aagaaccauaCUCAGUCACAGGg	2	13	86	108	[mm9:15:75697755-75697777:+]	0.5292	124	0	-19.78	-0.9965
MIMAT0003130	mmu-miR-486	15982	Ifrd1	uc007nky.1	NM_013562	gagccccGUCGAGU--CAUGUCcu	:| :|:| ||||||	uguauuuUAAUUUAAUGUACAGug	3	16	132	155	[mm9:12:40929794-40929817:-]	0.5285	122	0	-8.26	-0.1803
MIMAT0003130	mmu-miR-486	217733	Tmem63c	uc007oig.1	NM_172583	gagCCCCGUC-GAGUCA-UGUCCu	| ||| | ||| || |||||	ccaGUGGCUGUCUC-GUCACAGGu	2	20	420	442	[mm9:12:88430790-88430812:+]	0.5283	120	0	-19.26	-0.2422
MIMAT0003130	mmu-miR-486	74401	4933406J08Rik	uc008mai.1	AK016695	gagccCCGUCGAGUCAU-GUCCu	|| : ||| ||| ||||	augcuGGAGCCUCUGUAUCAGGa	2	18	513	535	[mm9:2:122031205-122031227:+]	0.5274	121	0	-19.89	-0.2442
MIMAT0003130	mmu-miR-486	16495	Kcna7	uc009guz.1	NM_010596	gagCCCCGUCGAGU-CA-UGUCCu	|||| | ||:| || |||||	cuaGGGGGACCUUAUGUGACAGGa	2	20	135	158	[mm9:7:52665265-52665288:+]	0.5268	130	0	-23.82	-0.2365
MIMAT0003130	mmu-miR-486	216829	Mmgt2	uc007jjr.1	NM_175002	gagccccgUCGAGUCA-UGUCCu	||:| ||| |||||	uuuuaacgAGUUAAGUAACAGGa	2	15	28	50	[mm9:11:62478729-62478751:+]	0.5267	122	0	-16.42	-0.5257
MIMAT0003130	mmu-miR-486	52009	Hn1l	uc008azj.1	NM_198937	gagcccCGUCGAGUCA-UGUCCu	| ||| ||| |||||	uauccuGAAGCCAAGUAACAGGu	2	17	1496	1518	[mm9:17:25079918-25079940:-]	0.5264	120	0	-15.18	-0.1789
MIMAT0003130	mmu-miR-486	320068	E130006N16Rik	uc008kvv.1	AK087376	gagccccgucGAGUCA-UGUCCu	|||||| |||||	gagcacccuaCUCAGUGACAGGu	2	13	1552	1574	[mm9:2:91123000-91123022:+]	0.5263	124	0	-18.69	-0.134
MIMAT0003130	mmu-miR-486	56494	Gosr2	uc007lvo.1	NM_019650	gagccCCGUCGAGUCA-UGUCCu	| |: || ||| |||||	guacaGUCGUCUAAGUGACAGGg	2	18	2107	2129	[mm9:11:103538421-103538443:-]	0.5262	121	0	-14.95	-0.1559
MIMAT0003130	mmu-miR-486	66317	Wdr61	uc009pro.1	NM_023191	gagccCCGU-CGAG--UCAUGUCcu	|||| ||: |||||||	uuuuuGGCAUACUUAAAGUACAGca	3	18	64	88	[mm9:9:54565065-54565089:-]	0.5261	131	0	-15.13	-0.3391
MIMAT0003130	mmu-miR-486	71924	Tube1	uc007evu.1	NM_028006	gagccccguCGAGUCAUGUCcu	|| |||||||	gacuguauuGCCAAGUACAGaa	3	14	1079	1100	[mm9:10:38870502-38870523:+]	0.5254	129	0	-11.76	-0.2339
MIMAT0003130	mmu-miR-486	71924	Tube1	uc007evv.1	AK087403	gagccccguCGAGUCAUGUCcu	|| |||||||	gacuguauuGCCAAGUACAGaa	3	14	2391	2412	[mm9:10:38870502-38870523:+]	0.5254	129	0	-11.76	-0.1098
MIMAT0003130	mmu-miR-486	20851	Stat5b	uc007lmi.1	NM_011489	gaGCCCCG-UCGAGUCA-UGUCCu	:||||| || ::|| |||||	gaUGGGGCAAGGGUGGUCACAGGu	2	21	556	579	[mm9:11:100643831-100643854:-]	0.5251	127	0	-24.72	-0.1441
MIMAT0003130	mmu-miR-486	218978	D14Ertd436e	uc007tik.1	NM_172599	gagCCCCGUCGAGUCAU-GUCCu	||| :| || |||| ||||	gugGGGUUAACU-AGUAGCAGGu	2	20	662	683	[mm9:14:48161829-48161850:-]	0.5251	125	0	-23.36	-0.1883
MIMAT0003130	mmu-miR-486	218275	BC051665	uc007qvp.1	NM_199148	gagccccgucgaguCAUGUCcu	||||||	uuuuuuuacaagauGUACAGaa	3	9	221	242	[mm9:13:60883274-60883295:-]	0.5241	120	0	-8.12	-0.3054
MIMAT0003130	mmu-miR-486	20226	Sars	uc008qzc.1	AK147825	gaGCCCCGUCGAGUCA-UGUCCu	:| | | ||:||| |||||	ccUGAGACUCCUUAGUCACAGGa	2	21	115	137	[mm9:3:108238640-108238662:-]	0.5231	124	0	-17.97	-0.1144
MIMAT0003130	mmu-miR-486	20563	Slit2	uc008xjn.1	AK053913	gagccccgUCGAGUCAUGUCcu	||:| ||||||	uuguuaaaAGUU--GUACAGaa	3	15	555	574	[mm9:5:48574115-48574134:+]	0.5227	123	0	-9.02	-0.1709
MIMAT0003130	mmu-miR-486	77097	Tanc2	uc007lxq.1	AK084601	gagccccGUCGAGUCA-UGUCCu	:||:||||| |||||	cacuuaaUAGUUCAGUAACAGGu	2	16	1595	1617	[mm9:11:105776475-105776497:+]	0.5223	131	0	-22.18	-0.2646
MIMAT0003130	mmu-miR-486	66715	4921515J06Rik	uc008raa.1	NM_001078646	gagccccgUCGAGUCAUGUCcu	| ||| ||||||	agaauuuaAACUCUGUACAGuc	3	15	146	167	[mm9:3:108763402-108763423:+]	0.5216	134	0	-13.05	-0.1044
MIMAT0003130	mmu-miR-486	22019	Tpp2	uc007avr.1	AK038041	gagcccCGUCGAGU--CAUGUCcu	|:| ||:: ||||||	gugacaGUAUCUUGAUGUACAGug	3	17	80	103	[mm9:1:44013562-44013585:+]	0.5205	127	0	-13.65	-0.1209
MIMAT0003130	mmu-miR-486	225600	Pde6a	uc008fbv.1	NM_146086	gagccccgucgagUCAUGUCcu	|||||||	gcuaauucccaaaAGUACAGaa	3	10	495	516	[mm9:18:61448358-61448379:+]	0.5196	125	0	-9.87	-0.1294
MIMAT0003130	mmu-miR-486	68682	Slc44a2	uc009ola.1	NM_152808	gaGCCCCGUCGA-GUCA-UGUCCu	:||| ::||| ::|| |||||	cgUGGGCUGGCUAUGGUCACAGGa	2	21	585	608	[mm9:9:21158817-21158840:+]	0.5192	127	0	-25.63	-0.1592
MIMAT0003130	mmu-miR-486	12322	Camk2a	uc008fbf.1	AK163179	gaGCCCCGUCGAGUCA-UGUCCu	| || :|| :||| |||||	ccCAGGCUAGAAUAGUGACAGGa	2	21	1288	1310	[mm9:18:61102418-61102440:+]	0.5192	124	0	-20.51	-0.5383
MIMAT0003130	mmu-miR-486	17364	Trpm1	uc009hgb.1	AK076406	gagccccgUCGAGUCAU-GUCCu	||:|||||| ||||	guagucagAGUUCAGUAGCAGGu	2	15	393	415	[mm9:7:71385971-71385993:+]	0.5177	130	0	-20.12	-0.1084
MIMAT0003130	mmu-miR-486	108670	Epsti1	uc007usd.1	NM_178825	gagccccgucgaGUCAUGUCcu	| ||||||	agaucucuuaucCUGUACAGaa	3	11	183	204	[mm9:14:78363757-78363778:+]	0.5173	122	0	-9.03	-0.1191
MIMAT0003130	mmu-miR-486	224523	4732491K20Rik	uc008akr.1	AK029100	gagccccGUCGAGUCA-UGUCCu	:||| |||| |||||	agagaaaUAGC-CAGUCACAGGu	2	16	2383	2404	[mm9:17:12519357-12519378:+]	0.5172	121	0	-18.74	-0.1527
MIMAT0003130	mmu-miR-486	102857	Slc6a8	uc009tmf.1	NM_133987	gagCCCCGUCGAG-UCA-UGUCCu	| |||||||: :|| |||||	acaGUGGCAGCUUGGGUAACAGGa	2	20	373	396	[mm9:X:70926812-70926835:+]	0.517	134	0	-26.56	-0.2384
MIMAT0003130	mmu-miR-486	320080	Zbtb39	uc007hkl.1	NM_198035	gagccccGUCGAGUCA-UGUCCu	||| ||||| |||||	acaaaccCAGGUCAGUCACAGGa	2	16	1581	1603	[mm9:10:127182334-127182356:+]	0.5166	131	0	-22.5	-0.1115
MIMAT0003130	mmu-miR-486	16169	Il15ra	uc008iiw.1	AK041949	gagccCCGUCGAGUCAU-GUCCu	|||| ||||| ||||	guuuuGGCAUGACAGUAGCAGGa	2	18	332	354	[mm9:2:11640425-11640447:+]	0.5164	125	0	-20.89	-0.3067
MIMAT0003130	mmu-miR-486	272396	Tarsl2	uc009hgr.1	AK044290	gagccCCGUCGAGUCA-UGUCCu	||::| :||| |||||	auaauGGUGGAGUAGUGACAGGc	2	18	416	438	[mm9:7:72828245-72828267:+]	0.5162	121	0	-18.52	-0.2609
MIMAT0003130	mmu-miR-486	97112	Nmd3	uc008pml.1	NM_133787	gagccccgucgaguCAUGUCcu	||||||	caaaaaccuuuauuGUACAGua	3	9	49	70	[mm9:3:69552873-69552894:+]	0.516	120	0	-7.44	-0.2102
MIMAT0003130	mmu-miR-486	213783	Plekhg1	uc007eho.1	AK033676	gagccCCGUCGAGUCA-UGUCCu	| |||| |||| |||||	aaucuGACAGCCCAGUGACAGGc	2	18	442	464	[mm9:10:6408054-6408076:-]	0.5153	133	0	-20.41	-0.2528
MIMAT0003130	mmu-miR-486	233810	Abca16	uc009jmq.1	AK144723	gagcccCGUCGAGUCA-UGUCCu	|:||| |||| |||||	aaguaaGUAGCCCAGUAACAGGa	2	17	1460	1482	[mm9:7:127622918-127622940:+]	0.5151	132	0	-22.5	-0.149
MIMAT0003130	mmu-miR-486	52033	Pbk	uc007ujo.1	NM_023209	gagccCCGUC-GAGUCAU-GUCCu	| ||| :|:|||| ||||	uaaaaGACAGUUUUAGUACCAGGc	2	18	385	408	[mm9:14:66436635-66436658:+]	0.5138	124	0	-17.26	-1.2271
MIMAT0003130	mmu-miR-486	72630	Hspa12b	uc008mkr.1	NM_028306	gagccccGUCGAGUCA-UGUCCu	|| | |||| |||||	uugccccCAACCCAGUCACAGGa	2	16	552	574	[mm9:2:130971506-130971528:+]	0.5127	123	0	-15.27	-0.2921
MIMAT0003130	mmu-miR-486	321008	6330408A02Rik	uc009ffm.1	AK162673	gagccCCGUCGAGUCAUG-UCCu	| || :| ||||| |||	aggauGUCAAUUAAGUACUAGGa	2	18	327	349	[mm9:7:13854317-13854339:-]	0.5117	121	0	-14.36	-0.1759
MIMAT0003130	mmu-miR-486	19015	Ppard	uc008bqk.1	NM_011145	gagccCCGUC--GAGUCAU-GUCCu	||||| | ||||| ||||	agacuGGCAGAUCCCAGUACCAGGa	2	18	848	872	[mm9:17:28437642-28437666:+]	0.5112	128	0	-23.56	-0.1112
MIMAT0003130	mmu-miR-486	76088	Dock8	uc008hbc.1	AK038285	gagccccGUCGAGUCAUGUCcu	|| :| ||||||	aaaaacaCAUUUAUGUACAGaa	3	16	267	288	[mm9:19:25222213-25222234:+]	0.5109	127	0	-10.12	-0.2173
MIMAT0003130	mmu-miR-486	227325	Dner	uc007bsx.1	AK030642	gagccCCGUCGA-GUCA-UGUCCu	||:| || ::|| |||||	ucuuuGGUAUCUGUGGUCACAGGa	2	18	371	394	[mm9:1:84530991-84531014:-]	0.5104	120	0	-15.69	-0.347
MIMAT0003130	mmu-miR-486	216136	Ilvbl	uc007fxw.1	AK138031	gagccccgucGAGUCAU-GUCCu	:|||||| ||||	#NAME?	2	13	1	18	[mm9:10:78044001-78044018:+]	0.5102	120	0	-16.46	-0.1145
MIMAT0003130	mmu-miR-486	193385	Fam65b	uc007pwe.1	NM_029679	gagcccCGUCGAGUCAU-GUCCu	||||||||||| ||||	uccacaGCAGCUCAGUACCAGGg	2	17	1531	1553	[mm9:13:24825085-24825107:+]	0.5099	144	0	-29.28	-0.1866
MIMAT0003130	mmu-miR-486	14401	Gabrb2	uc007imj.1	AK034069	gagccccgucGAGUCAUGUCcu	:|||||||||	ucaauaaauaUUCAGUACAG--	3	13	2014	2033	[mm9:11:42345105-42345124:+]	0.5097	136	0	-14.74	-0.1895
MIMAT0003130	mmu-miR-486	56792	Stap1	uc008xxf.1	AK042475	gagccCCGUCGAGU-CA-UGUCCu	| :|||| | || |||||	gacuaGCUAGCUAAGGUCACAGGu	2	18	1026	1049	[mm9:5:86514541-86514564:+]	0.5093	120	0	-16.76	-0.2697
MIMAT0003130	mmu-miR-486	330450	Far2	uc009etb.1	AK161201	gagCCC--CGU-CGAGUCAUG--UCCu	||| ||| ||||||||| |||	gcaGGGAAGCAUGCUCAGUACCAAGGc	2	20	445	471	[mm9:6:148124175-148124201:+]	0.509	121	0	-26.75	-0.2265
MIMAT0003130	mmu-miR-486	74098	0610037L13Rik	uc008uam.1	NM_028754	gagccccgUCGAGUCAUG-UCCu	||| |||||| |||	agcuauugAGCGCAGUACUAGGc	2	15	728	750	[mm9:4:107570281-107570303:+]	0.5089	126	0	-17.27	-0.3478
MIMAT0003130	mmu-miR-486	21975	Top3a	uc007jgm.1	AK037640	gagccCCGUCGAGUCA-UGUCCu	||:| | |||| |||||	uauuuGGUAUCACAGUGACAGGg	2	18	256	278	[mm9:11:60555628-60555650:-]	0.5088	129	0	-18.73	-0.118
MIMAT0003130	mmu-miR-486	70701	Nipal1	uc008xrv.1	NM_001081205	gagccccgucGAGUCA-UGUCCu	:||||| |||||	gccuacuguuUUCAGUAACAGGu	2	13	1133	1155	[mm9:5:73060588-73060610:+]	0.5085	120	0	-15.38	-0.1051
MIMAT0003130	mmu-miR-486	381463	Nr1h5	uc008qse.1	NM_198658	gaGCCCCGUCGAGUCAUGUCcu	:| | :| :| ||||||	uaUGUGAUAAUU--GUACAGaa	3	21	578	597	[mm9:3:102744196-102744215:-]	0.5079	121	0	-6.43	-0.1458
MIMAT0003130	mmu-miR-486	68487	Tmem140	uc009bhu.1	NM_197986	gaGCCCCGUCGAGUCA-UGUCCu	| ||| | || || |||||	agCAGGGAAAGUCUGUAACAGGa	2	21	1158	1180	[mm9:6:34824266-34824288:+]	0.5078	124	0	-20.85	-0.2275
MIMAT0003130	mmu-miR-486	12292	Cacna1s	uc007cuf.1	NM_001081023	gagcccCGUCGAGUCAU-GUCCu	|||| |||| ||||	ggccuuGCAGAAGAGUACCAGGc	2	17	480	502	[mm9:1:138016187-138016209:+]	0.5073	120	0	-16.14	-0.1535
MIMAT0003130	mmu-miR-486	72568	Lin9	uc007dwn.1	AK043334	gagccccGUCGAGU---CAUGUCcu	| |||:| ||||||	aggaauuCUGCUUAUUUGUACAGua	3	16	24	48	[mm9:1:182618519-182618543:+]	0.5068	126	0	-12.1	-0.1626
MIMAT0003130	mmu-miR-486	83921	Tmem2	uc008gzf.1	AK156343	gagcccCGUCGAGUCAU-GUCCu	|| || | ||| ||||	gccacuGCUGCGCUGUAGCAGGu	2	17	48	70	[mm9:19:21882216-21882238:+]	0.5067	120	0	-14.15	-0.1553
MIMAT0003130	mmu-miR-486	231123	Haus3	uc008xbw.1	AK049414	gagccccgUC-GAGU-CAUGUCcu	|| :||| ||||||	uaauuuugAGUUUCAUGUACAGaa	3	15	502	525	[mm9:5:34505623-34505646:-]	0.5067	128	0	-11.68	-0.1059
MIMAT0003130	mmu-miR-486	320806	Gfm2	uc007rny.1	AK165871	gaGCCCCGUCGAGUCA-UGUCCu	| || ||: ||| |||||	caCUGGAGAGUAAAGUCACAGGu	2	21	961	983	[mm9:13:97944001-97944023:+]	0.5062	120	0	-17.03	-0.2727
MIMAT0003130	mmu-miR-486	381463	Nr1h5	uc008qse.1	NM_198658	gagccCCGUCGAGUCAUGUCcu	| || : : ||||||	gaauaGUCAAUAUUGUACAGaa	3	18	595	616	[mm9:3:102744177-102744198:-]	0.5059	125	0	-9.12	-0.1041
MIMAT0003130	mmu-miR-486	11601	Angpt2	uc009kzu.1	NM_007426	gaGCCCCGUCGAGUCAU--GUCCu	:| |||||| ||||| ||||	acUGUGGCAGC-CAGUAUCCAGGg	2	21	411	433	[mm9:8:18691615-18691637:-]	0.5058	122	0	-27.15	-0.1786
MIMAT0003130	mmu-miR-486	230700	Foxj3	uc008umr.1	AK171564	gagccCCGUCGAGUCAUGUCcu	| |||:|: ||||||	uggcuGUCAGUUUUGUACAGaa	3	18	176	197	[mm9:4:119260574-119260595:+]	0.5058	141	0	-16.48	-0.1204
MIMAT0003130	mmu-miR-486	106618	Wdr90	uc008bci.1	AK129465	gagccccgucGAGUCAUGUCcu	:|: ||||||	auuguuuuuaUUUUGUACAGuu	3	13	242	263	[mm9:17:25981750-25981771:-]	0.5058	124	0	-7.54	-0.1645
MIMAT0003130	mmu-miR-486	66829	4930443B20Rik	uc007jjp.1	AK005754	gagccCCGUCGAG---UCA-UGUCCu	| |||||| ||| |||||	acacuGUCAGCUCAAAAGUCACAGGc	2	18	327	352	[mm9:11:62420405-62420430:+]	0.5058	124	0	-19.06	-0.222
MIMAT0003130	mmu-miR-486	28240	Trpm2	uc007fwl.1	AB166747	gaGCCCCGU--CGAGUCA-UGUCCu	| || || ||| ||| |||||	uuCUGGUCAGUGCUGAGUCACAGGc	2	21	437	461	[mm9:10:77372460-77372484:-]	0.5049	127	0	-19.94	-0.1674
MIMAT0003130	mmu-miR-486	263876	Spata2	uc008nzs.1	NM_170756	gagccCCGUCGAG-UCA-UGUCCu	| :||||| ||| |||||	ccacaGUUAGCUCAAGUGACAGGa	2	18	2024	2047	[mm9:2:167306803-167306826:-]	0.5045	128	0	-21.42	-0.1497
MIMAT0003130	mmu-miR-486	73458	1700055N04Rik	uc008fxv.1	AK006803	gaGCCCCGUCGAGUCA-UGUCCu	:| | || :|:||| |||||	ugUGUGUCA-UUUAGUCACAGGa	2	21	2100	2121	[mm9:19:3972047-3972068:+]	0.5045	122	0	-16.71	-0.1332
MIMAT0003130	mmu-miR-486	330921	Pate2	uc009otl.1	NM_001033421	gagCCCCGU--CGAGUCA-UGUCCu	||| || |||: || |||||	agaGGGACAAUGCUU-GUCACAGGc	2	20	925	948	[mm9:9:35479573-35479596:+]	0.5044	120	0	-18.04	-0.2377
MIMAT0003130	mmu-miR-486	78890	2310079F23Rik	uc008xdu.1	NM_030208	gagcccCGUCGAGUCA-UGUCCu	||||| ::|| |||||	cucucuGCAGCAUGGUCACAGGa	2	17	249	271	[mm9:5:35900204-35900226:-]	0.5043	128	0	-23.22	-0.1219
MIMAT0003130	mmu-miR-486	76937	2810429I04Rik	uc007pit.1	AK043092	gaGCCCCGUCGA-GU-CAUG-UCCu	| | ||| || || |||| |||	gaCUGUGCAUCUACAGGUACUAGGu	2	21	255	279	[mm9:13:3479225-3479247,3484295-3484296:+]	0.5038	122	0	-14.39	-0.3351
MIMAT0003130	mmu-miR-486	76937	2810429I04Rik	uc007pis.1	AK013191	gaGCCCCGUCGA-GU-CAUG-UCCu	| | ||| || || |||| |||	gaCUGUGCAUCUACAGGUACUAGGu	2	21	169	193	[mm9:13:3479225-3479247,3484295-3484296:+]	0.5038	122	0	-14.39	-0.2681
MIMAT0003130	mmu-miR-486	76937	2810429I04Rik	uc007pir.1	AK031301	gaGCCCCGUCGA-GU-CAUG-UCCu	| | ||| || || |||| |||	gaCUGUGCAUCUACAGGUACUAGGu	2	21	169	193	[mm9:13:3479225-3479247,3484295-3484296:+]	0.5038	122	0	-14.39	-0.1015
MIMAT0003130	mmu-miR-486	72046	Urgcp	uc007hwu.1	NM_178623	gaGCCCCG--UCGA-GUCAU-GUCCu	:|| || |||| ::||| ||||	ggUGGUGCAUAGCUGUGGUAUCAGGa	2	21	2100	2125	[mm9:11:5613563-5613588:-]	0.5037	122	0	-19.24	-0.1196
MIMAT0003130	mmu-miR-486	67548	4933424M12Rik	uc008uaa.1	AK016731	gagcCCCGUCGAGU-CA-UGUCCu	||| |||| | || |||||	ucuuGGGAAGCUGAGGUCACAGGa	2	19	1719	1742	[mm9:4:107462301-107462324:+]	0.5033	129	0	-29.39	-0.2032
MIMAT0003130	mmu-miR-486	13972	Gnb1l	uc007yoa.1	NM_001081682	gagccccGUCGAGUCA-UGUCCu	:||||::|| |||||	gcaccuaUAGCUUGGUAACAGGc	2	16	167	189	[mm9:16:18564546-18564568:+]	0.5031	127	0	-18.29	-0.1297
MIMAT0003130	mmu-miR-486	14088	Fancc	uc007qxr.1	BC038609	gagCCCCGUCGAGUCAU-GUCCu	|||| || ||||| ||||	gugGGGGAUGCCCAGUAGCAGGa	2	20	275	297	[mm9:13:63413677-63413699:-]	0.5031	135	0	-29.13	-0.2396
MIMAT0003130	mmu-miR-486	73458	1700055N04Rik	uc008fxv.1	AK006803	gagccccGUCGAGUCA-UGUCCu	|| :||||| |||||	caaugcuCACUUCAGUCACAGGu	2	16	583	605	[mm9:19:3970530-3970552:+]	0.503	127	0	-17.76	-0.1134
MIMAT0003130	mmu-miR-486	76524	Cln6	uc009qan.1	NM_001033175	gaGCCCCGU-CGAGUCA-UGUCCu	:||||:| | ::|| |||||	gcUGGGGUAGGGGUGGUGACAGGg	2	21	1058	1081	[mm9:9:62699752-62699775:+]	0.503	123	0	-26.34	-0.1146
MIMAT0003130	mmu-miR-486	67154	Mtdh	uc007vlf.1	AK087486	gagCCCCGUCGAGUCA-UGUCCu	| ||: :|:||| |||||	uggGUGGUUUUUUAGUAACAGGa	2	20	1632	1654	[mm9:15:34031044-34031066:+]	0.5028	123	0	-22.89	-0.2248
MIMAT0003130	mmu-miR-486	381058	Unc93a	uc008amc.1	NM_199252	gagcccCGUCGAGUCAUG-UCCu	|:|||| :|||| |||	gaagccGUAGCUAGGUACUAGGg	2	17	279	301	[mm9:17:13302153-13302175:-]	0.5027	128	0	-19.6	-0.1118
MIMAT0003130	mmu-miR-486	767814	AU019990	uc008mnd.1	AK166556	gagcccCGUCGAG-UCAUGUCcu	||||:|: |||||||	aacacaGCAGUUUAAGUACAGaa	3	17	734	756	[mm9:2:132478651-132478673:+]	0.5027	143	0	-18.71	-0.1566
MIMAT0003130	mmu-miR-486	381605	Tbc1d2	uc008suf.1	NM_198664	gaGCCCCG-UCGA-GUCA-UGUCCu	| || | |||| |||| |||||	agCAGGCCAAGCUCCAGUAACAGGa	2	21	1145	1169	[mm9:4:46617464-46617488:-]	0.5026	130	0	-23.8	-0.2768
MIMAT0003130	mmu-miR-486	117592	B3galt6	uc008wfq.1	NM_080445	gagccCCGUCGAGUCA-UGUCCu	|| ||| : || |||||	gguauGGAAGCCUUGUCACAGGa	2	18	1350	1372	[mm9:4:155364376-155364398:-]	0.5023	121	0	-17.17	-0.2295
MIMAT0003130	mmu-miR-486	269966	Nup98	uc009iqy.1	NM_022979	gagccccGUCGAGUCAUGUCcu	|| | ||||||	uuuacacCAAAUAUGUACAGuu	3	16	218	239	[mm9:7:109282835-109282856:-]	0.5022	123	0	-6.67	-0.1626
MIMAT0003130	mmu-miR-486	208084	Pif1	uc009qdq.1	NM_172453	gagccccgUCGAGUCAU-GUCCu	:|||::||| ||||	ggucacagGGCUUGGUAGCAGGc	2	15	462	484	[mm9:9:65443109-65443131:+]	0.5022	122	0	-16.56	-0.135
MIMAT0003130	mmu-miR-486	20480	Clpb	uc009ipd.1	AK032421	gagcccCGUCGAGUCA--UGUCCu	||||:||||| |||||	aaaucaGCAGUUCAGUUCACAGGu	2	17	78	101	[mm9:7:108942014-108942037:+]	0.5019	124	0	-24.65	-0.1039
MIMAT0003130	mmu-miR-486	140630	Ube4a	uc009pew.1	BC021406	gagccccGUCGAGUCAUG-UCCu	:||| |||||| |||	agcuacaUAGC-CAGUACUAGGc	2	16	170	191	[mm9:9:44755870-44755891:-]	0.5018	121	0	-18.77	-0.2105
MIMAT0003130	mmu-miR-486	19893	Rpgr	uc009sqi.1	AK038652	gagccccgUCGAGUCAUGUCcu	| :|: ||||||	uguuuuugAAUUUUGUACAGuu	3	15	788	809	[mm9:X:9758218-9758239:-]	0.5017	126	0	-7.06	-0.1183
MIMAT0003130	mmu-miR-486	83561	Tdrd1	uc008hzi.1	NM_001002238	gagcCCCGUCGAGU-CAUG-UCCu	| || |||| |||| |||	gcucGAGCCUCUCAUGUACGAGGc	2	19	486	509	[mm9:19:56943678-56943701:+]	0.5015	121	0	-24.23	-0.1508
MIMAT0003130	mmu-miR-486	269952	D330012F22Rik	uc009hzu.1	NM_178752	gagccccGUCGAGUCA-UGUCCu	|| | |||| |||||	gugcccuCAACACAGUGACAGGc	2	16	1789	1811	[mm9:7:87386058-87386080:+]	0.5015	123	0	-13.62	-0.1533
MIMAT0003130	mmu-miR-486	625424	Gm6583	uc008ytg.1	NM_001039228	gaGCCCCGUCGAGUCA-UGUCCu	| |||:: |: || |||||	gaCAGGGUGCAUUUGUAACAGGu	2	21	241	263	[mm9:5:112783184-112783206:-]	0.5014	120	0	-19.05	-0.2482
MIMAT0003130	mmu-miR-486	67281	Rpl37	uc007vcs.1	NM_026069	gagcccCGUCGAGUCA-UGUCCu	||| ||::|| |||||	uucccaGCA-CUUGGUGACAGGu	2	17	428	449	[mm9:15:5069064-5069085:+]	0.5013	122	0	-16.73	-0.1147
MIMAT0003130	mmu-miR-486	99035	Olah	uc008idu.1	NM_145921	gaGCCCCGUCGAGUCA-UGUCCu	||||| | || || |||||	ggCGGGG-AUGUCUGUCACAGGg	2	21	309	330	[mm9:2:3259352-3259373:-]	0.5013	126	0	-25.15	-0.1323
MIMAT0003130	mmu-miR-486	216881	Wscd1	uc007jxx.1	AK049137	gagcccCGUCGAGUCA-UGUCCu	||||||: || |||||	#NAME?	2	17	1	17	[mm9:11:71574002-71574018:+]	0.5012	126	0	-21.64	-0.2316
MIMAT0003130	mmu-miR-486	65960	Twsg1	uc008dgq.1	AF292033	gaGCCCCGUCGAGUCAU-GUCCu	:| ||||| | :||| ||||	gaUGAGGCAG-UAGGUAGCAGGc	2	21	472	493	[mm9:17:66271914-66271935:-]	0.5011	126	0	-20.45	-0.107
MIMAT0003130	mmu-miR-486	223658	Heatr7a	uc007wkb.1	AK036810	gagcCCCGU---CGAGUCA-UGUCCu	||||| || ::|| |||||	ugguGGGCAAGGGCGUGGUGACAGGa	2	19	221	246	[mm9:15:76239686-76239711:+]	0.5011	121	0	-22.19	-0.1661
MIMAT0003130	mmu-miR-486	22130	Ttf1	uc008izk.1	NM_009442	gagcCCCGUCGAGUCA-UGUCCu	||| ||: :|| |||||	gaguGGGAAGUGGGGUCACAGGa	2	19	339	361	[mm9:2:28941984-28942006:+]	0.5011	122	0	-21.6	-0.2544
MIMAT0003130	mmu-miR-486	16161	Il12rb1	uc009mbr.1	NM_008353	gagCCCCGU-CGAGUCA-UGUCCu	||| || | ||||| |||||	gagGGGACAUGGUCAGUCACAGGc	2	20	351	374	[mm9:8:73345121-73345144:+]	0.501	134	0	-26.37	-0.1489
MIMAT0003130	mmu-miR-486	230073	Ddx58	uc008shg.1	AK078287	gagccccgucgaguCAUGUCcu	||||||	agauuacugauauuGUACAGua	3	9	264	285	[mm9:4:40170528-40170549:-]	0.501	120	0	-7.42	-0.1669
MIMAT0003130	mmu-miR-486	68982	1500015A07Rik	uc008fcp.1	BC047208	gagccCCGU-CG-A-GUCA-UGUCCu	|||| || | |||| |||||	accuaGGCAUGCAUGCAGUCACAGGa	2	18	1326	1351	[mm9:18:61887386-61887411:+]	0.501	122	0	-23.37	-0.2781
MIMAT0003130	mmu-miR-486	94284	Ugt1a6a	uc007bye.1	AK162514	gagcccCGUCGAGUCA-UGUCCu	||| :|::|| |||||	aucucaGCACUUUGGUGACAGGa	2	17	1894	1916	[mm9:1:90113674-90113696:+]	0.5009	124	0	-19.28	-0.1601
MIMAT0003130	mmu-miR-486	66643	Lix1	uc008apg.1	NM_025681	gagcccCGUCGAGUCAUG-UCCu	|| || ||||| |||	agcucuGCUUCUGAGUACUAGGa	2	17	483	505	[mm9:17:17594840-17594862:+]	0.5009	120	0	-20.51	-0.3205
MIMAT0003130	mmu-miR-486	74055	Plce1	uc008hjp.1	NM_019588	gagccccGUCGAGUCA-UGUCCu	|||||: || |||||	guauuaaCAGCUU-GUCACAGGa	2	16	2164	2185	[mm9:19:38859156-38859177:+]	0.5009	121	0	-20.08	-0.5634
MIMAT0003130	mmu-miR-486	242960	Fbxl5	uc008xhw.1	NM_178729	gagcCCCGU--CGAGUCA-UGUCCu	|| || |:|:||| |||||	auguGGACAACGUUUAGUAACAGGa	2	19	1436	1460	[mm9:5:44147976-44148000:-]	0.5008	125	0	-21.37	-0.2761
MIMAT0003130	mmu-miR-486	70834	Spag9	uc007kxv.1	AK030165	gagccCCGUCGAGUCA-UGUCCu	| |||| |||| |||||	ugaaaGCCAGC-CAGUCACAGGg	2	18	1862	1883	[mm9:11:93911812-93911833:+]	0.5008	127	0	-21.3	-0.1178
MIMAT0003130	mmu-miR-486	320438	Alg6	uc008tuw.1	NM_001081264	gagcccCGUCG-AGUCAU-GUCCu	||| : |||||| ||||	aucuuuGCAAUGUCAGUACCAGGa	2	17	272	295	[mm9:4:99429031-99429054:+]	0.5007	123	0	-18.53	-0.1896
MIMAT0003130	mmu-miR-486	18186	Nrp1	uc009nzs.1	AK135428	gaGCCCCGUCGAGUCAU-GUCCu	| ||| : | ::||| ||||	aaCAGGGAGCCAUGGUAGCAGGa	2	21	177	199	[mm9:8:130984874-130984896:+]	0.5006	120	0	-19.59	-0.1866
MIMAT0003130	mmu-miR-486	71592	Pogk	uc007dkn.1	BC072587	gaGCCCCGUCGAGUCAU-GUCCu	|||||: || ||| ||||	acCGGGGU-GCAGUGUACCAGGa	2	21	382	403	[mm9:1:168314881-168314902:-]	0.5006	122	0	-26.04	-0.1217
MIMAT0003130	mmu-miR-486	21339	Taf1a	uc008icz.1	AK040747	gagcccCGUCGAGUCA-UGUCCu	|:| :|| || |||||	uuugcuGUAAUUCUGUCACAGGu	2	17	344	366	[mm9:1_random:374597-374619:+]	0.5006	120	0	-17.56	-0.4932
MIMAT0003130	mmu-miR-486	70911	Phyhipl	uc007foa.1	BC124999	gagccCCGUCGAGUCAU-GUCCu	| :||| ::||| ||||	uauaaGAUAGCAUGGUAGCAGGc	2	18	738	760	[mm9:10:70027158-70027180:-]	0.5004	121	0	-14.46	-0.154
MIMAT0003130	mmu-miR-486	20085	Rps19	uc009fqr.1	AK012052	gagccccgucGAGUCAU-GUCCu	||:|||| ||||	acucuuccucCUUAGUACCAGGc	2	13	114	136	[mm9:7:25674322-25674344:+]	0.5003	120	0	-18.03	-0.3376
MIMAT0003130	mmu-miR-486	93790	Nipa2	uc009hdp.1	NM_023647	gagccccgucGAGUCA-UGUCCu	:||||| |||||	cauacuugguUUCAGUCACAGGa	2	13	1133	1155	[mm9:7:63187131-63187153:-]	0.5003	120	0	-23.99	-0.2815
MIMAT0003130	mmu-miR-486	16434	Itpa	uc008mjt.1	AK139770	gagccccGUCG--AGUCAUGUCcu	|||: |: ||||||	uauuguuCAGUGAUUUGUACAGua	3	16	1054	1077	[mm9:2:130502702-130502725:+]	0.5003	126	0	-12.11	-0.1167
MIMAT0003130	mmu-miR-486	11856	Arhgap6	uc009uxn.1	AK170575	gagcccCGUCGAGUCA-UGUCCu	|||| |||| |||||	aaagaaGCAG-GCAGUCACAGGg	2	17	141	162	[mm9:X:165695942-165695963:+]	0.5003	122	0	-21.45	-0.347
MIMAT0003130	mmu-miR-486	100039810	LOC100039810	uc009vhm.1	BC100413	gagccccgucgagUCAUGUCcu	|||||||	aaaaaaaucacaaAGUACAGaa	3	10	5	26	[mm9:Y_random:39021960-39021981:+]	0.5002	125	0	-10.08	-0.1193
MIMAT0003130	mmu-miR-486	72580	Zufsp	uc007eum.1	NM_028287	gaGCCCCGUCGAGUCA-UGUCCu	| | |||||| || |||||	ggCAGAGCAGCU--GUGACAGGc	2	21	241	261	[mm9:10:33646931-33646951:-]	0.5	125	0	-20.35	-0.1122
MIMAT0003130	mmu-miR-486	381680	BC055004	uc009afc.1	NM_001013773	gaGCCCCGUCGAGUCA-UGUCCu	:|||| | |||| |||||	gaUGGGGAA---CAGUCACAGGg	2	21	799	818	[mm9:5:138693688-138693707:+]	0.5	120	0	-24.55	-0.1983
MIMAT0003130	mmu-miR-486	14129	Fcgr1	uc008qmr.1	NM_010186	gagcccCGUCGAGUCA-UGUCCu	| | | |||| |||||	gauaauGGACCACAGUCACAGGa	2	17	1111	1133	[mm9:3:96087066-96087088:-]	0.5	120	0	-17.57	-0.1481
MIMAT0003130	mmu-miR-486	224697	Adamts10	uc008byo.1	AK034565	gagccccGUC-GAGUCAUG-UCCu	||| :||||||| |||	accacaaCAGUUUCAGUACUAGGg	2	16	736	759	[mm9:17:33669514-33669537:+]	0.5	126	0	-21.51	-0.2917
MIMAT0003130	mmu-miR-486	56529	Sec11a	uc009ibo.1	AK169560	gagCCCCGUCGAGUCA-UGUCCu	||| |||||:||| |||||	cuaGGGUCAGCUUAGUGACAGGc	2	20	1754	1776	[mm9:7:88066207-88066229:-]	0.5	147	0	-29.2	-0.1676
MIMAT0003130	mmu-miR-486	16407	Itgae	uc007jzx.1	NM_172944	gagccccGUCGAGUCA-UGUCCu	| || |||| |||||	cucuuucCUGCCCAGUCACAGGc	2	16	411	433	[mm9:11:72948074-72948096:+]	0.5	123	0	-16.78	-0.176
MIMAT0003130	mmu-miR-486	432628	Mfsd2b	uc007myq.1	AK172423	gagcccCGUCGAG-UCAU-GUCCu	||| ||| |||| ||||	ccuuuaGCA-CUCAAGUACCAGGa	2	17	1352	1374	[mm9:12:4869487-4869509:-]	0.5	121	0	-19.3	-0.3382
MIMAT0003130	mmu-miR-486	432628	Mfsd2b	uc007myo.1	NM_001033488	gagcccCGUCGAG-UCAU-GUCCu	||| ||| |||| ||||	ccuuuaGCA-CUCAAGUACCAGGa	2	17	1539	1561	[mm9:12:4869487-4869509:-]	0.5	121	0	-19.3	-0.308
MIMAT0003130	mmu-miR-486	66671	Ccnh	uc007rit.1	AK137849	gagccccGUCGAGU-CAUGUCcu	| |:|:| ||||||	uacucacCUGUUUAUGUACAGua	3	16	183	205	[mm9:13:85351753-85351775:+]	0.4998	130	0	-14.29	-0.1038
MIMAT0003130	mmu-miR-486	108671	Dnajc9	uc007sjn.1	NM_134081	gagccccgucGAGUCAUGUCcu	:| |||||||	auugcauuuaUUAAGUACAGca	3	13	702	723	[mm9:14:21203861-21203882:-]	0.4995	128	0	-11.54	-0.2799
MIMAT0003130	mmu-miR-486	12807	Hps3	uc008osh.1	AK166194	gaGCCCCGU--CGAGUCA-UGUCCu	:|||||| | |||| |||||	acUGGGGCACCGAGCAGUCACAGGa	2	21	481	505	[mm9:3:19913470-19913494:-]	0.4993	131	0	-30.59	-0.1346
MIMAT0003130	mmu-miR-486	17758	Mtap4	uc009rsy.1	AK163450	gagcCCCGUCG--AGUCA-UGUCCu	| ||||: |||| |||||	aguaGUGCAGUGGGCAGUGACAGGa	2	19	928	952	[mm9:9:109906185-109906209:+]	0.4992	121	0	-23.29	-0.1324
MIMAT0003130	mmu-miR-486	100041256	LOC100041256	uc009vfs.1	BC089466	gagccccgucgagUCAUGUCcu	|||||||	aaaaaaaucacaaAGUACAGaa	3	10	5	26	[mm9:Y_random:4951119-4951140:-]	0.4991	125	0	-10.08	-0.1185
MIMAT0003130	mmu-miR-486	17754	Mtap1a	uc008lyi.1	NM_032393	gaGCCCCGUCGAGUCAU-GUCCu	:| || ||| | ||| ||||	aaUGUGGGAGC-CUGUAGCAGGa	2	21	1932	1953	[mm9:2:121135755-121135776:+]	0.4989	122	0	-22.5	-0.2344
MIMAT0003130	mmu-miR-486	321019	Gpr183	uc007vaq.1	NM_183031	gaGCC-CCG-UCGAGUCAUG-UCCu	||| ||| ||||: |||| |||	guCGGAGGCUAGCUU-GUACUAGGg	2	21	1622	1645	[mm9:14:122351611-122351634:-]	0.4981	128	0	-29.94	-0.4486
MIMAT0003130	mmu-miR-486	19272	Ptprk	uc007esm.1	AK083006	gagcCCCGUCGAGUCA-UGUCCu	|| || :|| || |||||	uauaGGACAUUUCUGUAACAGGu	2	19	924	946	[mm9:10:28280939-28280961:+]	0.4971	126	0	-16.39	-0.5017
MIMAT0003130	mmu-miR-486	193385	Fam65b	uc007pwa.1	AK041665	gagccCCGU-CG-AGUCA-UGUCCu	| || || ||||| |||||	uguuaGUCAUGCUUCAGUGACAGGu	2	18	244	268	[mm9:13:24793876-24793900:+]	0.4971	123	0	-18.27	-0.1268
MIMAT0003130	mmu-miR-486	12927	Bcar1	uc009nmw.1	AK138372	gaGCCCCGUCGAGUCA-UGUCCu	:|| || |:||| |||||	aaUGGAAAAGGUUAGUCACAGGc	2	21	194	216	[mm9:8:114244365-114244387:-]	0.4966	124	0	-19.89	-0.3753
MIMAT0003130	mmu-miR-486	503610	Zdhhc18	uc008vde.1	NM_001017968	gagCCCCGUCG-AGUCA-UGUCCu	| ||| |: |:||| |||||	uggGAGGCUGUGUUAGUCACAGGa	2	20	1039	1062	[mm9:4:133163509-133163532:-]	0.4958	126	0	-23.92	-0.1222
MIMAT0003130	mmu-miR-486	16401	Itga4	uc008kgp.1	AK039959	gagcccCGUCGAGU-CAUGUCcu	|:| :|:| ||||||	aaaccuGUAUUUUAUGUACAGaa	3	17	644	666	[mm9:2:79114027-79114049:+]	0.4955	131	0	-10.43	-0.1445
MIMAT0003130	mmu-miR-486	213550	Dis3l	uc009qbx.1	AK035357	gaGCCCCGUCGAGUCAUG-UCCu	:||| :| |:||||| |||	gcUGGGUUA--UUAGUACUAGGc	2	21	47	67	[mm9:9:64172261-64172281:-]	0.4947	121	0	-19.43	-0.3093
MIMAT0003130	mmu-miR-486	319482	9530053A07Rik	uc009fxv.1	AK035528	gaGCCCCGUCGAGUCA-UGUCCu	|| |||: |||| |||||	uaCGCUUCAGUCCAGUGACAGGc	2	21	58	80	[mm9:7:28922730-28922752:+]	0.4947	128	0	-20.46	-0.1037
MIMAT0003130	mmu-miR-486	100039810	LOC100039810	uc009vfq.1	BC100413	gagccccgucgagUCAUGUCcu	|||||||	aaaaaaaucacaaAGUACAGaa	3	10	5	26	[mm9:Y_random:3561903-3561924:+]	0.4941	125	0	-10.08	-0.1152
MIMAT0003130	mmu-miR-486	234776	Atmin	uc009nop.1	NM_177700	gagccCCGU-CGAGUCAUG-UCCu	|||| |||:||||| |||	ucaauGGCAGGCUUAGUACGAGGa	2	18	607	630	[mm9:8:119482566-119482589:+]	0.4896	136	0	-26.38	-0.1328
MIMAT0003130	mmu-miR-486	226421	5430435G22Rik	uc007cnp.1	NM_145509	gagcCCCGUCGAGUCA-UGUCCu	|| ||| |||| |||||	cuaaGGACAG--CAGUCACAGGa	2	19	1449	1469	[mm9:1:133609723-133609743:+]	0.4891	123	0	-20.82	-0.1865
MIMAT0003130	mmu-miR-486	56442	Serinc1	uc007fcn.1	AK050514	gagccccgucgagUCAUGUCcu	|||||||	aagguaauauaaaAGUACAGua	3	10	58	79	[mm9:10:57247374-57247395:-]	0.4882	125	0	-12.12	-0.1028
MIMAT0003130	mmu-miR-486	233987	BC003267	uc009ktz.1	NM_145591	gaGCCCCGUCGAGUCAU-GUCCu	:| | ||| ||||| ||||	ucUGAGCCAGAACAGUACCAGGc	2	21	317	339	[mm9:8:4629697-4629719:+]	0.488	128	0	-18.11	-0.7178
MIMAT0003130	mmu-miR-486	76952	Nt5c2	uc008huh.1	NM_029810	gagccCCGUCGA-GUCA-UGUCCu	| |||:| | || |||||	agucaGUCAGUUCCCGUGACAGGa	2	18	784	807	[mm9:19:46962501-46962524:-]	0.4875	120	0	-18.08	-0.1461
MIMAT0003130	mmu-miR-486	101685	Spty2d1	uc009gzx.1	NM_175318	gagcccCGUCGAGUCA-UGUCCu	||| :|| || |||||	augaauGCAUUUCUGUAACAGGc	2	17	1849	1871	[mm9:7:54246792-54246814:-]	0.4874	124	0	-15.09	-0.137
MIMAT0003130	mmu-miR-486	13207	Ddx5	uc007lzq.1	NM_007840	gagccccgucGAGUCAU-GUCCu	:|||||| ||||	uuugucauuuUUCAGUAUCAGGg	2	13	536	558	[mm9:11:106642606-106642628:-]	0.484	120	0	-17.94	-0.6814
MIMAT0003130	mmu-miR-486	218460	Wdr41	uc007rlz.1	NM_172590	gagccCCGUCGAG--UCA-UGUCCu	| | |||| ||| |||||	gcgccGUCCGCUCAAAGUGACAGGa	2	18	1372	1396	[mm9:13:95793152-95793176:+]	0.4835	120	0	-18.3	-0.1046
MIMAT0003130	mmu-miR-486	71971	Zswim1	uc008nwi.1	NM_028028	gagccccGU-CGAGUCAUG-UCCu	|| || |||||| |||	acguguaCACGCCCAGUACUAGGa	2	16	3	26	[mm9:2:164651700-164651723:+]	0.478	122	0	-20.95	-0.2118
MIMAT0003130	mmu-miR-486	66514	Asrgl1	uc008gon.1	NM_025610	gagccccgucGAGUCA-UGUCCu	||:||| |||||	agaguucauuCUUAGUCACAGGa	2	13	395	417	[mm9:19:9187073-9187095:-]	0.4769	120	0	-17.13	-0.462
MIMAT0003130	mmu-miR-486	77381	C030014I23Rik	uc009pdt.1	AK078316	gagCCCCGUCGAGU-CA-UGUCCu	| |||| || | || |||||	uggGUGGCA-CUGAUGUGACAGGu	2	20	975	997	[mm9:9:44289968-44289990:+]	0.4761	120	0	-20.46	-0.1079
MIMAT0003130	mmu-miR-486	228846	D630003M21Rik	uc008npv.1	NM_177657	gaGCCCCGUCGAGUCA-UGUCCu	| ||| :||| || |||||	cuCUGGGGGGCU--GUGACAGGa	2	21	24	44	[mm9:2:158021653-158021673:-]	0.4758	121	0	-26.57	-0.3246
MIMAT0003130	mmu-miR-486	14602	Ghrhr	uc009car.1	AK133683	gagccccgucGAGUCAU-GUCCu	:|||||| ||||	uuuuuuucuuUUCAGUAUCAGGg	2	13	65	87	[mm9:6:55331230-55331252:+]	0.4757	120	0	-17.35	-0.2333
MIMAT0003130	mmu-miR-486	218341	Rfesd	uc007rgd.1	NM_178916	gagccccgucgaguCAUGUCcu	||||||	#NAME?	3	9	1	16	[mm9:13:76140257-76140272:-]	0.4742	120	0	-6.17	-0.1941
MIMAT0003130	mmu-miR-486	15375	Foxa1	uc007nps.1	NM_008259	gagcCCCGUCGAGUCAU-GUCCu	|| || | ::||| ||||	gcauGGCCAACCUGGUAGCAGGa	2	19	25	47	[mm9:12:58642966-58642988:-]	0.4719	122	0	-17.11	-0.1984
MIMAT0003130	mmu-miR-486	75964	D030074E01Rik	uc008eev.1	AK173085	gagccccgucgaGU-CAUGUCcu	|| ||||||	auaaaugucaaaCAUGUACAGua	3	11	832	854	[mm9:18:20975724-20975746:-]	0.4716	121	0	-8.74	-0.2442
MIMAT0003130	mmu-miR-486	70009	Ssty2	uc009vgk.1	NM_023546	gagccccgucgagUCAUGUCcu	|||||||	aaaaaaaucacaaAGUACAGaa	3	10	5	26	[mm9:Y_random:18284785-18284806:-]	0.4703	125	0	-10.08	-0.107
MIMAT0003130	mmu-miR-486	228829	Phf20	uc008nmx.1	AK142424	gagccccGUCGAGUCAUG-UCCu	||||| :|||| |||	auuuuuuCAGCU-GGUACUAGGc	2	16	2424	2445	[mm9:2:156080143-156080164:+]	0.4556	121	0	-17.28	-0.1268
MIMAT0003130	mmu-miR-486	217369	Uts2r	uc007mvj.1	NM_145440	gaGCCCCGUCGAGUCAU-GUCCu	| | |||||| |||| ||||	ccCAGAGCAGCU-AGUACCAGGc	2	21	272	293	[mm9:11:121023055-121023076:+]	0.4488	134	0	-20.39	-0.1933
MIMAT0003130	mmu-miR-486	101185	Pot1a	uc009bce.1	NM_133931	gagcccCGUCGAGUCAUGUCcu	|:| :|: ||||||	aguuuaGUAAUUU-GUACAGaa	3	17	119	139	[mm9:6:25694442-25694462:-]	0.4165	126	0	-10.3	-0.2059
MIMAT0003130	mmu-miR-486	70118	Srrd	uc008ysz.1	AK012640	gagccccGUCGA-GUCA-UGUCCu	||||| ||| |||||	gaucgcuCAGCUGGAGUAACAGGa	2	16	180	203	[mm9:5:112766552-112766575:-]	0.3939	122	0	-22.25	-0.2092

## Sheet: mirRandSedCat=7conservation>0.5
#mirbase_acc	mirna_name	gene_id	gene_symbol	transcript_id	ext_transcript_id	mirna_alignment	alignment	gene_alignment	mirna_start	mirna_end	gene_start	gene_end	genome_coordinates	conservation	align_score	seed_cat	energy	mirsvr_score
MIMAT0003130	mmu-miR-486	18191	Nrxn3	uc007oka.1	AK129205	gagccCCGU-CGAG-UCAUGUCCu	| || |: | ||||||||	uguacGCCAUGUACAAGUACAGGa	2	18	5050	5073	[mm9:12:91570675-91570698:+]	0.9029	147	7	-18.63	-0.2801
MIMAT0003130	mmu-miR-486	52521	Zfp622	uc007vjj.1	AK170489	gagcccCGUCGAGUCAUGUCCu	| |||| |||||||	uccacaGAAGCU--GUACAGGc	2	17	127	146	[mm9:15:25916978-25916997:+]	0.8464	149	7	-17.82	-0.4095
MIMAT0003130	mmu-miR-486	104215	Rhoq	uc008dum.1	NM_145491	gagccCCGUCGAG--U--CAUGUCCu	||: |||| | |||||||	ccaaaGGUCGCUCCGAGUGUACAGGa	2	18	470	495	[mm9:17:87396870-87396895:+]	0.8435	147	7	-21.7	-0.4451
MIMAT0003130	mmu-miR-486	791088	C630016N16Rik	uc009ggc.1	AK049951	gagccCCGUCGA--GUCAUGUCCu	|||||:| ::|||||||	agccaGGCAGUUGGUGGUACAGGa	2	18	526	549	[mm9:7:31517682-31517705:+]	0.8134	160	7	-25.32	-0.7921
MIMAT0003130	mmu-miR-486	19211	Pten	uc008hfr.1	NM_008960	gagccccgucgaguCAUGUCCu	|||||||	cacaaauaugacguGUACAGGa	2	9	3165	3186	[mm9:19:32897683-32897704:+]	0.8124	140	7	-14.53	-0.3467
MIMAT0003130	mmu-miR-486	226778	Mark1	uc007dyt.1	NM_145515	gagcccCGU-CGAGU---CAUGUCCu	|:| |:||| |||||||	ucaaaaGUAGGUUCACAUGUACAGGu	2	17	185	210	[mm9:1:186722193-186722218:-]	0.8072	146	7	-17.78	-1.2636
MIMAT0003130	mmu-miR-486	19056	Ppp3cb	uc007sjx.1	NM_008914	gagccccgucgaguCAUGUCCu	|||||||	uauagaccuaugauGUACAGGu	2	9	881	902	[mm9:14:21319804-21319825:-]	0.7962	140	7	-12.61	-1.1767
MIMAT0003130	mmu-miR-486	606736	C920009B18Rik	uc007epk.1	AK083339	gagCCCCGUCGAGUCAUGUCCu	| ||::| || |||||||	cugGAGGUGG-UCUGUACAGGu	2	20	1877	1897	[mm9:10:22030094-22030114:+]	0.795	157	7	-24.31	-0.7585
MIMAT0003130	mmu-miR-486	72669	2810032G03Rik	uc007myx.1	BC065777	gagccCCGUCGAGUCAUGUCCu	| || |: |||||||	cagcaGACACAUUUGUACAGGu	2	18	1625	1646	[mm9:12:5422673-5422694:+]	0.7935	149	7	-17.38	-0.9681
MIMAT0003130	mmu-miR-486	16001	Igf1r	uc009hja.1	NM_010513	gagccccgucgAGUCAUGUCCu	|| |||||||	ucaucuauacaUCUGUACAGGa	2	12	1317	1338	[mm9:7:75372604-75372625:+]	0.7925	147	7	-15.78	-0.3421
MIMAT0003130	mmu-miR-486	100910	Chpf2	uc008wsc.1	AK138814	gagccccgucgAGUCAUGUCCu	|::|||||||	agaggaauucaUUGGUACAGGa	2	12	1924	1945	[mm9:5:24095281-24095302:+]	0.792	147	7	-17.91	-0.1772
MIMAT0003130	mmu-miR-486	214899	Kdm5a	uc009dng.1	BC010717	gaGCCCCGUCGAGUCAUGUCCu	:|| |:: || |||||||	caUGGUGUGCCUGUGUACAGGa	2	21	2132	2153	[mm9:6:120344256-120344267,120348956-120348965:+]	0.7886	156	7	-20.57	-0.3772
MIMAT0003130	mmu-miR-486	214899	Kdm5a	uc009dnf.1	AK159079	gaGCCCCGUCGAGUCAUGUCCu	:|| |:: || |||||||	caUGGUGUGCCUGUGUACAGGa	2	21	2132	2153	[mm9:6:120344256-120344267,120348956-120348965:+]	0.7886	156	7	-20.57	-0.3817
MIMAT0003130	mmu-miR-486	16649	Kpna4	uc008pme.1	NM_008467	gagccccgUCGAGUCAUGUCCu	||: ||||||||	uuuauucaAGUAGAGUACAGGc	2	15	1793	1814	[mm9:3:68876197-68876218:-]	0.7886	150	7	-16.63	-0.8483
MIMAT0003130	mmu-miR-486	23964	Odz2	uc007ilk.1	NM_011856	gagcccCGUCGAGUCAUGUCCu	| | :|::|||||||	uaauaaGAACUUUGGUACAGGa	2	17	1199	1220	[mm9:11:35820317-35820338:-]	0.787	152	7	-15.91	-1.2288
MIMAT0003130	mmu-miR-486	74374	Clec16a	uc007yeb.1	AK171134	gagcccCGUCGAGUCAUGUCCu	| || | ||||||||	auguuuGAAGAUGAGUACAGGa	2	17	2007	2028	[mm9:16:10635360-10635381:+]	0.7857	156	7	-19.04	-0.2776
MIMAT0003130	mmu-miR-486	27215	Azi2	uc009rzj.1	NM_013727	gagccccgucgagUCAUGUCCu	||||||||	gcugacucgagggAGUACAGGc	2	10	1156	1177	[mm9:9:117972400-117972421:+]	0.785	145	7	-24.74	-0.2663
MIMAT0003130	mmu-miR-486	18422	Ott	uc009unx.1	X96604	gagccccgucgAGUCAUGUCCu	| :|||||||	cugacuauuuaUGGGUACAGGa	2	12	935	956	[mm9:X:145350390-145350411:+]	0.7843	143	7	-14.67	-1.0439
MIMAT0003130	mmu-miR-486	18422	Ott	uc009unl.1	X96604	gagccccgucgAGUCAUGUCCu	| :|||||||	cugacuauuuaUGGGUACAGGa	2	12	203	224	[mm9:X:144259696-144259717:+]	0.7839	143	7	-14.67	-1.1542
MIMAT0003130	mmu-miR-486	14007	Celf2	uc008igo.1	NM_010160	gagccccGUCGAG--U-CAUGUCCu	| |:|| | |||||||	uuuuauaCUGUUCCAAUGUACAGGa	2	16	2102	2126	[mm9:2:6466006-6466030:-]	0.7837	141	7	-17.64	-0.2398
MIMAT0003130	mmu-miR-486	14007	Celf2	uc008igu.1	AK159996	gagccccGUCGAG--U-CAUGUCCu	| |:|| | |||||||	uuuuauaCUGUUCCAAUGUACAGGa	2	16	736	760	[mm9:2:6466006-6466030:-]	0.7837	141	7	-17.64	-1.1823
MIMAT0003130	mmu-miR-486	18422	Ott	uc009uns.1	X96604	gagccccgucgAGUCAUGUCCu	| :|||||||	cugacuauuuaUGGGUACAGGa	2	12	935	956	[mm9:X:144650948-144650969:+]	0.7835	143	7	-14.67	-1.0428
MIMAT0003130	mmu-miR-486	100039890	Gm15093	uc009uyr.2	NM_001099920	gagccccgucgAGUCAUGUCCu	| :|||||||	cugacuauuuaUGGGUACAGGa	2	12	1877	1898	[mm9:X_random:403635-403656:-]	0.7834	143	7	-14.67	-0.8736
MIMAT0003130	mmu-miR-486	100039890	Gm15093	uc009uoa.1	NM_001099920	gagccccgucgAGUCAUGUCCu	| :|||||||	cugacuauuuaUGGGUACAGGa	2	12	1877	1898	[mm9:X:145731236-145731257:+]	0.7831	143	7	-14.67	-0.873
MIMAT0003130	mmu-miR-486	64297	Gprc5b	uc009jkx.1	NM_022420	gagccccGUCGAGUCAUGUCCu	||| | |||||||	agacaauCAG-UAUGUACAGGg	2	16	2988	3008	[mm9:7:126115665-126115685:-]	0.7804	145	7	-17.56	-0.8998
MIMAT0003130	mmu-miR-486	71640	4930422I07Rik	uc009qyu.1	AK015179	gagcccCGUCGA-GUCAUGUCCu	| || | | |||||||	cgcucaGAAGAUGCUGUACAGGa	2	17	870	892	[mm9:9:88462062-88462084:+]	0.7796	147	7	-19.78	-1.0523
MIMAT0003130	mmu-miR-486	319504	Nrcam	uc007nlx.1	BC055053	gagccccgUCGAGUCAUGUCCu	|| :||||||||	ggcccaaaAGGAUAGUACAGGg	2	15	1716	1737	[mm9:12:45665029-45665050:+]	0.7774	150	7	-18.77	-0.2366
MIMAT0003130	mmu-miR-486	22253	Unc5c	uc008roe.1	NM_009472	gagcccCGUCGAGUCAUGUCCu	|| |: ::|||||||	cuguauGCUGUAUGGUACAGGa	2	17	253	274	[mm9:3:141491789-141491810:+]	0.7756	152	7	-17.96	-0.106
MIMAT0003130	mmu-miR-486	319278	A230050P20Rik	uc009oji.1	NM_175687	gagccccGUCGAGUCAUGUCCu	|| ::|||||||	cagccccCACGAUGGUACAGGg	2	16	271	292	[mm9:9:20678486-20678507:+]	0.7735	143	7	-15.69	-0.2572
MIMAT0003130	mmu-miR-486	26895	Cops7b	uc007bvr.1	NM_172974	gagccccgucGAGUCAUGUCCu	:|: |||||||	aauuuuuuuuUUUUGUACAGGu	2	13	994	1015	[mm9:1:88502785-88502806:+]	0.7733	144	7	-11.42	-1.3231
MIMAT0003130	mmu-miR-486	226016	Fam108b	uc008gzb.1	NM_146096	gagccccGUCGAGUCAUGUCCu	|| | |||||||	uugccuuCAUAACUGUACAGGu	2	16	102	123	[mm9:19:21758909-21758930:+]	0.7727	143	7	-13.14	-1.1506
MIMAT0003130	mmu-miR-486	237362	Npffr1	uc007fgd.1	AY255578	gagcCCCGUCGAGUCAUGUCCu	| ||:|||::|||||||	agauGAGCGGCUUGGUACAGGg	2	19	290	311	[mm9:10:61086067-61086088:+]	0.7706	170	7	-27.94	-0.3797
MIMAT0003130	mmu-miR-486	208869	Dock3	uc009rkv.1	NM_153413	gaGCCCCGUCGAGUCAUGUCCu	| | |:| |: |||||||	ugCUGUGUA--UUUGUACAGGa	2	21	2199	2218	[mm9:9:106795507-106795526:-]	0.7648	145	7	-14.95	-1.2751
MIMAT0003130	mmu-miR-486	106931	Kctd1	uc008edo.1	NM_134112	gagcccCGUCGAGUCAUGUCCu	|||| || |||||||	cugacuGCAG-UCUGUACAGGa	2	17	593	613	[mm9:18:15127433-15127453:-]	0.7645	158	7	-21.78	-0.7589
MIMAT0003130	mmu-miR-486	67416	Armcx2	uc009ugq.1	NM_026139	gagccccguCGAGUCAUGUCCu	|: :||||||||	uacuuguguGUGUAGUACAGGa	2	14	79	100	[mm9:X:131338967-131338988:-]	0.7644	149	7	-22.26	-1.3011
MIMAT0003130	mmu-miR-486	239510	Phf20l1	uc007waj.1	NM_001081409	gagccccgUCGAGU-CAUGUCCu	||: :| |||||||	aaacuaaaAGUGUAUGUACAGGu	2	15	1339	1361	[mm9:15:66474841-66474863:+]	0.7617	145	7	-14.87	-1.0359
MIMAT0003130	mmu-miR-486	54725	Cadm1	uc009php.1	NM_207675	gagccccgucGAGUCAUGUCCu	||: |||||||	uugaguauuaCUUUGUACAGGu	2	13	2647	2668	[mm9:9:47661120-47661141:+]	0.7615	148	7	-14.6	-1.0871
MIMAT0003130	mmu-miR-486	16994	Ltb	uc008cgq.1	BC064062	gagccCCGUCGAG-UCAUGUCCu	| || || :|||||||	cuacuGCCACGUCGGGUACAGGg	2	18	332	354	[mm9:17:35332773-35332795:+]	0.7605	148	7	-17.71	-0.1242
MIMAT0003130	mmu-miR-486	230587	Glis1	uc008tzv.1	NM_147221	gagccccgucgaguCAUGUCCu	|||||||	cguguauauacaauGUACAGGa	2	9	222	243	[mm9:4:107307573-107307594:+]	0.7584	140	7	-13.04	-1.2445
MIMAT0003130	mmu-miR-486	20807	Srf	uc008ctg.1	NM_020493	gagcccCGUCGAGUCAUGUCCu	|:| :|: |||||||	auuuauGUAAUUU-GUACAGGg	2	17	1367	1387	[mm9:17:46684645-46684665:-]	0.7569	146	7	-15.66	-0.4768
MIMAT0003130	mmu-miR-486	14394	Gabra1	uc007imf.1	NM_010250	gagccccgucgaguCAUGUCCu	|||||||	auacaugaaagaauGUACAGGa	2	9	1420	1441	[mm9:11:41945540-41945561:-]	0.756	140	7	-15.79	-1.2847
MIMAT0003130	mmu-miR-486	16975	Lrp8	uc008uac.1	D85463	gagccCCGUCGAGU--CAUGUCCu	| || | || |||||||	auuucGACAACCCAGUGUACAGGa	2	18	2832	2855	[mm9:4:107541658-107541681:+]	0.7533	148	7	-18.28	-0.8291
MIMAT0003130	mmu-miR-486	19248	Ptpn12	uc008woh.1	NM_011203	gagccccgucgaguCAUGUCCu	|||||||	auuauuuuguauauGUACAGGg	2	9	318	339	[mm9:5:20492912-20492933:-]	0.7531	140	7	-12.52	-1.1016
MIMAT0003130	mmu-miR-486	15081	H3f3b	uc007mjo.1	NM_008211	gagccCCGUCGAGUCAUGUCCu	| :| | |||||||	gaauuGAUAAAUGUGUACAGGg	2	18	297	318	[mm9:11:115884403-115884424:-]	0.7528	141	7	-12.4	-1.015
MIMAT0003130	mmu-miR-486	23885	Gmcl1	uc009csl.1	NM_011818	gagccccgucgaguCAUGUCCu	|||||||	auuucauggugaauGUACAGGg	2	9	896	917	[mm9:6:86642000-86642021:-]	0.7526	140	7	-18.72	-0.8145
MIMAT0003130	mmu-miR-486	216831	AU040829	uc007jku.1	NM_175003	gagccccgUCGAGUCAUGUCCu	| || |||||||	caaucuaaACCUAUGUACAGGu	2	15	1208	1229	[mm9:11:64815768-64815789:-]	0.7524	146	7	-12.58	-1.1015
MIMAT0003130	mmu-miR-486	216831	AU040829	uc007jkv.1	NM_001099288	gagccccgUCGAGUCAUGUCCu	| || |||||||	caaucuaaACCUAUGUACAGGu	2	15	1024	1045	[mm9:11:64815768-64815789:-]	0.7524	146	7	-12.58	-1.1264
MIMAT0003130	mmu-miR-486	66104	Tceal6	uc009uhc.1	NM_025355	gagccccgucGAGUCAUGUCCu	:|:||||||||	cucucugucuUUUAGUACAGGa	2	13	160	181	[mm9:X:131743300-131743321:-]	0.7447	152	7	-21.19	-1.2994
MIMAT0003130	mmu-miR-486	69640	Fam83g	uc007jid.1	NM_178618	gaGCCCCGUCGAGUCAUGUCCu	| |||| || |||||||	aaCAGGGCUCCUGCGUACAGGu	2	21	1944	1965	[mm9:11:61523173-61523194:+]	0.7415	160	7	-23.04	-0.1131
MIMAT0003130	mmu-miR-486	50505	Ercc4	uc007yfw.1	AK043366	gagccCCGU-CGAGU-CAUGUCCu	|||| |||: |||||||	ugacaGGCAUCCUCGUGUACAGGg	2	18	555	578	[mm9:16:13111972-13111977,13122089-13122106:+]	0.7399	155	7	-24.16	-0.2877
MIMAT0003130	mmu-miR-486	75146	Tmem180	uc008htl.1	BC031169	gaGC-CCCGU--C-GAGUCAUGUCCu	|| ||||| | | ::|||||||	uuCGUGGGCAUGGACCUGGUACAGGu	2	21	985	1010	[mm9:19:46442856-46442879,46443727-46443728:+]	0.7396	153	7	-27.96	-0.1986
MIMAT0003130	mmu-miR-486	74284	1700086L19Rik	uc007nwx.1	AK005679	gaGCC-CCGUCGAGU--CAUGUCCu	||| | ||:|:| |||||||	aaCGGCUGAAGUUUAUGGUACAGGa	2	21	522	546	[mm9:12:75396745-75396769:+]	0.7357	154	7	-23.67	-0.9219
MIMAT0003130	mmu-miR-486	74284	1700086L19Rik	uc007nww.1	AK007020	gaGCC-CCGUCGAGU--CAUGUCCu	||| | ||:|:| |||||||	aaCGGCUGAAGUUUAUGGUACAGGa	2	21	622	646	[mm9:12:75396745-75396769:+]	0.7357	154	7	-23.67	-0.902
MIMAT0003130	mmu-miR-486	226562	Bat2l2	uc007dgp.1	BC050871	gagccccgucgAGUCAUGUCCu	|: |||||||	uuuuuuuuccaUUUGUACAGGg	2	12	1719	1740	[mm9:1:164601998-164602019:-]	0.7348	143	7	-13.68	-0.9813
MIMAT0003130	mmu-miR-486	226562	Bat2l2	uc007dgr.1	NM_001081290	gagccccgucgAGUCAUGUCCu	|: |||||||	uuuuuuuuccaUUUGUACAGGg	2	12	1514	1535	[mm9:1:164601998-164602019:-]	0.7348	143	7	-13.68	-1.0175
MIMAT0003130	mmu-miR-486	226562	Bat2l2	uc007dgo.1	AK052408	gagccccgucgAGUCAUGUCCu	|: |||||||	uuuuuuuuccaUUUGUACAGGg	2	12	1696	1717	[mm9:1:164601998-164602019:-]	0.7348	143	7	-13.68	-0.9855
MIMAT0003130	mmu-miR-486	18125	Nos1	uc008zfx.1	BC083183	gagccccgucgaguCAUGUCCu	|||||||	ggccaaagaaauauGUACAGGa	2	9	4767	4788	[mm9:5:118397570-118397577,118399643-118399656:+]	0.7342	140	7	-16.09	-0.2939
MIMAT0003130	mmu-miR-486	15569	Elavl2	uc008ton.1	NM_010486	gagccccgucgagUCAUGUCCu	:|||||||	aauauggacaagaGGUACAGGg	2	10	199	220	[mm9:4:90919711-90919732:-]	0.7339	141	7	-20.41	-0.3328
MIMAT0003130	mmu-miR-486	22057	Tob1	uc007kyf.1	NM_009427	gagccccgUCGAGUCAUGUCCu	| :| |||||||	auucugaaAAUUGUGUACAGGa	2	15	496	517	[mm9:11:94076538-94076559:+]	0.7338	142	7	-13.53	-1.2512
MIMAT0003130	mmu-miR-486	68278	Ddx39	uc009mlb.1	AK151395	gagcCCCGUCGAGUCAUGUCCu	| || | |||||||	acauGCGCCGGGAUGUACAGGa	2	19	816	837	[mm9:8:86245633-86245654:+]	0.7333	142	7	-19.73	-0.7739
MIMAT0003130	mmu-miR-486	69640	Fam83g	uc007jid.1	NM_178618	gagcccCGUCGAGUCAUGUCCu	||| : |||||||	auaccuGCAAUGGUGUACAGGg	2	17	1860	1881	[mm9:11:61523089-61523110:+]	0.73	144	7	-15.08	-0.1351
MIMAT0003130	mmu-miR-486	353170	4932441K18Rik	uc009uuh.1	NM_178935	gaGCCCCGUCGA-GUCAUGUCCu	| || | | ::|||||||	uaCUGGACUUAUGUGGUACAGGa	2	21	125	147	[mm9:X:159218877-159218899:-]	0.7279	143	7	-17.03	-0.6582
MIMAT0003130	mmu-miR-486	16431	Itm2a	uc009ucg.1	NM_008409	gagccccGUCGAGUCAUGUCCu	||| | |||||||	aaauccaCAGAACUGUACAGGu	2	16	604	625	[mm9:X:104592605-104592626:-]	0.7268	151	7	-18.25	-0.7937
MIMAT0003130	mmu-miR-486	22661	Zfp148	uc007zab.1	NM_011749	gaGCC-CCGUC---GAGUCAUGUCCu	||| | ||| ||: |||||||	auCGGUGUCAGUUUCUUUGUACAGGu	2	21	702	727	[mm9:16:33498132-33498157:+]	0.7255	154	7	-25.55	-0.2684
MIMAT0003130	mmu-miR-486	227094	Tmem194b	uc007ayi.2	AK048484	gagccccgucgagUCAUGUCCu	||||||||	cucacugaugacgAGUACAGGg	2	10	962	983	[mm9:1:52705640-52705661:+]	0.7236	145	7	-16.11	-0.3666
MIMAT0003130	mmu-miR-486	227094	Tmem194b	uc007ayj.2	AK030361	gagccccgucgagUCAUGUCCu	||||||||	cucacugaugacgAGUACAGGg	2	10	893	914	[mm9:1:52705640-52705661:+]	0.7236	145	7	-16.11	-0.1333
MIMAT0003130	mmu-miR-486	227094	Tmem194b	uc009uzw.1	AK036693	gagccccgucgagUCAUGUCCu	||||||||	cucacugaugacgAGUACAGGg	2	10	962	983	[mm9:1:52705640-52705661:+]	0.7236	145	7	-16.11	-0.1273
MIMAT0003130	mmu-miR-486	219257	Pcdh20	uc007uuh.1	NM_178685	gagccCCGUCGA-GUCAUGUCCu	| :||:| : |||||||	uacauGAUAGUUGUUGUACAGGa	2	18	407	429	[mm9:14:88866382-88866404:-]	0.7209	148	7	-18.54	-1.2931
MIMAT0003130	mmu-miR-486	225266	Klhl14	uc008efi.1	NM_001081403	gagccccgUCGAGUCAUGUCCu	| :|: |||||||	aggauguaAAUUUUGUACAGGa	2	15	2036	2057	[mm9:18:21708946-21708967:-]	0.7202	146	7	-15.48	-1.2213
MIMAT0003130	mmu-miR-486	12986	Csf3r	uc008use.1	AK144318	gagCCCCGUCG-AGUCAUGUCCu	|| || | |||||||||	cagGGUCCACCAACAGUACAGGc	2	20	2046	2068	[mm9:4:125717099-125717121:+]	0.7175	154	7	-20.68	-0.1273
MIMAT0003130	mmu-miR-486	170571	Cntnap4	uc009nnk.1	NM_130457	gagccccgucgaGUCAUGUCCu	| |||||||	cucuaacccugaCCGUACAGGc	2	11	74	95	[mm9:8:115405856-115405877:+]	0.7174	142	7	-12.67	-0.153
MIMAT0003130	mmu-miR-486	14168	Fgf13	uc009tht.1	NM_010200	gagcCCCGUCGAGU-CAUGUCCu	|| || || |||||||	aaguGGACAUAGCAUGUACAGGc	2	19	1260	1282	[mm9:X:56315428-56315450:-]	0.7163	149	7	-19.32	-0.5826
MIMAT0003130	mmu-miR-486	71175	Nipbl	uc007veo.1	AK020398	gagccccGUCGAGUCAUGUCCu	|||:|: |||||||	guuuauaCAGUUU-GUACAGGc	2	16	460	480	[mm9:15:8240474-8240494:-]	0.7157	153	7	-19.51	-1.1501
MIMAT0003130	mmu-miR-486	433634	Gm5546	uc008quc.1	NM_001013805	gagccccGUCGA-GUCAUGUCCu	:||:| ||||||||	uaauaucUAGUUGAAGUACAGGc	2	16	614	636	[mm9:3:104156330-104156352:-]	0.7152	150	7	-17.44	-0.4172
MIMAT0003130	mmu-miR-486	108816	4933409K07Rik	uc008smu.1	NM_178649	gagccCCGUCGA----GUCAUGUCCu	| ||||| |||||||||	aaacaGCCAGCUUCUGCAGUACAGGa	2	18	167	192	[mm9:4:42475013-42475038:+]	0.7147	156	7	-24.15	-0.6444
MIMAT0003130	mmu-miR-486	26385	Grk6	uc007qqy.1	Y15800	gaGCCCCGUCG-AGU-CAUGUCCu	|||| || |:: |||||||	acCGGGAACGCAUUGUGUACAGGg	2	21	949	972	[mm9:13:55553665-55553686,55554408-55554409:+]	0.7139	150	7	-23.55	-0.3403
MIMAT0003130	mmu-miR-486	594844	Tceal3	uc009uir.1	NM_001029978	gagccccgucGAGUCAUGUCCu	:|:||||||||	cucucugucuUUUAGUACAGGa	2	13	160	181	[mm9:X:133202838-133202859:+]	0.7137	152	7	-21.19	-1.2633
MIMAT0003130	mmu-miR-486	77128	A930001N09Rik	uc008bel.1	NM_029870	gagccccGUCGAGUCAUGUCCu	:| :|: |||||||	auuuuuaUAUUUUUGUACAGGu	2	16	1444	1465	[mm9:17:26909796-26909817:+]	0.7089	147	7	-11.89	-1.3282
MIMAT0003130	mmu-miR-486	74125	Armc8	uc009ref.1	NM_028768	gagccccgucgagUCAUGUCCu	||||||||	cuuuguaaaaggaAGUACAGGa	2	10	36	57	[mm9:9:99381106-99381127:-]	0.7083	145	7	-18.52	-0.9302
MIMAT0003130	mmu-miR-486	245684	Cnksr2	uc009ush.1	NM_177751	gagccccgucgaguCAUGUCCu	|||||||	gacuuugcacaaguGUACAGGa	2	9	1547	1568	[mm9:X:154259985-154260006:-]	0.7079	140	7	-16.56	-0.6622
MIMAT0003130	mmu-miR-486	622675	Zfp827	uc009mii.1	NM_178267	gagccccGUCGAGUCAUGUCCu	|| | |||||||	ugcauuaCAAGGCUGUACAGGg	2	16	3981	4002	[mm9:8:81717529-81717550:+]	0.7075	143	7	-16.19	-0.2596
MIMAT0003130	mmu-miR-486	108816	4933409K07Rik	uc009sin.1	NM_178649	gagccCCGUCGA----GUCAUGUCCu	| ||||| |||||||||	aaacaGCCAGCUUCUGCAGUACAGGa	2	18	167	192	[mm9:Un_random:610926-610951:+]	0.7059	156	7	-24.15	-0.6258
MIMAT0003130	mmu-miR-486	545614	Gm10590	uc008smg.1	AK048672	gagccCCGUCGA----GUCAUGUCCu	| ||||| |||||||||	aaacaGCCAGCUUCUGCAGUACAGGa	2	18	1213	1238	[mm9:4:42291826-42291851:+]	0.704	156	7	-24.15	-0.6137
MIMAT0003130	mmu-miR-486	14402	Gabrb3	uc009hed.1	NM_001038701	gagccccgUCGAGUCAUGUCCu	|| | ||||||||	uguguucaAGGUAAGUACAGGa	2	15	3803	3824	[mm9:7:65083932-65083953:+]	0.7037	154	7	-20.12	-0.7741
MIMAT0003130	mmu-miR-486	328110	Prpf39	uc007nqx.1	BC034078	gagccccgucgagUCAUGUCCu	||||||||	ucccacauggaagAGUACAGGa	2	10	174	195	[mm9:12:66143486-66143507:+]	0.7036	145	7	-18.44	-0.3996
MIMAT0003130	mmu-miR-486	77531	Anks1b	uc007gtf.1	AK038609	gagccCCGUCGAGUCAUGUCCu	|| | ||: |||||||	ccaacGGGA-CUU-GUACAGGa	2	18	1627	1646	[mm9:10:90434286-90434305:+]	0.7021	145	7	-23.97	-0.9116
MIMAT0003130	mmu-miR-486	13559	E2f5	uc008oqk.1	NM_007892	gagccccgucgagUCAUGUCCu	||||||||	uccacuuuccuagAGUACAGGa	2	10	478	499	[mm9:3:14606195-14606216:+]	0.7013	145	7	-16.26	-1.1918
MIMAT0003130	mmu-miR-486	27390	Mmel1	uc008wce.1	AF302077	gagccccgucGAGUCAUGUCCu	:| ||||||||	cacaguccucUUAAGUACAGGg	2	13	2414	2435	[mm9:4:154269127-154269146,154269235-154269236:+]	0.7007	148	7	-19.76	-0.1564
MIMAT0003130	mmu-miR-486	233274	Siglech	uc009hcy.1	AK139362	gagccCCGUCGA-GUCAUGUCCu	||||| | ::|||||||	ccccuGGCAGAUGUGGUACAGGu	2	18	725	747	[mm9:7:63026984-63027006:+]	0.6991	160	7	-22.96	-0.2225
MIMAT0003130	mmu-miR-486	20592	Kdm5d	uc009uza.1	AK140971	gagccccGUCGAGUCAUGUCCu	|| : ::|||||||	agauguuCAUUAUGGUACAGGa	2	16	2181	2202	[mm9:Y:263827-263848:+]	0.6988	147	7	-16.02	-0.1828
MIMAT0003130	mmu-miR-486	432987	Gm5478	uc007xtt.1	NM_001004170	gagcccCGUCGAGUCAUGUCCu	| || ||||||||	cuggaaGGAGAGGAGUACAGGu	2	17	692	713	[mm9:15:101474650-101474671:-]	0.6983	148	7	-19.82	-0.2492
MIMAT0003130	mmu-miR-486	54725	Cadm1	uc009php.1	NM_207675	gagccccGUCGAGUCAUGUCCu	|| : | |||||||	ggaucuuCAUUACUGUACAGGg	2	16	779	800	[mm9:9:47659252-47659273:+]	0.6979	147	7	-15.76	-0.5073
MIMAT0003130	mmu-miR-486	96990	C79798	uc008jij.1	AK138624	gaGCCCCGUCG-AGUCAUGUCCu	:|| |: || |:|||||||	ccUGGAGUUGCAACGGUACAGGa	2	21	4	26	[mm9:2:34143294-34143316:+]	0.6974	155	7	-22.91	-0.5669
MIMAT0003130	mmu-miR-486	56406	Ncoa6	uc008nkm.1	NM_019825	gagcccCGUCGAG--UCAUGUCCu	||||| : ||||||||	ucuuaaGCAGCCUAGAGUACAGGg	2	17	261	284	[mm9:2:155216629-155216652:-]	0.697	155	7	-23.09	-0.9716
MIMAT0003130	mmu-miR-486	13426	Dync1i1	uc009awn.1	NM_010063	gagccccgucgaGUCAUGUCCu	::|||||||	ugccucaugauaUGGUACAGGg	2	11	377	398	[mm9:6:5977865-5977886:+]	0.6969	142	7	-15.38	-0.3907
MIMAT0003130	mmu-miR-486	244585	Rpgrip1l	uc009msp.1	NM_173431	gagccccgucGAGU-CAUGUCCu	||:| |||||||	gaaugauuucCUUAUGUACAGGa	2	13	3052	3074	[mm9:8:93741002-93741024:-]	0.695	147	7	-16.66	-1.1279
MIMAT0003130	mmu-miR-486	69207	Sfrs11	uc008rvs.1	AK163152	gagcccCGUCGAGU--CAUGUCCu	||| :|:| |||||||	ccuaaaGCAUUUUACUGUACAGGu	2	17	471	494	[mm9:3:157686719-157686742:-]	0.6938	151	7	-15.63	-0.8378
MIMAT0003130	mmu-miR-486	18795	Plcb1	uc008mnz.1	NM_019677	gagcccCGUCGAGUCAUGUCCu	| ||:|: |||||||	gauucuGGAGUUU-GUACAGGa	2	17	76	96	[mm9:2:135297845-135297865:+]	0.6917	150	7	-21.43	-1.1069
MIMAT0003130	mmu-miR-486	104709	Pik3r6	uc007jnu.1	AK036623	gagccccgucgaguCAUGUCCu	|||||||	acuuccagaggaguGUACAGGc	2	9	338	359	[mm9:11:68339114-68339135:+]	0.6913	140	7	-14.78	-0.101
MIMAT0003130	mmu-miR-486	14390	Gabpa	uc007ztk.1	AK148087	gaGCCCCGUCGAGU--CAUGUCCu	| | |||||:| |||||||	gaCUGUACAGCUUAGUGUACAGGu	2	21	716	739	[mm9:16:84844574-84844597:+]	0.6907	159	7	-22.44	-0.1791
MIMAT0003130	mmu-miR-486	19647	Rbbp6	uc009jow.1	NM_175023	gagcccCGUCGAGUCAUGUCCu	|:| | |||||||	uauuuuGUAUGUAUGUACAGGc	2	17	269	290	[mm9:7:130122464-130122485:+]	0.6904	144	7	-11.98	-0.8915
MIMAT0003130	mmu-miR-486	11843	Arf4	uc007sta.1	NM_007479	gagccccguCGAGUCAUGUCCu	|||: |||||||	ucuaauaauGCUU-GUACAGGc	2	14	444	464	[mm9:14:27475912-27475932:+]	0.6896	147	7	-16.56	-0.3806
MIMAT0003130	mmu-miR-486	66965	Ctu2	uc009nta.1	AK090391	gagccCCGUCGAG--UCAUGUCCu	| |||| | |||||||	cuacaGUCAGCACCGUGUACAGGa	2	18	1132	1155	[mm9:8:125004113-125004134,125004802-125004803:+]	0.6864	148	7	-19.84	-0.3918
MIMAT0003130	mmu-miR-486	231600	Chfr	uc008ypu.1	AK133154	gagccccgucgaguCAUGUCCu	|||||||	aucaucuauuugguGUACAGGa	2	9	463	484	[mm9:5:110572640-110572661:+]	0.6841	140	7	-16.09	-0.9236
MIMAT0003130	mmu-miR-486	75820	Wdr64	uc007dtt.1	AK015753	gagccCCGUCGAGUCAUGUCCu	||| ||| |||||||	gaacuGGCUGCU--GUACAGGa	2	18	1810	1829	[mm9:1:177745511-177745530:+]	0.6834	154	7	-21.4	-0.3759
MIMAT0003130	mmu-miR-486	17126	Smad2	uc008fqn.1	NM_010754	gagcccCGUCGAGUCAUGUCCu	|:||:| |||||||	acaguaGUAGUUGUGUACAGGu	2	17	266	287	[mm9:18:76464650-76464671:+]	0.6816	156	7	-19.35	-1.0497
MIMAT0003130	mmu-miR-486	320742	A230072C01Rik	uc009sug.1	AK029359	gagccccgucgaGUCAUGUCCu	|:|||||||	ucguucacucacCGGUACAGGa	2	11	102	123	[mm9:X:20539048-20539069:+]	0.6794	146	7	-20.31	-0.3779
MIMAT0003130	mmu-miR-486	77034	2510039O18Rik	uc008vtm.1	NM_029841	gagCCCCGUCG-AGUCAUGUCCu	|| ||: : | :|||||||	ucaGGAGCGCUGUGGGUACAGGa	2	20	126	148	[mm9:4:147320853-147320875:+]	0.6792	150	7	-22.81	-0.1676
MIMAT0003130	mmu-miR-486	18232	Nxph2	uc008iog.1	NM_008752	gagccccgucGAGUCAUGUCCu	:|: |||||||	uuauuuugucUUUUGUACAGGu	2	13	1296	1317	[mm9:2:23257239-23257260:+]	0.6792	144	7	-13.4	-1.0911
MIMAT0003130	mmu-miR-486	21888	Tle4	uc008gwk.1	NM_011600	gagCCCCGUCGAGUCAUGUCCu	|| || | | :|||||||	uuaGGAGCUG-UAGGUACAGGa	2	20	896	916	[mm9:19:14523308-14523328:-]	0.6773	153	7	-22.17	-0.3639
MIMAT0003130	mmu-miR-486	26877	B3galt1	uc008jxm.1	NM_020283	gaGCCCCGUCGAGUCAUGUCCu	|| ||| :| |||||||	caCGAUGCAAUU--GUACAGGc	2	21	3660	3679	[mm9:2:67960640-67960659:+]	0.677	149	7	-18.01	-0.209
MIMAT0003130	mmu-miR-486	109151	Chd9	uc009msf.1	NM_177224	gagcccCGUCG--AGU-CAUGUCCu	||| | ||| |||||||	aacacaGCACCCUUCACGUACAGGa	2	17	895	919	[mm9:8:93576766-93576790:+]	0.6759	150	7	-20.7	-0.5571
MIMAT0003130	mmu-miR-486	56386	B4galt6	uc008eeu.1	NM_019737	gagcCCCGUCGAGUCAUGUCCu	| | |: | |||||||	uaaaGUGACGUGCUGUACAGGa	2	19	777	798	[mm9:18:20846024-20846045:-]	0.6755	146	7	-16.77	-0.5713
MIMAT0003130	mmu-miR-486	12921	Crhr1	uc007lwc.1	AF369656	gaGCCCCGUCGAGUCAUGUCCu	:| | | :||||||||||	ucUGAGACUAUUCAGUACAGGg	2	21	140	161	[mm9:11:104034686-104034705,104035203-104035204:+]	0.6744	160	7	-21.66	-0.4524
MIMAT0003130	mmu-miR-486	194738	Rhox11	uc009szm.1	NM_198598	gagccccGUCGAGUCAUGUCCu	|| : ||||||||	#NAME?	2	16	1	15	[mm9:X:35429782-35429796:-]	0.6744	147	7	-14.99	-1.1145
MIMAT0003130	mmu-miR-486	19819	Rnaseh1	uc007nfu.1	AK011680	gagcccCGUCGAG-UCAUGUCCu	| || | ||||||||	auggcuGGAGAACAAGUACAGGg	2	17	662	684	[mm9:12:29343069-29343091:+]	0.6728	147	7	-22.05	-0.9224
MIMAT0003130	mmu-miR-486	108816	4933409K07Rik	uc008slb.1	NM_178649	gagccCCGUCGA----GUCAUGUCCu	| ||||| |||||||||	aaacaGCCAGCUUCUGCAGUACAGGa	2	18	167	192	[mm9:4:41903548-41903573:-]	0.6723	156	7	-24.15	-0.5558
MIMAT0003130	mmu-miR-486	69745	Pold4	uc008fzn.1	AK170469	gagcCCCGUCGAGUCAUGUCCu	|||| ||: |||||||	guauGGGC--CUU-GUACAGGu	2	19	99	117	[mm9:19:4232536-4232552,4232748-4232749:+]	0.6721	149	7	-20.31	-0.6697
MIMAT0003130	mmu-miR-486	114679	Selm	uc007htc.1	AK079576	gagcccCGUCGAGUCAUGUCCu	|| ||| :|||||||	aucaauGC-GCU-GGUACAGGa	2	17	653	672	[mm9:11:3417038-3417057:+]	0.6719	148	7	-20.28	-0.4223
MIMAT0003130	mmu-miR-486	219065	A630038E17Rik	uc007ttu.1	AK045683	gagccccGUCG-AGUCAUGUCCu	|| | ||||||||||	gcauauuCAUCUUCAGUACAGGg	2	16	865	887	[mm9:14:54694704-54694724,54694892-54694893:+]	0.671	158	7	-20.84	-0.4105
MIMAT0003130	mmu-miR-486	70231	Gorasp2	uc008jzr.1	AK218436	gagccccgucGAGUCAUGUCCu	|||||||||||	cagcaauguuCUCAGUACAGGu	2	13	238	259	[mm9:2:70522141-70522160,70527240-70527241:+]	0.6706	160	7	-22.33	-0.7156
MIMAT0003130	mmu-miR-486	12918	Crh	uc008orx.1	NM_205769	gagcccCGUCGAGUCAUGUCCu	| || | |||||||	agcauaGAAGAU--GUACAGGg	2	17	123	142	[mm9:3:19593771-19593790:-]	0.6697	141	7	-15.48	-0.8557
MIMAT0003130	mmu-miR-486	233115	Dpy19l3	uc009gkg.1	NM_178704	gagccccguCGAGUCAUGUCCu	| | |||||||	agacacuguGAUAUGUACAGGa	2	14	1872	1893	[mm9:7:36473907-36473928:-]	0.6683	141	7	-14.21	-0.9512
MIMAT0003130	mmu-miR-486	26932	Ppp2r5e	uc007nxe.1	NM_012024	gagcccCGUCGAGU-CAUGUCCu	|: ||| | |||||||	agguaaGUUGCUGAUGUACAGGu	2	17	1335	1357	[mm9:12:76553344-76553366:-]	0.6678	151	7	-18.78	-0.2508
MIMAT0003130	mmu-miR-486	320705	Bend6	uc007aoc.1	NM_177235	gagCCCCGUCGAGUCAUGUCCu	||| | | | |||||||	ccaGGGACUACACUGUACAGGc	2	20	1175	1196	[mm9:1:33909003-33909024:-]	0.6677	155	7	-18.35	-0.4281
MIMAT0003130	mmu-miR-486	218503	Fcho2	uc007rpb.1	NM_172591	gagccccgucGAGUCAUGUCCu	:| :|||||||	caaguuuauaUUGGGUACAGGu	2	13	1972	1993	[mm9:13:99493716-99493737:-]	0.6676	144	7	-14.45	-0.546
MIMAT0003130	mmu-miR-486	20867	Stip1	uc008gkf.1	AK134171	gagccccgucgaguCAUGUCCu	|||||||	#NAME?	2	9	1	8	[mm9:19:7108641-7108648:-]	0.6672	140	7	-9.78	-0.3412
MIMAT0003130	mmu-miR-486	13654	Egr2	uc007fly.1	NM_010118	gagCCCCGUCG-AGUCAUGUCCu	||| | || | |||||||	acaGGGUCUGCAUGUGUACAGGa	2	20	864	886	[mm9:10:67004600-67004622:+]	0.6637	154	7	-22.01	-1.0124
MIMAT0003130	mmu-miR-486	72053	Tmub2	uc007lrb.1	NM_028076	gagccCCGUCGA--GUCAUGUCCu	| :|||| | |||||||	acaaaGUUAGCUACCUGUACAGGa	2	18	930	953	[mm9:11:102150680-102150703:+]	0.6637	152	7	-19.9	-1.145
MIMAT0003130	mmu-miR-486	217218	Atxn7l3	uc007lrg.1	NM_001098836	gagccccGUCGAGUCAUGUCCu	|| | | |||||||	uguaaucCAUC-CUGUACAGGu	2	16	2257	2277	[mm9:11:102150692-102150712:-]	0.6637	145	7	-13.23	-0.6051
MIMAT0003130	mmu-miR-486	68477	Rmnd5a	uc009cgt.1	BC034085	gagccccgucgagUCAUGUCCu	:|||||||	uuuaccauaaacaGGUACAGGc	2	10	2316	2337	[mm9:6:71339657-71339678:-]	0.6631	141	7	-13.3	-0.2522
MIMAT0003130	mmu-miR-486	16175	Il1a	uc008mhs.1	NM_010554	gagcccCGUCGAGUCAUGUCCu	|:| | : |||||||	cuguauGUACCAU-GUACAGGa	2	17	48	68	[mm9:2:129126379-129126399:-]	0.6631	142	7	-15.39	-0.7804
MIMAT0003130	mmu-miR-486	20383	Sfrs3	uc008bsd.1	NM_013663	gagcccCGUCGAGUCAUGUCCu	| || | |||||||	cugacaGGAG-UAUGUACAGGa	2	17	42	62	[mm9:17:29178398-29178418:+]	0.6629	142	7	-17.91	-1.1152
MIMAT0003130	mmu-miR-486	20383	Sfrs3	uc008bse.1	AK153073	gagcccCGUCGAGUCAUGUCCu	| || | |||||||	cugacaGGAG-UAUGUACAGGa	2	17	1109	1129	[mm9:17:29178398-29178418:+]	0.6629	142	7	-17.91	-0.9325
MIMAT0003130	mmu-miR-486	24071	Synj2bp	uc007och.1	NM_025292	gagccccgucgagUCAUGUCCu	||||||||	auucuaauggaagAGUACAGGg	2	10	149	170	[mm9:12:82602843-82602864:-]	0.6621	145	7	-18.09	-0.2134
MIMAT0003130	mmu-miR-486	55983	Pdzrn3	uc009dcd.1	NM_018884	gagcccCGUCGA-GU-CAUGUCCu	| | :| || |||||||	uuggaaGAAUUUGCAUGUACAGGg	2	17	709	732	[mm9:6:101099774-101099797:-]	0.662	142	7	-18.54	-0.5519
MIMAT0003130	mmu-miR-486	20404	Sh3gl2	uc008tlo.1	NM_019535	gagccccGUCGAGUCAUGUCCu	:|||| |||||||	auuuaucUAGCU--GUACAGGc	2	16	1465	1484	[mm9:4:85035122-85035141:+]	0.6611	148	7	-15.7	-0.412
MIMAT0003130	mmu-miR-486	19062	Inpp5k	uc007kek.1	NM_008916	gagCCCCGUCGAGU-----CAUGUCCu	|||| |:||| |||||||	gagGGGGACGUUCACAUUUGUACAGGc	2	20	433	459	[mm9:11:75461646-75461672:+]	0.6603	150	7	-24.83	-0.2616
MIMAT0003130	mmu-miR-486	64075	Smoc1	uc007obt.1	NM_022316	gagccccgucGAGUCAUGUCCu	:|: |||||||	uguauagaucUUUUGUACAGGc	2	13	354	375	[mm9:12:82285906-82285927:+]	0.6592	144	7	-14.07	-0.6535
MIMAT0003130	mmu-miR-486	68097	Dynll2	uc007kva.1	NM_026556	gagccccgucGAGUCAUGUCCu	:| :|||||||	caaaccguuaUUGGGUACAGGa	2	13	1688	1709	[mm9:11:87793226-87793247:-]	0.659	144	7	-16.62	-0.701
MIMAT0003130	mmu-miR-486	56458	Foxo1	uc008pei.1	NM_019739	gagCCCCGUCGAGUCAUGUCCu	| | |||||: |||||||	uaaGUGCCAGCUUUGUACAGGu	2	20	620	641	[mm9:3:52151523-52151544:+]	0.6589	167	7	-21.21	-0.7971
MIMAT0003130	mmu-miR-486	18607	Pdpk1	uc008aui.1	NM_011062	gagccccgucgaguCAUGUCCu	|||||||	gcuguaacugugauGUACAGGc	2	9	4903	4924	[mm9:17:24211069-24211090:-]	0.6585	140	7	-13.34	-0.1464
MIMAT0003130	mmu-miR-486	625249	Gpx4	uc007gbj.1	AK145770	gaGCCCCGUCGAGUCAUGUCCu	| | ::| | ||||||||	guCUGCCUGGAUAAGUACAGGa	2	21	369	390	[mm9:10:79517334-79517353,79517713-79517714:+]	0.6585	152	7	-18.65	-0.8634
MIMAT0003130	mmu-miR-486	229521	Syt11	uc008pwk.1	NM_018804	gaGCCCCGUCGAGUCAUGUCCu	|||||::| |||||||||	guCGGGGUGG-GCAGUACAGGa	2	21	2265	2285	[mm9:3:88549337-88549357:-]	0.6581	170	7	-36.66	-0.1891
MIMAT0003130	mmu-miR-486	140780	Bmp2k	uc008yfp.1	NM_080708	gaGCCCCGUCGAGUCAUGUCCu	:|| : |:|: |||||||	aaUGGAAUUGUUU-GUACAGGg	2	21	145	165	[mm9:5:97517300-97517320:+]	0.6573	146	7	-19.66	-0.6608
MIMAT0003130	mmu-miR-486	218811	Sec24c	uc007skg.1	NM_172596	gagccccgUCGA-GUCAUGUCCu	|||| :|||||||	ugcacaagAGCUGGGGUACAGGc	2	15	460	482	[mm9:14:21513473-21513495:+]	0.6571	149	7	-16.43	-0.1003
MIMAT0003130	mmu-miR-486	214922	Slc39a2	uc007tni.1	AK135117	gaGCCCCGUCG-AGUCAUGUCCu	:|| | | | |||||||||	gcUGGAGGAUCGACAGUACAGGa	2	21	468	490	[mm9:14:52514667-52514689:+]	0.6571	155	7	-25.88	-1.0277
MIMAT0003130	mmu-miR-486	240725	Sulf1	uc007aid.1	NM_172294	gagccccguCGAGUCAUGUCCu	| | ||||||||	agcaacaucGAUGAGUACAGGu	2	14	59	80	[mm9:1:12848982-12849003:+]	0.6565	149	7	-15.56	-0.4933
MIMAT0003130	mmu-miR-486	21354	Tap1	uc008cbt.1	AK040629	gagccccgUCG-AGUCAUGUCCu	||: | ||||||||	ggaccacgAGUGUGAGUACAGGa	2	15	715	737	[mm9:17:34328461-34328483:+]	0.6557	149	7	-18.84	-0.8082
MIMAT0003130	mmu-miR-486	68742	Tmem219	uc009jtk.1	NM_028389	gagcccCGUCGAGU-CAUGUCCu	|| | ||| |||||||	cacucuGCUG-UCAGGUACAGGu	2	17	19	40	[mm9:7:134029822-134029829,134032405-134032418:-]	0.6542	149	7	-20.02	-0.3857
MIMAT0003130	mmu-miR-486	13839	Epha5	uc008xwv.1	NM_007937	gagcccCGUCGAGUCAUGUCCu	| ||: : |||||||	uuccauGGAGUCUUGUACAGGa	2	17	259	280	[mm9:5:84487787-84487808:-]	0.6533	148	7	-19.06	-1.0727
MIMAT0003130	mmu-miR-486	74081	Cep350	uc007dbs.1	AK172956	gaGCCCCGUCGAGUCAUGUCCu	:||| :| :||||||||	ucUGGGUUAAACUAGUACAGGg	2	21	2704	2725	[mm9:1:157692968-157692989:-]	0.653	156	7	-22.7	-0.2592
MIMAT0003130	mmu-miR-486	52398	2020-09-11	uc008ydy.1	NM_001009818	gagcccCGUCGAGUCAUGUCCu	||| | ||||||||	gccuuuGCAUGUAAGUACAGGa	2	17	2174	2195	[mm9:5:93602554-93602575:+]	0.6517	156	7	-18.02	-0.2724
MIMAT0003130	mmu-miR-486	665845	Gm7819	uc009sig.1	AK029949	gagccCCGUCGA----GUCAUGUCCu	| ||||| |||||||||	aaacaGCCAGCUUCUGCAGUACAGGa	2	18	1369	1394	[mm9:Un_random:554830-554855:-]	0.6503	156	7	-24.15	-0.4075
MIMAT0003130	mmu-miR-486	19736	Rgs4	uc007dln.1	NM_009062	gagccccgucgagUCAUGUCCu	:|||||||	uuuuauaaauggaGGUACAGGa	2	10	1519	1540	[mm9:1:171672272-171672293:-]	0.6495	141	7	-15.56	-0.9506
MIMAT0003130	mmu-miR-486	106878	2010002N04Rik	uc008fag.1	NM_134133	gagcccCGUCGA--GUCAUGUCCu	|| ||| |:|||||||	ccugaaGCUGCUGCCGGUACAGGa	2	17	321	344	[mm9:18:60634706-60634729:-]	0.6483	155	7	-23.34	-0.1199
MIMAT0003130	mmu-miR-486	234353	Psd3	uc009lwa.1	NM_177698	gagccCCGUC-GAGUCAUGUCCu	| :|| :|| |||||||	uuuuuGUUAGUUUCUGUACAGGu	2	18	134	156	[mm9:8:70220715-70220737:-]	0.6474	152	7	-18.31	-1.0552
MIMAT0003130	mmu-miR-486	21676	Tead1	uc009jgx.1	NM_009346	gagcccCGUCGAGUCAUGUCCu	|:| |:||||||||	guaaauGUAAAUUAGUACAGGa	2	17	447	468	[mm9:7:120042621-120042642:+]	0.6469	156	7	-19.56	-1.3173
MIMAT0003130	mmu-miR-486	224014	Fgd4	uc007yiq.1	NM_139232	gagccccgucgagUCAUGUCCu	||||||||	aucuaugguaaaaAGUACAGGg	2	10	389	410	[mm9:16:16422246-16422267:-]	0.6463	145	7	-20.24	-1.074
MIMAT0003130	mmu-miR-486	18550	Furin	uc009iau.1	NM_011046	gagccCCGUCGA-GUCAUGUCCu	|||||:| |||||||||	cuguuGGCAGUUACAGUACAGGa	2	18	696	718	[mm9:7:87534875-87534897:-]	0.6462	172	7	-30.4	-0.2966
MIMAT0003130	mmu-miR-486	23881	G3bp2	uc008ycj.1	NM_011816	gagccccgucGAGUCAUGUCCu	:| ||||||||	auuugcccucUUGAGUACAGGg	2	13	774	795	[mm9:5:92483012-92483033:-]	0.6457	148	7	-18.41	-0.1413
MIMAT0003130	mmu-miR-486	72780	Rspo3	uc007etb.1	NM_028351	gagccccGUCGA-GU-CAUGUCCu	::||| || |||||||	agaaucaUGGCUCCAUGUACAGGg	2	16	427	450	[mm9:10:29173486-29173509:-]	0.6452	149	7	-20.53	-0.4113
MIMAT0003130	mmu-miR-486	330921	Pate2	uc009otl.1	NM_001033421	gagccccGUCGAGUCAUGUCCu	|| ||: |||||||	gacauccCAACUUUGUACAGGg	2	16	302	323	[mm9:9:35478950-35478971:+]	0.6439	155	7	-16.11	-0.7385
MIMAT0003130	mmu-miR-486	75359	4930555F03Rik	uc009lrw.1	AK016128	gagCCCCGUCGA-GUCAUGUCCu	| || || | | |||||||	gggGAGGAAGAUGCUGUACAGGa	2	20	308	330	[mm9:8:50548735-50548755,50580647-50580648:+]	0.6436	154	7	-24.75	-0.6853
MIMAT0003130	mmu-miR-486	216190	Appl2	uc007gkk.1	NM_145220	gagccccgucGA-GUCAUGUCCu	|| | |||||||	uucaacuucuCUGCCGUACAGGc	2	13	59	81	[mm9:10:83063571-83063593:-]	0.6427	143	7	-14.57	-0.1136
MIMAT0003130	mmu-miR-486	233908	Fus	uc009jxn.1	AK032815	gagCCCCGUCGAGUCAUGUCCu	|| |: :| |||||||	uuaGGUGUCAUUGUGUACAGGu	2	20	2425	2446	[mm9:7:135118713-135118734:+]	0.6419	147	7	-14.98	-0.6635
MIMAT0003130	mmu-miR-486	233908	Fus	uc009jxr.1	AK086587	gagCCCCGUCGAGUCAUGUCCu	|| |: :| |||||||	uuaGGUGUCAUUGUGUACAGGu	2	20	2616	2637	[mm9:7:135118713-135118734:+]	0.6419	147	7	-14.98	-0.6208
MIMAT0003130	mmu-miR-486	15234	Hgf	uc008wnh.1	AK082461	gaGCCCCGUCGAGUCAUGUCCu	| || | | :||||||||	ugCUGGACUCCCUAGUACAGGu	2	21	1608	1629	[mm9:5:16074291-16074312:+]	0.6415	156	7	-19.41	-0.5022
MIMAT0003130	mmu-miR-486	56406	Ncoa6	uc008nkp.1	BC031113	gagccccgUCGAGUCAUGUCCu	:| | ||||||||	aaaugaaaGGAUAAGUACAGGu	2	15	363	384	[mm9:2:155246305-155246326:-]	0.6414	150	7	-15.88	-1.2061
MIMAT0003130	mmu-miR-486	67495	Tmem167b	uc008qzf.1	AK155399	gagccccgucgagUCAUGUCCu	||||||||	gaauguauuaaaaAGUACAGGa	2	10	1997	2018	[mm9:3:108359662-108359683:-]	0.6409	145	7	-15.08	-1.2012
MIMAT0003130	mmu-miR-486	67495	Tmem167b	uc008qzg.1	NM_026198	gagccccgucgagUCAUGUCCu	||||||||	gaauguauuaaaaAGUACAGGa	2	10	2113	2134	[mm9:3:108359662-108359683:-]	0.6409	145	7	-15.08	-1.1898
MIMAT0003130	mmu-miR-486	19027	Sypl	uc007nih.1	NM_013635	gagccccgucgaguCAUGUCCu	|||||||	ccugacuuuuuguuGUACAGGa	2	9	1039	1060	[mm9:12:33661628-33661649:+]	0.6394	140	7	-13.51	-0.9395
MIMAT0003130	mmu-miR-486	66860	Tanc1	uc008jtj.1	NM_198294	gagccccgUCGAGU-CAUGUCCu	|| | | |||||||	accuguaaAGAUAAGGUACAGGg	2	15	1135	1157	[mm9:2:59683315-59683337:+]	0.6392	145	7	-17.04	-0.3104
MIMAT0003130	mmu-miR-486	27999	Fam3c	uc009bay.1	NM_138587	gagcccCGUCGAGUCAUGUCCu	|||| |: |||||||	aaccacGCAGGUU-GUACAGGa	2	17	292	312	[mm9:6:22258137-22258157:-]	0.6388	154	7	-20.67	-0.5623
MIMAT0003130	mmu-miR-486	22294	Uxt	uc009suf.1	AK086822	gagccccGUCGAGU--CAUGUCCu	::||| | |||||||	acuacauUGGCUAAGGGUACAGGg	2	16	31	54	[mm9:X:20536426-20536449:-]	0.6382	146	7	-18.58	-0.3875
MIMAT0003130	mmu-miR-486	15273	Hivep2	uc007eli.1	NM_010437	gagccccgucGAGUCAUGUCCu	:|| |||||||	caccuuacccUUCUGUACAGGg	2	13	1281	1302	[mm9:10:13870823-13870844:+]	0.6376	148	7	-17.43	-0.4052
MIMAT0003130	mmu-miR-486	18708	Pik3r1	uc007rrt.1	NM_001077495	gagcccCGUCGA---GUCAUGUCCu	|||| | |||||||||	uaacaaGCAGAUGUCCAGUACAGGu	2	17	3137	3161	[mm9:13:102451674-102451698:-]	0.6371	155	7	-22.14	-0.1649
MIMAT0003130	mmu-miR-486	76775	Slc10a7	uc009mic.1	AK040517	gagccccGUCGAGUCAUGUCCu	|| | |||||||	guguguaCAUAUAUGUACAGGc	2	16	1289	1310	[mm9:8:81255563-81255584:+]	0.637	143	7	-11.92	-0.2247
MIMAT0003130	mmu-miR-486	76775	Slc10a7	uc009mid.1	NM_029736	gagccccGUCGAGUCAUGUCCu	|| | |||||||	guguguaCAUAUAUGUACAGGc	2	16	26	47	[mm9:8:81255563-81255584:+]	0.637	143	7	-11.92	-0.3337
MIMAT0003130	mmu-miR-486	76775	Slc10a7	uc009mib.1	AY825927	gagccccGUCGAGUCAUGUCCu	|| | |||||||	guguguaCAUAUAUGUACAGGc	2	16	1132	1153	[mm9:8:81255563-81255584:+]	0.637	143	7	-11.92	-0.4411
MIMAT0003130	mmu-miR-486	320324	9630033C03Rik	uc007zgf.1	AK082948	gagccccGUCGAGU---CAUGUCCu	||| | | |||||||	agaaaaaCAGAUAAUGUGUACAGGu	2	16	903	927	[mm9:16:43511175-43511199:+]	0.6368	142	7	-15.53	-0.4044
MIMAT0003130	mmu-miR-486	18193	Nsd1	uc007qqd.1	NM_008739	gagccccGUCGAGUCAUGUCCu	:|| ||||||||||	agcuuccUAGGUCAGUACAGGa	2	16	3560	3581	[mm9:13:55418649-55418670:+]	0.6364	163	7	-25.24	-0.234
MIMAT0003130	mmu-miR-486	75991	Slain2	uc008xsh.1	BC076573	gagcccCGUCGAGU--CAUGUCCu	|:| |||| |||||||	auugacGUAACUCACUGUACAGGu	2	17	2605	2628	[mm9:5:73369907-73369930:+]	0.6358	155	7	-19.58	-0.3538
MIMAT0003130	mmu-miR-486	320833	D230004N17Rik	uc009paj.1	AK084170	gaGCCCCGUCGAGUCAUGUCCu	:| ||| ||| ||||||||	ccUGUGGCUGCUGAGUACAGGa	2	21	198	219	[mm9:9:41283217-41283236,41296277-41296278:+]	0.6344	172	7	-28.91	-0.3399
MIMAT0003130	mmu-miR-486	54352	Irx5	uc009mub.1	NM_018826	gagccCCGUCGAGUCAUGUCCu	| || || |||||||	aucaaGACACCU--GUACAGGc	2	18	302	321	[mm9:8:94885097-94885116:+]	0.6344	146	7	-13.25	-1.0355
MIMAT0003130	mmu-miR-486	237542	Osbpl8	uc007gzy.1	NM_175489	gagccCCGUCGAGUCAUGUCCu	| :| | : |||||||	ggacuGUUAACAUUGUACAGGa	2	18	3280	3301	[mm9:10:110733560-110733581:+]	0.6341	145	7	-15.95	-0.6506
MIMAT0003130	mmu-miR-486	14815	Nr3c1	uc008esx.1	NM_008173	gagccccgucgaGUCAUGUCCu	::|||||||	uagcuuuccuggUGGUACAGGa	2	11	1138	1159	[mm9:18:39572977-39572998:-]	0.6333	142	7	-17.72	-0.1743
MIMAT0003130	mmu-miR-486	246103	Atxn7	uc007sgi.1	NM_139227	gagcccCGUCGAGUCAUGUCCu	|||| | ||||||||	ucuguaGCAG-UGAGUACAGGu	2	17	165	185	[mm9:14:14936003-14936023:+]	0.6325	158	7	-21.96	-0.8954
MIMAT0003130	mmu-miR-486	67198	Spats2l	uc007bbd.1	NM_144882	gagccccguCGAGUCAUGUCCu	|| ||||||||	ucuucuuuuGCCAAGUACAGGc	2	14	1295	1316	[mm9:1:58004602-58004623:+]	0.6324	149	7	-16.38	-0.1698
MIMAT0003130	mmu-miR-486	98267	Stk17b	uc007azj.1	NM_133810	gagccccgucgaguCAUGUCCu	|||||||	gcauauguguauguGUACAGGu	2	9	1313	1334	[mm9:1:53812998-53813019:-]	0.6323	140	7	-12.89	-0.8878
MIMAT0003130	mmu-miR-486	219135	Mtmr6	uc007ufa.1	NM_144843	gagccccgUCGAGUCAUGUCCu	||: |||||||	acauccugAGUGACGUACAGGa	2	15	1704	1725	[mm9:14:60921062-60921083:+]	0.632	142	7	-15.14	-0.3665
MIMAT0003130	mmu-miR-486	268515	Bahcc1	uc007mse.1	AB257855	gagccccgucgaguCAUGUCCu	|||||||	aauauaugacuauuGUACAGGu	2	9	2378	2399	[mm9:11:120153575-120153596:+]	0.6319	140	7	-14.06	-1.2681
MIMAT0003130	mmu-miR-486	53902	Rcan3	uc008vgm.1	NM_022980	gagcCCCGUCGAGUCAUGUCCu	|||:| :|: |||||||	guguGGGUAUUUUUGUACAGGu	2	19	352	373	[mm9:4:134971962-134971983:-]	0.631	162	7	-22.95	-0.1894
MIMAT0003130	mmu-miR-486	228662	Btbd3	uc008mpb.1	NM_145534	gagccccGUCGAGUCAUGUCCu	:| :| |||||||	aaccuuuUAAUUAUGUACAGGc	2	16	134	155	[mm9:2:138110360-138110381:+]	0.6301	143	7	-11.46	-0.8407
[truncated: 663 more rows]

## Sheet: Targetscan 7
Target gene	Representative transcript	Gene name	3P-seq tags + 5	Conserved sites total	Conserved 8mer sites	Conserved 7mer-m8 sites	Conserved 7mer-A1 sites	Poorly conserved sites total	Poorly conserved 8mer sites	Poorly conserved 7mer-m8 sites	Poorly conserved 7mer-A1 sites	6mer sites	Representative miRNA	Cumulative weighted context++ score	Total context++ score	Aggregate PCT	Previous TargetScan publication(s)
[truncated: 3,465 more rows]

[truncated: 2 more sheets: Weight ontext Score<-0.3, Overlap]
