# Supplementary material for: Elevated IgE promotes cardiac fibrosis by suppressing miR-486a-5p
Source: Theranostics. 2021 Jun 5;11(15):7600–15. doi: 10.7150/thno.47845 (PMC8210611; doi:10.7150/thno.47845)
Supplement: Supplementary file 4 — Supplementary table S4. [file thnov11p7600s4.xlsx]

## Sheet: Table S4
GO	ID	Description	GeneRatio	BgRatio	pvalue	p.adjust	qvalue	geneID	Count
GO:0032872	GO:0032872	regulation of stress-activated MAPK cascade	8/154	208/23577	6.9573e-05	0.0651839	0.0631997	Eda2r/Foxo1/Igf1r/Il1a/Map3k7/Mapk8ip1/Mdfic/Men1	8
GO:0070302	GO:0070302	regulation of stress-activated protein kinase signaling cascade	8/154	209/23577	7.19469e-05	0.0651839	0.0631997	Eda2r/Foxo1/Igf1r/Il1a/Map3k7/Mapk8ip1/Mdfic/Men1	8
GO:0046328	GO:0046328	regulation of JNK cascade	7/154	170/23577	0.000130696	0.0691595	0.0670543	Eda2r/Igf1r/Il1a/Map3k7/Mapk8ip1/Mdfic/Men1	7
GO:0051403	GO:0051403	stress-activated MAPK cascade	8/154	233/23577	0.00015267	0.0691595	0.0670543	Eda2r/Foxo1/Igf1r/Il1a/Map3k7/Mapk8ip1/Mdfic/Men1	8
GO:0007254	GO:0007254	JNK cascade	7/154	187/23577	0.00023497	0.0851532	0.0825611	Eda2r/Igf1r/Il1a/Map3k7/Mapk8ip1/Mdfic/Men1	7
GO:0031098	GO:0031098	stress-activated protein kinase signaling cascade	8/154	268/23577	0.000392501	0.118535	0.114927	Eda2r/Foxo1/Igf1r/Il1a/Map3k7/Mapk8ip1/Mdfic/Men1	8
GO:0071560	GO:0071560	cellular response to transforming growth factor beta stimulus	6/154	184/23577	0.0013471	0.322414	0.3126	Igf1r/Map3k7/Men1/Npnt/Smad1/Smad2	6
GO:0071559	GO:0071559	response to transforming growth factor beta	6/154	186/23577	0.00142346	0.322414	0.3126	Igf1r/Map3k7/Men1/Npnt/Smad1/Smad2	6
GO:2000574	GO:2000574	regulation of microtubule motor activity	2/154	10/23577	0.00184301	0.346263	0.335722	Dynll1/Dynll2	2
GO:0032873	GO:0032873	negative regulation of stress-activated MAPK cascade	3/154	39/23577	0.00210204	0.346263	0.335722	Foxo1/Mapk8ip1/Men1	3
GO:0070303	GO:0070303	negative regulation of stress-activated protein kinase signaling cascade	3/154	39/23577	0.00210204	0.346263	0.335722	Foxo1/Mapk8ip1/Men1	3
GO:0007179	GO:0007179	transforming growth factor beta receptor signaling pathway	5/154	148/23577	0.00291234	0.410534	0.398037	Map3k7/Men1/Npnt/Smad1/Smad2	5
GO:0006544	GO:0006544	glycine metabolic process	2/154	13/23577	0.00315371	0.410534	0.398037	Gcsh/Slc25a32	2
GO:0071242	GO:0071242	cellular response to ammonium ion	3/154	45/23577	0.00317189	0.410534	0.398037	Crh/Gabra1/Rgs10	3
GO:0007183	GO:0007183	SMAD protein complex assembly	2/154	14/23577	0.00366361	0.413304	0.400723	Smad1/Smad2	2
GO:0009749	GO:0009749	response to glucose	5/154	161/23577	0.00417098	0.413304	0.400723	Crh/Dynll1/Epha5/Igf1r/Smad2	5
GO:0070828	GO:0070828	heterochromatin organization	2/154	15/23577	0.00420918	0.413304	0.400723	H3f3b/Hp1bp3	2
GO:0009746	GO:0009746	response to hexose	5/154	164/23577	0.00450911	0.413304	0.400723	Crh/Dynll1/Epha5/Igf1r/Smad2	5
GO:0034284	GO:0034284	response to monosaccharide	5/154	165/23577	0.00462603	0.413304	0.400723	Crh/Dynll1/Epha5/Igf1r/Smad2	5
GO:0032011	GO:0032011	ARF protein signal transduction	2/154	16/23577	0.00478995	0.413304	0.400723	Psd/Psd3	2
GO:0032012	GO:0032012	regulation of ARF protein signal transduction	2/154	16/23577	0.00478995	0.413304	0.400723	Psd/Psd3	2
GO:0048368	GO:0048368	lateral mesoderm development	2/154	17/23577	0.00540544	0.432246	0.419088	Smad2/Tead1	2
GO:0014061	GO:0014061	regulation of norepinephrine secretion	2/154	18/23577	0.00605519	0.432246	0.419088	Crh/Stx1a	2
GO:0035493	GO:0035493	SNARE complex assembly	2/154	18/23577	0.00605519	0.432246	0.419088	Stx1a/Vamp1	2
GO:0048243	GO:0048243	norepinephrine secretion	2/154	18/23577	0.00605519	0.432246	0.419088	Crh/Stx1a	2
GO:0009743	GO:0009743	response to carbohydrate	5/154	177/23577	0.00620221	0.432246	0.419088	Crh/Dynll1/Epha5/Igf1r/Smad2	5
GO:0035265	GO:0035265	organ growth	5/154	181/23577	0.00680237	0.438463	0.425116	Gje1/Men1/Sav1/Smad1/Smad2	5
GO:0007178	GO:0007178	transmembrane receptor protein serine/threonine kinase signaling pathway	7/154	339/23577	0.00702164	0.438463	0.425116	Map3k7/Men1/Npnt/Pdcd4/Smad1/Smad2/Tob1	7
GO:0015721	GO:0015721	bile acid and bile salt transport	2/154	20/23577	0.00745555	0.438463	0.425116	Slc10a2/Slco2b1	2
GO:0097062	GO:0097062	dendritic spine maintenance	2/154	20/23577	0.00745555	0.438463	0.425116	Igf1r/Tanc1	2
GO:0071333	GO:0071333	cellular response to glucose stimulus	4/154	121/23577	0.0082393	0.438463	0.425116	Crh/Dynll1/Epha5/Igf1r	4
GO:0071331	GO:0071331	cellular response to hexose stimulus	4/154	123/23577	0.00871755	0.438463	0.425116	Crh/Dynll1/Epha5/Igf1r	4
GO:0071326	GO:0071326	cellular response to monosaccharide stimulus	4/154	124/23577	0.00896334	0.438463	0.425116	Crh/Dynll1/Epha5/Igf1r	4
GO:0015874	GO:0015874	norepinephrine transport	2/154	22/23577	0.00898736	0.438463	0.425116	Crh/Stx1a	2
GO:0048339	GO:0048339	paraxial mesoderm development	2/154	22/23577	0.00898736	0.438463	0.425116	Smad2/Tead1	2
GO:0046330	GO:0046330	positive regulation of JNK cascade	4/154	125/23577	0.00921362	0.438463	0.425116	Eda2r/Il1a/Map3k7/Mdfic	4
GO:0045669	GO:0045669	positive regulation of osteoblast differentiation	3/154	67/23577	0.00964782	0.438463	0.425116	Men1/Npnt/Smad1	3
GO:0051145	GO:0051145	smooth muscle cell differentiation	3/154	67/23577	0.00964782	0.438463	0.425116	Npnt/Pdcd4/Prok2	3
GO:0030325	GO:0030325	adrenal gland development	2/154	23/23577	0.00980142	0.438463	0.425116	Crh/Igf1r	2
GO:0061178	GO:0061178	regulation of insulin secretion involved in cellular response to glucose stimulus	3/154	69/23577	0.0104527	0.438463	0.425116	Crh/Dynll1/Epha5	3
GO:0071322	GO:0071322	cellular response to carbohydrate stimulus	4/154	130/23577	0.0105333	0.438463	0.425116	Crh/Dynll1/Epha5/Igf1r	4
GO:0006734	GO:0006734	NADH metabolic process	2/154	24/23577	0.010647	0.438463	0.425116	Gpd2/Ldha	2
GO:0007064	GO:0007064	mitotic sister chromatid cohesion	2/154	24/23577	0.010647	0.438463	0.425116	Chtf8/Pttg1	2
GO:1902895	GO:1902895	positive regulation of pri-miRNA transcription from RNA polymerase II promoter	2/154	24/23577	0.010647	0.438463	0.425116	Smad1/Tead1	2
GO:0010893	GO:0010893	positive regulation of steroid biosynthetic process	2/154	25/23577	0.0115236	0.444273	0.430749	Igf1r/Il1a	2
GO:0030511	GO:0030511	positive regulation of transforming growth factor beta receptor signaling pathway	2/154	25/23577	0.0115236	0.444273	0.430749	Men1/Npnt	2
GO:1903846	GO:1903846	positive regulation of cellular response to transforming growth factor beta stimulus	2/154	25/23577	0.0115236	0.444273	0.430749	Men1/Npnt	2
GO:0045667	GO:0045667	regulation of osteoblast differentiation	4/154	136/23577	0.0122711	0.455443	0.441579	Men1/Npnt/Smad1/Tob1	4
GO:0032925	GO:0032925	regulation of activin receptor signaling pathway	2/154	26/23577	0.0124309	0.455443	0.441579	Men1/Smad2	2
GO:0001678	GO:0001678	cellular glucose homeostasis	4/154	137/23577	0.0125775	0.455443	0.441579	Crh/Dynll1/Epha5/Igf1r	4
GO:0006906	GO:0006906	vesicle fusion	4/154	139/23577	0.0132048	0.455443	0.441579	Sec22c/Stx1a/Syt11/Vamp1	4
GO:2001234	GO:2001234	negative regulation of apoptotic signaling pathway	5/154	214/23577	0.0133769	0.455443	0.441579	Map3k7/Mapk8ip1/Mcl1/Rffl/Sgk3	5
GO:0035773	GO:0035773	insulin secretion involved in cellular response to glucose stimulus	3/154	77/23577	0.0140534	0.455443	0.441579	Crh/Dynll1/Epha5	3
GO:0051781	GO:0051781	positive regulation of cell division	3/154	77/23577	0.0140534	0.455443	0.441579	Igf1r/Il1a/Men1	3
GO:0090174	GO:0090174	organelle membrane fusion	4/154	144/23577	0.0148594	0.455443	0.441579	Sec22c/Stx1a/Syt11/Vamp1	4
GO:0030278	GO:0030278	regulation of ossification	5/154	220/23577	0.014914	0.455443	0.441579	Egr2/Men1/Npnt/Smad1/Tob1	5
GO:0038034	GO:0038034	signal transduction in absence of ligand	3/154	79/23577	0.0150501	0.455443	0.441579	Il1a/Mcl1/Sgk3	3
GO:0097192	GO:0097192	extrinsic apoptotic signaling pathway in absence of ligand	3/154	79/23577	0.0150501	0.455443	0.441579	Il1a/Mcl1/Sgk3	3
GO:0001503	GO:0001503	ossification	7/154	395/23577	0.0153224	0.455443	0.441579	Col13a1/Egr2/H3f3b/Men1/Npnt/Smad1/Tob1	7
GO:0035329	GO:0035329	hippo signaling	2/154	29/23577	0.0153323	0.455443	0.441579	Sav1/Tead1	2
GO:0035886	GO:0035886	vascular smooth muscle cell differentiation	2/154	29/23577	0.0153323	0.455443	0.441579	Pdcd4/Prok2	2
GO:0001649	GO:0001649	osteoblast differentiation	5/154	224/23577	0.0160021	0.456834	0.442927	H3f3b/Men1/Npnt/Smad1/Tob1	5
GO:0032874	GO:0032874	positive regulation of stress-activated MAPK cascade	4/154	148/23577	0.0162734	0.456834	0.442927	Eda2r/Il1a/Map3k7/Mdfic	4
GO:2000036	GO:2000036	regulation of stem cell population maintenance	2/154	30/23577	0.0163578	0.456834	0.442927	Sav1/Tead1	2
GO:0097061	GO:0097061	dendritic spine organization	3/154	82/23577	0.0166184	0.456834	0.442927	Epha5/Igf1r/Tanc1	3
GO:0070304	GO:0070304	positive regulation of stress-activated protein kinase signaling cascade	4/154	149/23577	0.0166396	0.456834	0.442927	Eda2r/Il1a/Map3k7/Mdfic	4
GO:0043276	GO:0043276	anoikis	2/154	31/23577	0.0174118	0.470831	0.456499	Map3k7/Mcl1	2
GO:0106027	GO:0106027	neuron projection organization	3/154	85/23577	0.0182749	0.470831	0.456499	Epha5/Igf1r/Tanc1	3
GO:0071900	GO:0071900	regulation of protein serine/threonine kinase activity	7/154	410/23577	0.0184015	0.470831	0.456499	Igf1r/Map3k7/Mapk8ip1/Mdfic/Men1/Prok2/Tead1	7
GO:0046329	GO:0046329	negative regulation of JNK cascade	2/154	32/23577	0.018494	0.470831	0.456499	Mapk8ip1/Men1	2
GO:0043409	GO:0043409	negative regulation of MAPK cascade	4/154	154/23577	0.0185481	0.470831	0.456499	Foxo1/Igf1r/Mapk8ip1/Men1	4
GO:0045940	GO:0045940	positive regulation of steroid metabolic process	2/154	33/23577	0.0196038	0.470831	0.456499	Igf1r/Il1a	2
GO:1901099	GO:1901099	negative regulation of signal transduction in absence of ligand	2/154	33/23577	0.0196038	0.470831	0.456499	Mcl1/Sgk3	2
GO:2001240	GO:2001240	negative regulation of extrinsic apoptotic signaling pathway in absence of ligand	2/154	33/23577	0.0196038	0.470831	0.456499	Mcl1/Sgk3	2
GO:0033500	GO:0033500	carbohydrate homeostasis	5/154	237/23577	0.0199004	0.470831	0.456499	Crh/Dynll1/Epha5/Foxo1/Igf1r	5
GO:0042593	GO:0042593	glucose homeostasis	5/154	237/23577	0.0199004	0.470831	0.456499	Crh/Dynll1/Epha5/Foxo1/Igf1r	5
GO:0031016	GO:0031016	pancreas development	3/154	88/23577	0.02002	0.470831	0.456499	Igf1r/Men1/Smad2	3
GO:0046621	GO:0046621	negative regulation of organ growth	2/154	34/23577	0.020741	0.470831	0.456499	Men1/Sav1	2
GO:1902893	GO:1902893	regulation of pri-miRNA transcription from RNA polymerase II promoter	2/154	34/23577	0.020741	0.470831	0.456499	Smad1/Tead1	2
GO:0019827	GO:0019827	stem cell population maintenance	4/154	160/23577	0.021011	0.470831	0.456499	Cul4a/Foxo1/Sav1/Tead1	4
GO:0042692	GO:0042692	muscle cell differentiation	7/154	422/23577	0.0211603	0.470831	0.456499	Chrnb1/H3f3b/Npnt/Pdcd4/Prok2/Tanc1/Xk	7
GO:0060359	GO:0060359	response to ammonium ion	3/154	91/23577	0.0218539	0.470831	0.456499	Crh/Gabra1/Rgs10	3
GO:0031062	GO:0031062	positive regulation of histone methylation	2/154	35/23577	0.021905	0.470831	0.456499	L3mbtl2/Men1	2
GO:0035774	GO:0035774	positive regulation of insulin secretion involved in cellular response to glucose stimulus	2/154	35/23577	0.021905	0.470831	0.456499	Crh/Dynll1	2
GO:0098727	GO:0098727	maintenance of cell number	4/154	164/23577	0.0227593	0.470831	0.456499	Cul4a/Foxo1/Sav1/Tead1	4
GO:0001963	GO:0001963	synaptic transmission, dopaminergic	2/154	36/23577	0.0230955	0.470831	0.456499	Cntnap4/Crh	2
GO:0009069	GO:0009069	serine family amino acid metabolic process	2/154	36/23577	0.0230955	0.470831	0.456499	Gcsh/Slc25a32	2
GO:1902803	GO:1902803	regulation of synaptic vesicle transport	2/154	36/23577	0.0230955	0.470831	0.456499	Stx1a/Syt11	2
GO:0017015	GO:0017015	regulation of transforming growth factor beta receptor signaling pathway	3/154	93/23577	0.0231258	0.470831	0.456499	Men1/Npnt/Smad2	3
GO:0030851	GO:0030851	granulocyte differentiation	2/154	37/23577	0.0243122	0.471607	0.457251	Cul4a/Dhrs7b	2
GO:0045987	GO:0045987	positive regulation of smooth muscle contraction	2/154	37/23577	0.0243122	0.471607	0.457251	Npnt/Prok2	2
GO:0048488	GO:0048488	synaptic vesicle endocytosis	2/154	37/23577	0.0243122	0.471607	0.457251	Sh3gl2/Syt11	2
GO:1903844	GO:1903844	regulation of cellular response to transforming growth factor beta stimulus	3/154	95/23577	0.0244373	0.471607	0.457251	Men1/Npnt/Smad2	3
GO:0008306	GO:0008306	associative learning	3/154	96/23577	0.0251078	0.471607	0.457251	Crh/Rin1/Tanc1	3
GO:0045778	GO:0045778	positive regulation of ossification	3/154	96/23577	0.0251078	0.471607	0.457251	Men1/Npnt/Smad1	3
GO:0048284	GO:0048284	organelle fusion	4/154	170/23577	0.0255438	0.471607	0.457251	Sec22c/Stx1a/Syt11/Vamp1	4
GO:0032781	GO:0032781	positive regulation of ATPase activity	2/154	38/23577	0.0255545	0.471607	0.457251	Dynll1/Dynll2	2
GO:0061614	GO:0061614	pri-miRNA transcription from RNA polymerase II promoter	2/154	38/23577	0.0255545	0.471607	0.457251	Smad1/Tead1	2
GO:2001237	GO:2001237	negative regulation of extrinsic apoptotic signaling pathway	3/154	97/23577	0.0257882	0.471607	0.457251	Mcl1/Rffl/Sgk3	3
GO:0030509	GO:0030509	BMP signaling pathway	4/154	171/23577	0.0260269	0.471607	0.457251	Pdcd4/Smad1/Smad2/Tob1	4
GO:0019674	GO:0019674	NAD metabolic process	2/154	39/23577	0.0268223	0.474091	0.45966	Gpd2/Ldha	2
GO:0001657	GO:0001657	ureteric bud development	3/154	101/23577	0.0286082	0.474091	0.45966	Npnt/Smad1/Smad2	3
GO:0072163	GO:0072163	mesonephric epithelium development	3/154	101/23577	0.0286082	0.474091	0.45966	Npnt/Smad1/Smad2	3
GO:0072164	GO:0072164	mesonephric tubule development	3/154	101/23577	0.0286082	0.474091	0.45966	Npnt/Smad1/Smad2	3
GO:0032924	GO:0032924	activin receptor signaling pathway	2/154	41/23577	0.0294322	0.474091	0.45966	Men1/Smad2	2
GO:0098693	GO:0098693	regulation of synaptic vesicle cycle	2/154	41/23577	0.0294322	0.474091	0.45966	Stx1a/Syt11	2
GO:0001823	GO:0001823	mesonephros development	3/154	104/23577	0.0308264	0.474091	0.45966	Npnt/Smad1/Smad2	3
GO:0006334	GO:0006334	nucleosome assembly	3/154	105/23577	0.0315853	0.474091	0.45966	H1foo/H3f3b/Hp1bp3	3
GO:0044843	GO:0044843	cell cycle G1/S phase transition	4/154	182/23577	0.0317048	0.474091	0.45966	Cul4a/E2f5/Men1/Rhou	4
GO:0071772	GO:0071772	response to BMP	4/154	182/23577	0.0317048	0.474091	0.45966	Pdcd4/Smad1/Smad2/Tob1	4
GO:0071773	GO:0071773	cellular response to BMP stimulus	4/154	182/23577	0.0317048	0.474091	0.45966	Pdcd4/Smad1/Smad2/Tob1	4
GO:0086010	GO:0086010	membrane depolarization during action potential	2/154	43/23577	0.0321389	0.474091	0.45966	Nalcn/Tpcn2	2
GO:1901224	GO:1901224	positive regulation of NIK/NF-kappaB signaling	2/154	43/23577	0.0321389	0.474091	0.45966	Pdcd4/Trim44	2
GO:0090100	GO:0090100	positive regulation of transmembrane receptor protein serine/threonine kinase signaling pathway	3/154	106/23577	0.032354	0.474091	0.45966	Men1/Npnt/Smad2	3
GO:0030857	GO:0030857	negative regulation of epithelial cell differentiation	2/154	44/23577	0.0335277	0.474091	0.45966	Il1a/S1pr3	2
GO:0006939	GO:0006939	smooth muscle contraction	3/154	109/23577	0.0347186	0.474091	0.45966	Npnt/Prok2/Tpcn2	3
GO:0003012	GO:0003012	muscle system process	6/154	371/23577	0.0353239	0.474091	0.45966	Chrnb1/Foxo1/Npnt/Prok2/Tead1/Tpcn2	6
GO:0043410	GO:0043410	positive regulation of MAPK cascade	7/154	471/23577	0.0354102	0.474091	0.45966	Eda2r/Igf1r/Il1a/Map3k7/Mdfic/Npnt/Prok2	7
GO:0007498	GO:0007498	mesoderm development	3/154	111/23577	0.0363433	0.474091	0.45966	Smad1/Smad2/Tead1	3
GO:0043954	GO:0043954	cellular component maintenance	2/154	46/23577	0.0363743	0.474091	0.45966	Igf1r/Tanc1	2
GO:0051932	GO:0051932	synaptic transmission, GABAergic	2/154	46/23577	0.0363743	0.474091	0.45966	Cntnap4/Gabra1	2
GO:0007411	GO:0007411	axon guidance	4/154	192/23577	0.0374507	0.474091	0.45966	Egr2/Epha5/Matn2/Nrcam	4
GO:0014888	GO:0014888	striated muscle adaptation	2/154	47/23577	0.0378313	0.474091	0.45966	Foxo1/Tead1	2
GO:0036465	GO:0036465	synaptic vesicle recycling	2/154	47/23577	0.0378313	0.474091	0.45966	Sh3gl2/Syt11	2
GO:0043405	GO:0043405	regulation of MAP kinase activity	5/154	283/23577	0.0384897	0.474091	0.45966	Igf1r/Map3k7/Mapk8ip1/Mdfic/Prok2	5
GO:0060348	GO:0060348	bone development	4/154	194/23577	0.0386671	0.474091	0.45966	Cadm1/Col13a1/Smad1/Sp5	4
GO:0097485	GO:0097485	neuron projection guidance	4/154	194/23577	0.0386671	0.474091	0.45966	Egr2/Epha5/Matn2/Nrcam	4
GO:0051650	GO:0051650	establishment of vesicle localization	4/154	195/23577	0.0392838	0.474091	0.45966	Ap1ar/Sh3gl2/Stx1a/Syt11	4
GO:2001239	GO:2001239	regulation of extrinsic apoptotic signaling pathway in absence of ligand	2/154	48/23577	0.0393104	0.474091	0.45966	Mcl1/Sgk3	2
GO:0070936	GO:0070936	protein K48-linked ubiquitination	2/154	51/23577	0.0438767	0.474091	0.45966	Rffl/Trim44	2
GO:0071715	GO:0071715	icosanoid transport	2/154	51/23577	0.0438767	0.474091	0.45966	Il1a/Slco2b1	2
GO:1901571	GO:1901571	fatty acid derivative transport	2/154	51/23577	0.0438767	0.474091	0.45966	Il1a/Slco2b1	2
GO:0099504	GO:0099504	synaptic vesicle cycle	3/154	121/23577	0.0450416	0.474091	0.45966	Sh3gl2/Stx1a/Syt11	3
GO:0045933	GO:0045933	positive regulation of muscle contraction	2/154	52/23577	0.0454407	0.474091	0.45966	Npnt/Prok2	2
GO:0042391	GO:0042391	regulation of membrane potential	6/154	396/23577	0.0460081	0.474091	0.45966	Chrnb1/Gabra1/Nalcn/Nrcam/Stx1a/Tpcn2	6
GO:0061025	GO:0061025	membrane fusion	4/154	206/23577	0.0464375	0.474091	0.45966	Sec22c/Stx1a/Syt11/Vamp1	4
GO:0051052	GO:0051052	regulation of DNA metabolic process	6/154	397/23577	0.046473	0.474091	0.45966	Chtf8/Cul4a/H1foo/Igf1r/Men1/Nudt16	6
GO:0031497	GO:0031497	chromatin assembly	3/154	123/23577	0.0468946	0.474091	0.45966	H1foo/H3f3b/Hp1bp3	3
GO:2001251	GO:2001251	negative regulation of chromosome organization	3/154	123/23577	0.0468946	0.474091	0.45966	H3f3b/L3mbtl2/Pttg1	3
GO:0007062	GO:0007062	sister chromatid cohesion	2/154	53/23577	0.047025	0.474091	0.45966	Chtf8/Pttg1	2
GO:0048678	GO:0048678	response to axon injury	2/154	53/23577	0.047025	0.474091	0.45966	Igf1r/Matn2	2
GO:0010812	GO:0010812	negative regulation of cell-substrate adhesion	2/154	54/23577	0.0486293	0.474091	0.45966	Ap1ar/Men1	2
GO:0030073	GO:0030073	insulin secretion	4/154	210/23577	0.0492072	0.474091	0.45966	Crh/Dynll1/Epha5/Smad2	4
