# Supplementary material for: Elevated IgE promotes cardiac fibrosis by suppressing miR-486a-5p
Source: Theranostics. 2021 Jun 5;11(15):7600–15. doi: 10.7150/thno.47845 (PMC8210611; doi:10.7150/thno.47845)
Supplement: Supplementary file 5 — Supplementary table S5. [file thnov11p7600s5.xlsx]

## Sheet: Table S5
KEGG	ID	Description	GeneRatio	BgRatio	pvalue	p.adjust	qvalue	geneID	Count
mmu03018	mmu03018	RNA degradation	4/66	82/8743	0.00333245	0.283286	0.272996	Lsm3/Nudt16/Skiv2l2/Tob1	4
mmu04144	mmu04144	Endocytosis	7/66	269/8743	0.00398995	0.283286	0.272996	Igf1r/Psd/Psd3/Rufy1/Sh3gl2/Smad2/Wipf3	7
mmu04730	mmu04730	Long-term depression	3/66	61/8743	0.0108278	0.44036	0.424365	Crh/Gucy1a2/Igf1r	3
mmu05202	mmu05202	Transcriptional misregulation in cancer	5/66	184/8743	0.0124045	0.44036	0.424365	Foxo1/H3f3b/Igf1r/Men1/Smad1	5
mmu04392	mmu04392	Hippo signaling pathway - multiple species	2/66	27/8743	0.0174465	0.478532	0.46115	Sav1/Tead1	2
mmu03020	mmu03020	RNA polymerase	2/66	30/8743	0.021311	0.478532	0.46115	Polr3f/Twistnb	2
mmu04130	mmu04130	SNARE interactions in vesicular transport	2/66	33/8743	0.0254961	0.478532	0.46115	Stx1a/Vamp1	2
mmu05020	mmu05020	Prion diseases	2/66	34/8743	0.0269596	0.478532	0.46115	Il1a/Ncam2	2
mmu04390	mmu04390	Hippo signaling pathway	4/66	157/8743	0.0305346	0.481768	0.464269	Sav1/Smad1/Smad2/Tead1	4
mmu04350	mmu04350	TGF-beta signaling pathway	3/66	95/8743	0.0347737	0.491805	0.473941	E2f5/Smad1/Smad2	3
mmu04933	mmu04933	AGE-RAGE signaling pathway in diabetic complications	3/66	101/8743	0.0405647	0.491805	0.473941	Foxo1/Il1a/Smad2	3
mmu04962	mmu04962	Vasopressin-regulated water reabsorption	2/66	43/8743	0.041561	0.491805	0.473941	Dynll1/Dynll2	2
mmu04218	mmu04218	Cellular senescence	4/66	185/8743	0.0507294	0.554121	0.533993	E2f5/Foxo1/Il1a/Smad2	4
mmu04110	mmu04110	Cell cycle	3/66	123/8743	0.0656383	0.594233	0.572649	E2f5/Pttg1/Smad2	3
mmu04152	mmu04152	AMPK signaling pathway	3/66	126/8743	0.069504	0.594233	0.572649	Foxo1/Igf1r/Map3k7	3
mmu04010	mmu04010	MAPK signaling pathway	5/66	294/8743	0.0705097	0.594233	0.572649	Igf1r/Il1a/Map3k7/Mapk8ip1/Ptpn7	5
mmu05321	mmu05321	Inflammatory bowel disease (IBD)	2/66	60/8743	0.0751306	0.594233	0.572649	Il1a/Smad2	2
mmu04068	mmu04068	FoxO signaling pathway	3/66	131/8743	0.0761719	0.594233	0.572649	Foxo1/Igf1r/Sgk3	3
mmu04213	mmu04213	Longevity regulating pathway - multiple species	2/66	62/8743	0.0795101	0.594233	0.572649	Foxo1/Igf1r	2
mmu04550	mmu04550	Signaling pathways regulating pluripotency of stem cells	3/66	140/8743	0.0888576	0.618259	0.595802	Igf1r/Smad1/Smad2	3
mmu05140	mmu05140	Leishmaniasis	2/66	69/8743	0.0954339	0.618259	0.595802	Il1a/Map3k7	2
mmu03040	mmu03040	Spliceosome	3/66	147/8743	0.0993012	0.618259	0.595802	Bud31/Lsm3/Snrpd1	3
mmu04520	mmu04520	Adherens junction	2/66	71/8743	0.100141	0.618259	0.595802	Igf1r/Map3k7	2
mmu04080	mmu04080	Neuroactive ligand-receptor interaction	5/66	350/8743	0.123776	0.73234	0.705739	Chrnb1/Crh/Gabra1/Ppy/S1pr3	5
mmu04514	mmu04514	Cell adhesion molecules (CAMs)	3/66	171/8743	0.13853	0.749874	0.722636	Cadm1/Ncam2/Nrcam	3
mmu04211	mmu04211	Longevity regulating pathway	2/66	90/8743	0.147664	0.749874	0.722636	Foxo1/Igf1r	2
mmu00340	mmu00340	Histidine metabolism	1/66	24/8743	0.166483	0.749874	0.722636	Aspa	1
mmu05215	mmu05215	Prostate cancer	2/66	99/8743	0.171543	0.749874	0.722636	Foxo1/Igf1r	2
mmu00563	mmu00563	Glycosylphosphatidylinositol (GPI)-anchor biosynthesis	1/66	25/8743	0.172793	0.749874	0.722636	Piga	1
mmu04922	mmu04922	Glucagon signaling pathway	2/66	104/8743	0.185078	0.749874	0.722636	Foxo1/Ldha	2
mmu00512	mmu00512	Mucin type O-glycan biosynthesis	1/66	28/8743	0.19144	0.749874	0.722636	St6galnac1	1
mmu05205	mmu05205	Proteoglycans in cancer	3/66	205/8743	0.201318	0.749874	0.722636	Igf1r/Pdcd4/Smad2	3
mmu04710	mmu04710	Circadian rhythm	1/66	30/8743	0.203641	0.749874	0.722636	Fbxl3	1
mmu04064	mmu04064	NF-kappa B signaling pathway	2/66	112/8743	0.207037	0.749874	0.722636	Eda2r/Map3k7	2
mmu04066	mmu04066	HIF-1 signaling pathway	2/66	112/8743	0.207037	0.749874	0.722636	Igf1r/Ldha	2
mmu00630	mmu00630	Glyoxylate and dicarboxylate metabolism	1/66	31/8743	0.209673	0.749874	0.722636	Gcsh	1
mmu00640	mmu00640	Propanoate metabolism	1/66	33/8743	0.221603	0.749874	0.722636	Ldha	1
mmu04114	mmu04114	Oocyte meiosis	2/66	119/8743	0.226477	0.749874	0.722636	Igf1r/Pttg1	2
mmu05132	mmu05132	Salmonella infection	3/66	219/8743	0.22893	0.749874	0.722636	Dynll1/Dynll2/Map3k7	3
mmu05135	mmu05135	Yersinia infection	2/66	121/8743	0.23206	0.749874	0.722636	Map3k7/Wipf3	2
mmu00250	mmu00250	Alanine, aspartate and glutamate metabolism	1/66	38/8743	0.250658	0.749874	0.722636	Aspa	1
mmu00620	mmu00620	Pyruvate metabolism	1/66	38/8743	0.250658	0.749874	0.722636	Ldha	1
mmu04380	mmu04380	Osteoclast differentiation	2/66	128/8743	0.251662	0.749874	0.722636	Il1a/Map3k7	2
mmu00260	mmu00260	Glycine, serine and threonine metabolism	1/66	40/8743	0.261978	0.749874	0.722636	Gcsh	1
mmu05033	mmu05033	Nicotine addiction	1/66	40/8743	0.261978	0.749874	0.722636	Gabra1	1
mmu00230	mmu00230	Purine metabolism	2/66	136/8743	0.274128	0.749874	0.722636	Gucy1a2/Nudt16	2
mmu03420	mmu03420	Nucleotide excision repair	1/66	43/8743	0.278644	0.749874	0.722636	Cul4a	1
mmu04140	mmu04140	Autophagy - animal	2/66	138/8743	0.279745	0.749874	0.722636	Igf1r/Map3k7	2
mmu05166	mmu05166	Human T-cell leukemia virus 1 infection	3/66	246/8743	0.283942	0.749874	0.722636	Egr2/Pttg1/Smad2	3
mmu05322	mmu05322	Systemic lupus erythematosus	2/66	142/8743	0.290972	0.749874	0.722636	H3f3b/Snrpd1	2
mmu05162	mmu05162	Measles	2/66	144/8743	0.296579	0.749874	0.722636	Il1a/Map3k7	2
mmu05418	mmu05418	Fluid shear stress and atherosclerosis	2/66	144/8743	0.296579	0.749874	0.722636	Il1a/Map3k7	2
mmu00270	mmu00270	Cysteine and methionine metabolism	1/66	52/8743	0.326448	0.749874	0.722636	Ldha	1
mmu04934	mmu04934	Cushing syndrome	2/66	160/8743	0.341147	0.749874	0.722636	Crh/Men1	2
mmu05161	mmu05161	Hepatitis B	2/66	162/8743	0.346667	0.749874	0.722636	Egr2/Map3k7	2
mmu04913	mmu04913	Ovarian steroidogenesis	1/66	61/8743	0.371129	0.749874	0.722636	Igf1r	1
mmu05225	mmu05225	Hepatocellular carcinoma	2/66	172/8743	0.374038	0.749874	0.722636	Igf1r/Smad2	2
mmu04623	mmu04623	Cytosolic DNA-sensing pathway	1/66	64/8743	0.385364	0.749874	0.722636	Polr3f	1
mmu04060	mmu04060	Cytokine-cytokine receptor interaction	3/66	296/8743	0.387785	0.749874	0.722636	Eda2r/Il1a/Tnfsf8	3
mmu05332	mmu05332	Graft-versus-host disease	1/66	65/8743	0.390038	0.749874	0.722636	Il1a	1
mmu05152	mmu05152	Tuberculosis	2/66	178/8743	0.390249	0.749874	0.722636	Il1a/Nfyc	2
mmu00010	mmu00010	Glycolysis / Gluconeogenesis	1/66	66/8743	0.394677	0.749874	0.722636	Ldha	1
mmu05230	mmu05230	Central carbon metabolism in cancer	1/66	67/8743	0.399281	0.749874	0.722636	Ldha	1
mmu04622	mmu04622	RIG-I-like receptor signaling pathway	1/66	68/8743	0.403851	0.749874	0.722636	Map3k7	1
mmu05031	mmu05031	Amphetamine addiction	1/66	69/8743	0.408386	0.749874	0.722636	Stx1a	1
mmu04940	mmu04940	Type I diabetes mellitus	1/66	70/8743	0.412888	0.749874	0.722636	Il1a	1
mmu04115	mmu04115	p53 signaling pathway	1/66	71/8743	0.417356	0.749874	0.722636	Rprm	1
mmu04976	mmu04976	Bile secretion	1/66	72/8743	0.42179	0.749874	0.722636	Slc10a2	1
mmu05218	mmu05218	Melanoma	1/66	72/8743	0.42179	0.749874	0.722636	Igf1r	1
mmu00562	mmu00562	Inositol phosphate metabolism	1/66	73/8743	0.426191	0.749874	0.722636	Mtmr1	1
mmu05214	mmu05214	Glioma	1/66	74/8743	0.430559	0.749874	0.722636	Igf1r	1
mmu04924	mmu04924	Renin secretion	1/66	76/8743	0.439197	0.749874	0.722636	Gucy1a2	1
mmu05133	mmu05133	Pertussis	1/66	76/8743	0.439197	0.749874	0.722636	Il1a	1
mmu05212	mmu05212	Pancreatic cancer	1/66	76/8743	0.439197	0.749874	0.722636	Smad2	1
mmu04721	mmu04721	Synaptic vesicle cycle	1/66	77/8743	0.443468	0.749874	0.722636	Stx1a	1
mmu04970	mmu04970	Salivary secretion	1/66	78/8743	0.447707	0.749874	0.722636	Gucy1a2	1
mmu05034	mmu05034	Alcoholism	2/66	201/8743	0.450589	0.749874	0.722636	Crh/H3f3b	2
mmu01521	mmu01521	EGFR tyrosine kinase inhibitor resistance	1/66	79/8743	0.451913	0.749874	0.722636	Igf1r	1
mmu04540	mmu04540	Gap junction	1/66	86/8743	0.48049	0.749874	0.722636	Gucy1a2	1
mmu04911	mmu04911	Insulin secretion	1/66	86/8743	0.48049	0.749874	0.722636	Stx1a	1
mmu05323	mmu05323	Rheumatoid arthritis	1/66	86/8743	0.48049	0.749874	0.722636	Il1a	1
mmu04512	mmu04512	ECM-receptor interaction	1/66	88/8743	0.488381	0.749874	0.722636	Npnt	1
mmu04742	mmu04742	Taste transduction	1/66	88/8743	0.488381	0.749874	0.722636	Gabra1	1
mmu05210	mmu05210	Colorectal cancer	1/66	88/8743	0.488381	0.749874	0.722636	Smad2	1
mmu04727	mmu04727	GABAergic synapse	1/66	89/8743	0.492283	0.749874	0.722636	Gabra1	1
mmu04914	mmu04914	Progesterone-mediated oocyte maturation	1/66	90/8743	0.496155	0.749874	0.722636	Igf1r	1
mmu00830	mmu00830	Retinol metabolism	1/66	91/8743	0.499998	0.749874	0.722636	Rdh12	1
mmu04612	mmu04612	Antigen processing and presentation	1/66	91/8743	0.499998	0.749874	0.722636	Nfyc	1
mmu04657	mmu04657	IL-17 signaling pathway	1/66	91/8743	0.499998	0.749874	0.722636	Map3k7	1
mmu05032	mmu05032	Morphine addiction	1/66	91/8743	0.499998	0.749874	0.722636	Gabra1	1
mmu04151	mmu04151	PI3K-Akt signaling pathway	3/66	355/8743	0.505509	0.749874	0.722636	Igf1r/Mcl1/Sgk3	3
mmu01522	mmu01522	Endocrine resistance	1/66	93/8743	0.507598	0.749874	0.722636	Igf1r	1
mmu04974	mmu04974	Protein digestion and absorption	1/66	94/8743	0.511355	0.749874	0.722636	Col13a1	1
mmu04640	mmu04640	Hematopoietic cell lineage	1/66	95/8743	0.515083	0.749874	0.722636	Il1a	1
mmu00564	mmu00564	Glycerophospholipid metabolism	1/66	98/8743	0.526103	0.749874	0.722636	Gpd2	1
mmu04070	mmu04070	Phosphatidylinositol signaling system	1/66	98/8743	0.526103	0.749874	0.722636	Mtmr1	1
mmu04713	mmu04713	Circadian entrainment	1/66	98/8743	0.526103	0.749874	0.722636	Gucy1a2	1
mmu04014	mmu04014	Ras signaling pathway	2/66	232/8743	0.526449	0.749874	0.722636	Igf1r/Rin1	2
mmu04620	mmu04620	Toll-like receptor signaling pathway	1/66	99/8743	0.529721	0.749874	0.722636	Map3k7	1
mmu05170	mmu05170	Human immunodeficiency virus 1 infection	2/66	238/8743	0.54032	0.749874	0.722636	Cul4a/Map3k7	2
mmu04659	mmu04659	Th17 cell differentiation	1/66	102/8743	0.540412	0.749874	0.722636	Smad2	1
mmu05142	mmu05142	Chagas disease (American trypanosomiasis)	1/66	102/8743	0.540412	0.749874	0.722636	Smad2	1
mmu04660	mmu04660	T cell receptor signaling pathway	1/66	103/8743	0.543922	0.749874	0.722636	Map3k7	1
mmu04972	mmu04972	Pancreatic secretion	1/66	108/8743	0.561082	0.758796	0.731234	Tpcn2	1
mmu05145	mmu05145	Toxoplasmosis	1/66	108/8743	0.561082	0.758796	0.731234	Map3k7	1
mmu04931	mmu04931	Insulin resistance	1/66	110/8743	0.567766	0.759444	0.731858	Foxo1	1
mmu04625	mmu04625	C-type lectin receptor signaling pathway	1/66	112/8743	0.57435	0.759444	0.731858	Egr2	1
mmu04668	mmu04668	TNF signaling pathway	1/66	113/8743	0.577605	0.759444	0.731858	Map3k7	1
mmu04919	mmu04919	Thyroid hormone signaling pathway	1/66	118/8743	0.593515	0.773203	0.745118	Foxo1	1
mmu01200	mmu01200	Carbon metabolism	1/66	120/8743	0.599713	0.774175	0.746054	Gcsh	1
mmu04071	mmu04071	Sphingolipid signaling pathway	1/66	124/8743	0.61183	0.779482	0.751168	S1pr3	1
mmu04611	mmu04611	Platelet activation	1/66	125/8743	0.614802	0.779482	0.751168	Gucy1a2	1
mmu04926	mmu04926	Relaxin signaling pathway	1/66	129/8743	0.62647	0.781277	0.752899	Smad2	1
mmu04142	mmu04142	Lysosome	1/66	131/8743	0.632172	0.781277	0.752899	Cln5	1
mmu04210	mmu04210	Apoptosis	1/66	136/8743	0.646055	0.781277	0.752899	Mcl1	1
mmu04371	mmu04371	Apelin signaling pathway	1/66	137/8743	0.64877	0.781277	0.752899	Smad2	1
mmu04120	mmu04120	Ubiquitin mediated proteolysis	1/66	138/8743	0.651463	0.781277	0.752899	Cul4a	1
mmu04270	mmu04270	Vascular smooth muscle contraction	1/66	140/8743	0.656789	0.781277	0.752899	Gucy1a2	1
mmu04910	mmu04910	Insulin signaling pathway	1/66	141/8743	0.659422	0.781277	0.752899	Foxo1	1
mmu05206	mmu05206	MicroRNAs in cancer	2/66	303/8743	0.672595	0.781277	0.752899	Mcl1/Pdcd4	2
mmu05224	mmu05224	Breast cancer	1/66	147/8743	0.674808	0.781277	0.752899	Igf1r	1
mmu04723	mmu04723	Retrograde endocannabinoid signaling	1/66	148/8743	0.677305	0.781277	0.752899	Gabra1	1
mmu04932	mmu04932	Non-alcoholic fatty liver disease (NAFLD)	1/66	150/8743	0.682242	0.781277	0.752899	Il1a	1
mmu05226	mmu05226	Gastric cancer	1/66	150/8743	0.682242	0.781277	0.752899	Smad2	1
mmu04921	mmu04921	Oxytocin signaling pathway	1/66	153/8743	0.689508	0.783282	0.75483	Gucy1a2	1
mmu04150	mmu04150	mTOR signaling pathway	1/66	156/8743	0.696611	0.78507	0.756554	Igf1r	1
mmu04310	mmu04310	Wnt signaling pathway	1/66	162/8743	0.71034	0.791624	0.762869	Map3k7	1
mmu04630	mmu04630	JAK-STAT signaling pathway	1/66	165/8743	0.716973	0.791624	0.762869	Mcl1	1
mmu05164	mmu05164	Influenza A	1/66	166/8743	0.719151	0.791624	0.762869	Il1a	1
mmu04022	mmu04022	cGMP-PKG signaling pathway	1/66	173/8743	0.733939	0.795568	0.76667	Gucy1a2	1
mmu04217	mmu04217	Necroptosis	1/66	173/8743	0.733939	0.795568	0.76667	Il1a	1
mmu04360	mmu04360	Axon guidance	1/66	180/8743	0.74796	0.804624	0.775397	Epha5	1
mmu04020	mmu04020	Calcium signaling pathway	1/66	192/8743	0.770322	0.822449	0.792575	Tpcn2	1
mmu04510	mmu04510	Focal adhesion	1/66	199/8743	0.782452	0.829165	0.799047	Igf1r	1
mmu04621	mmu04621	NOD-like receptor signaling pathway	1/66	213/8743	0.804849	0.841934	0.811352	Map3k7	1
mmu04015	mmu04015	Rap1 signaling pathway	1/66	214/8743	0.806359	0.841934	0.811352	Igf1r	1
mmu05169	mmu05169	Epstein-Barr virus infection	1/66	229/8743	0.827675	0.854404	0.823369	Map3k7	1
mmu05203	mmu05203	Viral carcinogenesis	1/66	231/8743	0.830336	0.854404	0.823369	Egr2	1
mmu05168	mmu05168	Herpes simplex virus 1 infection	2/66	437/8743	0.849396	0.867729	0.83621	Map3k7/Zfp810	2
mmu05016	mmu05016	Huntington disease	1/66	268/8743	0.872872	0.885341	0.853183	Stx1a	1
mmu05010	mmu05010	Alzheimer disease	1/66	333/8743	0.923669	0.930219	0.896431	Il1a	1
mmu05165	mmu05165	Human papillomavirus infection	1/66	361/8743	0.938801	0.938801	0.904701	Foxo1	1
